# Supplementary material for: Small power and lighting load time series data for 27 departments across 8 UK hospitals
Source: Data Brief. 2016 Mar 30;7:1070–2. doi: 10.1016/j.dib.2016.03.076 (PMC5063798; doi:10.1016/j.dib.2016.03.076)
Supplement: Supplementary file 1 — Supplementary material [file mmc1.xlsx]

## Sheet: 1-GF Childrens Ward
GF Childrens Ward
Description:		General paediatric ward
Floor area:		701	m2
Electric set up:		Two distribution boards
Measurement equipment:		Profile
	Date	End Time	Total NE (kW)	Total E (kW)
	2009-12-23	16:20:00	3.9792	4.42536		Note: there is a longer data duration for NE than E
	2009-12-23	16:30:00	4.1448	5.1276
	2009-12-23	16:40:00	4.2168	4.5624
	2009-12-23	16:50:00	3.8304	3.83304
	2009-12-23	17:00:00	3.876	3.76272
	2009-12-23	17:10:00	3.7512	3.17112
	2009-12-23	17:20:00	4.1136	3.42504
	2009-12-23	17:30:00	3.3696	3.09288
	2009-12-23	17:40:00	3.3912	3.53112
	2009-12-23	17:50:00	3.4848	3.01896
	2009-12-23	18:00:00	3.5712	2.98848
	2009-12-23	18:10:00	4.2144	4.25736
	2009-12-23	18:20:00	3.432	5.73384
	2009-12-23	18:30:00	3.4032	5.15472
	2009-12-23	18:40:00	3.3672	4.71576
	2009-12-23	18:50:00	3.1368	3.7848
	2009-12-23	19:00:00	2.928	3.7308
	2009-12-23	19:10:00	3.504	3.23592
	2009-12-23	19:20:00	3.0552	2.7756
	2009-12-23	19:30:00	3.3048	2.55768
	2009-12-23	19:40:00	3.204	2.59248
	2009-12-23	19:50:00	3.1992	2.54592
	2009-12-23	20:00:00	3.0408	2.38872
	2009-12-23	20:10:00	2.8656	3.072
	2009-12-23	20:20:00	2.8848	2.70984
	2009-12-23	20:30:00	2.916	2.75496
	2009-12-23	20:40:00	3.5184	2.69304
	2009-12-23	20:50:00	2.9952	2.85624
	2009-12-23	21:00:00	3.1416	3.12384
	2009-12-23	21:10:00	3.0312	2.95464
	2009-12-23	21:20:00	3.0744	2.67024
	2009-12-23	21:30:00	3.0648	2.48208
	2009-12-23	21:40:00	3.0456	2.3772
	2009-12-23	21:50:00	4.3896	2.2932
	2009-12-23	22:00:00	3.5088	2.3436
	2009-12-23	22:10:00	2.9208	2.2092
	2009-12-23	22:20:00	3.1608	2.36616
	2009-12-23	22:30:00	3.1824	2.02488
	2009-12-23	22:40:00	3.1776	2.18352
	2009-12-23	22:50:00	3.2016	2.26248
	2009-12-23	23:00:00	3.0744	2.35248
	2009-12-23	23:10:00	3.096	3.12792
	2009-12-23	23:20:00	3.0144	4.24032
	2009-12-23	23:30:00	2.988	4.554
	2009-12-23	23:40:00	2.8992	2.78352
	2009-12-23	23:50:00	3.0144	2.09424
	2009-12-24	00:00:00	3.5064	2.05824
	2009-12-24	00:10:00	2.8632	2.1984
	2009-12-24	00:20:00	3.156	1.88856
	2009-12-24	00:30:00	2.9256	1.98672
	2009-12-24	00:40:00	2.8896	2.09904
	2009-12-24	00:50:00	2.8392	2.01432
	2009-12-24	01:00:00	2.8296	2.07936
	2009-12-24	01:10:00	2.8272	1.89048
	2009-12-24	01:20:00	2.8224	1.94376
	2009-12-24	01:30:00	2.8608	1.87512
	2009-12-24	01:40:00	2.8656	1.85448
	2009-12-24	01:50:00	2.952	1.77648
	2009-12-24	02:00:00	2.9688	1.74648
	2009-12-24	02:10:00	2.9664	1.74864
	2009-12-24	02:20:00	2.8992	1.7424
	2009-12-24	02:30:00	3.0384	1.74048
	2009-12-24	02:40:00	2.7864	1.87632
	2009-12-24	02:50:00	2.8488	1.89912
	2009-12-24	03:00:00	2.8008	1.90464
	2009-12-24	03:10:00	2.8272	1.89816
	2009-12-24	03:20:00	2.8392	1.8876
	2009-12-24	03:30:00	2.748	1.8912
	2009-12-24	03:40:00	2.8128	1.91856
	2009-12-24	03:50:00	2.8488	2.73096
	2009-12-24	04:00:00	2.6736	4.0224
	2009-12-24	04:10:00	3.0216	2.83464
	2009-12-24	04:20:00	2.7312	1.75248
	2009-12-24	04:30:00	2.6568	1.58736
	2009-12-24	04:40:00	2.7504	1.83984
	2009-12-24	04:50:00	2.7936	1.89744
	2009-12-24	05:00:00	2.8248	1.88568
	2009-12-24	05:10:00	2.9928	1.86216
	2009-12-24	05:20:00	2.8152	2.736
	2009-12-24	05:30:00	2.88	2.0316
	2009-12-24	05:40:00	2.8032	2.0556
	2009-12-24	05:50:00	2.6328	2.06832
	2009-12-24	06:00:00	2.808	1.9176
	2009-12-24	06:10:00	2.712	1.9008
	2009-12-24	06:20:00	2.8872	1.9524
	2009-12-24	06:30:00	2.5536	3.08208
	2009-12-24	06:40:00	2.6688	2.0616
	2009-12-24	06:50:00	2.7984	2.42232
	2009-12-24	07:00:00	2.8464	2.21088
	2009-12-24	07:10:00	2.8968	2.22984
	2009-12-24	07:20:00	2.8632	2.76336
	2009-12-24	07:30:00	2.8488	2.4732
	2009-12-24	07:40:00	2.8824	2.40672
	2009-12-24	07:50:00	3.8376	2.586
	2009-12-24	08:00:00	3.6264	2.7996
	2009-12-24	08:10:00	3.228	2.86176
	2009-12-24	08:20:00	3.2736	2.91264
	2009-12-24	08:30:00	4.2288	2.98968
	2009-12-24	08:40:00	3.984	2.98944
	2009-12-24	08:50:00	4.1832	3.14352
	2009-12-24	09:00:00	4.0632	3.21408
	2009-12-24	09:10:00	3.4008	3.12144
	2009-12-24	09:20:00	3.2784	3.11544
	2009-12-24	09:30:00	3.2976	3.25776
	2009-12-24	09:40:00	3.4104	4.2132
	2009-12-24	09:50:00	3.4848	5.46048
	2009-12-24	10:00:00	3.756	4.82304
	2009-12-24	10:10:00	2.7096	4.73592
	2009-12-24	10:20:00	3.2784	2.92056
	2009-12-24	10:30:00	3.5256	2.83392
	2009-12-24	10:40:00	4.4544	2.87568
	2009-12-24	10:50:00	3.3672	3.02496
	2009-12-24	11:00:00	3.3648	3.00432
	2009-12-24	11:10:00	3.6264	3.03552
	2009-12-24	11:20:00	3.2376	3.94968
	2009-12-24	11:30:00	3.3432	3.42768
	2009-12-24	11:40:00	3.5424	3.6144
	2009-12-24	11:50:00	3.108	3.43536
	2009-12-24	12:00:00	3.2328	3.4404
	2009-12-24	12:10:00	3.588	3.1992
	2009-12-24	12:20:00	3.228	4.08096
	2009-12-24	12:30:00	3.252	3.5364
	2009-12-24	12:40:00	3.2376	5.06784
	2009-12-24	12:50:00	3.3192	5.64096
	2009-12-24	13:00:00	3.3384	4.81368
	2009-12-24	13:10:00	3.5088	3.95064
	2009-12-24	13:20:00	3.8856	3.60576
	2009-12-24	13:30:00	3.2256	3.40968
	2009-12-24	13:40:00	3.312	4.1148
	2009-12-24	13:50:00	3.3264	3.246
	2009-12-24	14:00:00	3.2352	3.31776
	2009-12-24	14:10:00	3.8016	3.07056
	2009-12-24	14:20:00	3.2808	3.78
	2009-12-24	14:30:00	3.2904	3.00744
	2009-12-24	14:40:00	3.3192	3.1332
	2009-12-24	14:50:00	3.4704	3.20016
	2009-12-24	15:00:00	4.524	3.40656
	2009-12-24	15:10:00	3.4272	3.5856
	2009-12-24	15:20:00	3.4536	3.63864
	2009-12-24	15:30:00	3.7152	3.6564
	2009-12-24	15:40:00	3.5304	3.75792
	2009-12-24	15:50:00	3.5928	3.6492
	2009-12-24	16:00:00	3.36	3.6732
	2009-12-24	16:10:00	3.3648	4.68048
	2009-12-24	16:20:00	3.828	5.17224
	2009-12-24	16:30:00	3.864	3.70728
	2009-12-24	16:40:00	3.8448	3.0516
	2009-12-24	16:50:00	3.8784	3.10272
	2009-12-24	17:00:00	3.852	3.3684
	2009-12-24	17:10:00	4.008	4.73472
	2009-12-24	17:20:00	3.6912	5.07696
	2009-12-24	17:30:00	3.6432	5.36256
	2009-12-24	17:40:00	3.7584	4.68888
	2009-12-24	17:50:00	3.3912	6.19032
	2009-12-24	18:00:00	3.7296	5.86992
	2009-12-24	18:10:00	3.6672	6.06696
	2009-12-24	18:20:00	3.5304	5.35464
	2009-12-24	18:30:00	3.4944	4.42848
	2009-12-24	18:40:00	3.5592	3.59928
	2009-12-24	18:50:00	4.4016	3.31752
	2009-12-24	19:00:00	3.2136	3.72528
	2009-12-24	19:10:00	3.1968	3.66552
	2009-12-24	19:20:00	3.1344	2.81904
	2009-12-24	19:30:00	3.1488	2.69688
	2009-12-24	19:40:00	3.0888	2.6652
	2009-12-24	19:50:00	3.3288	2.66592
	2009-12-24	20:00:00	3.0984	3.92784
	2009-12-24	20:10:00	3.0576	4.1724
	2009-12-24	20:20:00	3.132	2.65512
	2009-12-24	20:30:00	3.3744	2.45256
	2009-12-24	20:40:00	3.528	2.35776
	2009-12-24	20:50:00	3.2328	2.24808
	2009-12-24	21:00:00	3.336	2.24904
	2009-12-24	21:10:00	3.516	2.19744
	2009-12-24	21:20:00	3.144	2.2368
	2009-12-24	21:30:00	3.192	2.32632
	2009-12-24	21:40:00	3.1584	2.29368
	2009-12-24	21:50:00	2.9928	2.02848
	2009-12-24	22:00:00	2.7936	2.81808
	2009-12-24	22:10:00	2.8728	2.07
	2009-12-24	22:20:00	3.1344	1.9104
	2009-12-24	22:30:00	3.108	1.962
	2009-12-24	22:40:00	3.1224	1.97688
	2009-12-24	22:50:00	3.0936	2.11944
	2009-12-24	23:00:00	3.1776	2.14536
	2009-12-24	23:10:00	3.0504	2.1252
	2009-12-24	23:20:00	2.976	2.11272
	2009-12-24	23:30:00	2.9232	2.13384
	2009-12-24	23:40:00	3.432	2.2596
	2009-12-24	23:50:00	2.9376	2.25216
	2009-12-25	00:00:00	2.9424	2.2524
	2009-12-25	00:10:00	2.9184	2.24304
	2009-12-25	00:20:00	2.784	2.27664
	2009-12-25	00:30:00	2.9688	2.29512
	2009-12-25	00:40:00	2.9808	2.21232
	2009-12-25	00:50:00	2.9592	2.10984
	2009-12-25	01:00:00	2.892	2.03832
	2009-12-25	01:10:00	2.8488	1.79832
	2009-12-25	01:20:00	2.8416	1.88904
	2009-12-25	01:30:00	2.8608	1.88568
	2009-12-25	01:40:00	2.9256	2.01408
	2009-12-25	01:50:00	2.9184	1.93728
	2009-12-25	02:00:00	2.9088	1.95192
	2009-12-25	02:10:00	2.94	1.94136
	2009-12-25	02:20:00	2.8344	1.96272
	2009-12-25	02:30:00	2.8896	1.9344
	2009-12-25	02:40:00	2.8968	1.84992
	2009-12-25	02:50:00	2.9064	1.77192
	2009-12-25	03:00:00	2.9424	1.7964
	2009-12-25	03:10:00	3.1944	1.80432
	2009-12-25	03:20:00	3.1344	1.80936
	2009-12-25	03:30:00	2.856	1.84464
	2009-12-25	03:40:00	3.1056	1.97064
	2009-12-25	03:50:00	2.7312	1.9596
	2009-12-25	04:00:00	2.4048	1.95216
	2009-12-25	04:10:00	2.6328	1.96872
	2009-12-25	04:20:00	2.6088	1.79088
	2009-12-25	04:30:00	2.592	1.85568
	2009-12-25	04:40:00	2.532	1.85736
	2009-12-25	04:50:00	2.5368	1.80336
	2009-12-25	05:00:00	2.472	1.79856
	2009-12-25	05:10:00	2.5008	1.80144
	2009-12-25	05:20:00	2.5224	1.79784
	2009-12-25	05:30:00	2.4888	1.84632
	2009-12-25	05:40:00	2.5128	1.93512
	2009-12-25	05:50:00	2.4888	1.93608
	2009-12-25	06:00:00	2.6016	1.96992
	2009-12-25	06:10:00	2.6088	1.96104
	2009-12-25	06:20:00	2.6328	1.92624
	2009-12-25	06:30:00	2.6232	1.92144
	2009-12-25	06:40:00	2.58	1.79088
	2009-12-25	06:50:00	2.5608	1.79808
	2009-12-25	07:00:00	2.6352	1.81632
	2009-12-25	07:10:00	2.748	1.79232
	2009-12-25	07:20:00	2.7384	1.84896
	2009-12-25	07:30:00	2.736	2.0544
	2009-12-25	07:40:00	3.0192	2.32224
	2009-12-25	07:50:00	3.228	2.24544
	2009-12-25	08:00:00	3.852	2.33808
	2009-12-25	08:10:00	2.9208	2.5584
	2009-12-25	08:20:00	3.1368	2.61096
	2009-12-25	08:30:00	3.3528	2.652
	2009-12-25	08:40:00	3.1872	2.89008
	2009-12-25	08:50:00	3.5088	3.03096
	2009-12-25	09:00:00	3.2928	2.91504
	2009-12-25	09:10:00	3.2856	2.83656
	2009-12-25	09:20:00	4.2744	3.03792
	2009-12-25	09:30:00	3.4032	3.99816
	2009-12-25	09:40:00	3.4776	3.2184
	2009-12-25	09:50:00	3.4032	3.18744
	2009-12-25	10:00:00	3.0096	3.20592
	2009-12-25	10:10:00	2.9136	3.15408
	2009-12-25	10:20:00	3.612	3.01464
	2009-12-25	10:30:00	3.3552	3.10008
	2009-12-25	10:40:00	3.4584	3.02376
	2009-12-25	10:50:00	3.5064	2.97672
	2009-12-25	11:00:00	3.5808	2.96424
	2009-12-25	11:10:00	3.9816	2.96952
	2009-12-25	11:20:00	3.5136	2.87712
	2009-12-25	11:30:00	3.4872	7.85376
	2009-12-25	11:40:00	3.5016	8.08632
	2009-12-25	11:50:00	3.4704	9.54264
	2009-12-25	12:00:00	3.4248	3.71688
	2009-12-25	12:10:00	3.564	3.24864
	2009-12-25	12:20:00	3.576	3.27768
	2009-12-25	12:30:00	3.5472	3.16296
	2009-12-25	12:40:00	3.516	3.03912
	2009-12-25	12:50:00	3.492	3.04296
	2009-12-25	13:00:00	3.4872	3.08304
	2009-12-25	13:10:00	3.4944	3.10368
	2009-12-25	13:20:00	3.5544	3.27456
	2009-12-25	13:30:00	3.5976	4.79112
	2009-12-25	13:40:00	3.5424	3.83424
	2009-12-25	13:50:00	3.4944	5.2716
	2009-12-25	14:00:00	3.5016	3.28752
	2009-12-25	14:10:00	3.4248	3.28776
	2009-12-25	14:20:00	3.2808	2.96592
	2009-12-25	14:30:00	3.4224	2.75136
	2009-12-25	14:40:00	3.5496	2.74104
	2009-12-25	14:50:00	3.5088	2.54136
	2009-12-25	15:00:00	4.0896	2.47512
	2009-12-25	15:10:00	3.6216	2.4384
	2009-12-25	15:20:00	3.7512	2.55816
	2009-12-25	15:30:00	3.5904	2.75976
	2009-12-25	15:40:00	3.4248	2.8512
	2009-12-25	15:50:00	3.1968	2.98248
	2009-12-25	16:00:00	3.036	3.39312
	2009-12-25	16:10:00	3.2448	3.86856
	2009-12-25	16:20:00	4.1784	5.69976
	2009-12-25	16:30:00	3.5016	5.35944
	2009-12-25	16:40:00	3.5016	4.29456
	2009-12-25	16:50:00	3.5856	3.54576
	2009-12-25	17:00:00	3.6096	3.2388
	2009-12-25	17:10:00	3.6336	3.25848
	2009-12-25	17:20:00	3.6384	3.31008
	2009-12-25	17:30:00	3.4704	3.33
	2009-12-25	17:40:00	3.6144	3.32616
	2009-12-25	17:50:00	3.6984	3.324
	2009-12-25	18:00:00	3.6936	3.32184
	2009-12-25	18:10:00	3.8352	3.33672
	2009-12-25	18:20:00	3.7392	2.99712
	2009-12-25	18:30:00	3.4848	2.82744
	2009-12-25	18:40:00	3.5064	2.91792
	2009-12-25	18:50:00	3.456	3.0852
	2009-12-25	19:00:00	3.5784	2.93544
	2009-12-25	19:10:00	3.5808	3.9636
	2009-12-25	19:20:00	3.5688	3.01032
	2009-12-25	19:30:00	3.5016	3.0228
	2009-12-25	19:40:00	3.5856	3.03288
	2009-12-25	19:50:00	3.6072	3.0228
	2009-12-25	20:00:00	3.4608	2.98536
	2009-12-25	20:10:00	3.5424	3.01464
	2009-12-25	20:20:00	3.504	3.15432
	2009-12-25	20:30:00	3.5832	2.63208
	2009-12-25	20:40:00	3.264	2.55552
	2009-12-25	20:50:00	3.2568	2.36064
	2009-12-25	21:00:00	3.2736	2.3964
	2009-12-25	21:10:00	3.1584	2.47992
	2009-12-25	21:20:00	3.2976	2.322
	2009-12-25	21:30:00	3.4368	2.3316
	2009-12-25	21:40:00	3.4584	2.33328
	2009-12-25	21:50:00	3.2256	2.31768
	2009-12-25	22:00:00	2.9952	2.24208
	2009-12-25	22:10:00	3.2832	2.16768
	2009-12-25	22:20:00	3.168	1.9092
	2009-12-25	22:30:00	3.1272	2.05848
	2009-12-25	22:40:00	3.0744	2.06448
	2009-12-25	22:50:00	3.2328	1.9692
	2009-12-25	23:00:00	3.1656	1.8792
	2009-12-25	23:10:00	3.1128	2.1084
	2009-12-25	23:20:00	3.1224	2.04072
	2009-12-25	23:30:00	3.0648	2.00616
	2009-12-25	23:40:00	3.036	2.00592
	2009-12-25	23:50:00	3.0048	1.96512
	2009-12-26	00:00:00	2.9856	1.97256
	2009-12-26	00:10:00	3.012	1.74456
	2009-12-26	00:20:00	3.0312	1.7016
	2009-12-26	00:30:00	3.0216	1.70424
	2009-12-26	00:40:00	2.9976	1.68336
	2009-12-26	00:50:00	2.9448	1.6656
	2009-12-26	01:00:00	2.9376	1.79592
	2009-12-26	01:10:00	2.9112	1.82016
	2009-12-26	01:20:00	2.9496	1.87512
	2009-12-26	01:30:00	3.0192	1.84872
	2009-12-26	01:40:00	3.0168	1.82352
	2009-12-26	01:50:00	3.0048	1.85088
	2009-12-26	02:00:00	2.9928	1.99008
	2009-12-26	02:10:00	2.9976	1.87728
	2009-12-26	02:20:00	3.0096	1.81416
	2009-12-26	02:30:00	3	1.75488
	2009-12-26	02:40:00	2.9496	1.71864
	2009-12-26	02:50:00	2.9424	1.73496
	2009-12-26	03:00:00	3.0624	1.87512
	2009-12-26	03:10:00	3.1224	1.89408
	2009-12-26	03:20:00	3.0936	1.85184
	2009-12-26	03:30:00	3.0528	1.84176
	2009-12-26	03:40:00	2.9568	1.86984
	2009-12-26	03:50:00	2.5896	1.87704
	2009-12-26	04:00:00	3.1056	1.75656
	2009-12-26	04:10:00	3.1824	1.65048
	2009-12-26	04:20:00	3.0192	1.54056
	2009-12-26	04:30:00	3.1536	1.78368
	2009-12-26	04:40:00	3.2016	1.7916
	2009-12-26	04:50:00	3.1728	1.8756
	2009-12-26	05:00:00	3.0744	1.92696
	2009-12-26	05:10:00	3.06	1.92696
	2009-12-26	05:20:00	3.0216	1.9572
	2009-12-26	05:30:00	2.9496	1.97952
	2009-12-26	05:40:00	3.0528	1.97856
	2009-12-26	05:50:00	3.0624	1.93296
	2009-12-26	06:00:00	3.1296	1.77408
	2009-12-26	06:10:00	2.7912	1.78776
	2009-12-26	06:20:00	2.6592	1.8048
	2009-12-26	06:30:00	2.7096	1.77144
	2009-12-26	06:40:00	2.7432	1.80216
	2009-12-26	06:50:00	2.736	1.91088
	2009-12-26	07:00:00	2.7312	1.9608
	2009-12-26	07:10:00	2.7936	1.96944
	2009-12-26	07:20:00	2.7768	1.97784
	2009-12-26	07:30:00	2.8728	2.03088
	2009-12-26	07:40:00	3.0888	2.08056
	2009-12-26	07:50:00	3.0432	2.19288
	2009-12-26	08:00:00	3.7176	2.31048
	2009-12-26	08:10:00	4.3752	2.33784
	2009-12-26	08:20:00	3.1248	2.34168
	2009-12-26	08:30:00	3.2256	2.35344
	2009-12-26	08:40:00	3.264	2.53152
	2009-12-26	08:50:00	3.6336	2.42592
	2009-12-26	09:00:00	3.4176	2.4588
	2009-12-26	09:10:00	4.1304	2.68464
	2009-12-26	09:20:00	3.5928	2.58192
	2009-12-26	09:30:00	3.5616	3.40704
	2009-12-26	09:40:00	3.12	2.55432
	2009-12-26	09:50:00	2.8584	2.41632
	2009-12-26	10:00:00	3	2.4048
	2009-12-26	10:10:00	3.1872	2.26464
	2009-12-26	10:20:00	2.9184	2.2932
	2009-12-26	10:30:00	3.6048	2.53824
	2009-12-26	10:40:00	3.2568	2.56584
	2009-12-26	10:50:00	3.2088	2.51136
	2009-12-26	11:00:00	2.82	3.62832
	2009-12-26	11:10:00	2.8752	2.74968
	2009-12-26	11:20:00	3.0312	2.6328
	2009-12-26	11:30:00	2.9808	3.09408
	2009-12-26	11:40:00	3.2064	2.77944
	2009-12-26	11:50:00	2.844	2.47128
	2009-12-26	12:00:00	2.8104	2.46816
	2009-12-26	12:10:00	3.3	2.44752
	2009-12-26	12:20:00	2.6544	2.22984
	2009-12-26	12:30:00	2.712	2.1876
	2009-12-26	12:40:00	2.6784	2.35848
	2009-12-26	12:50:00	2.7192	2.51208
	2009-12-26	13:00:00	3.384	2.41896
	2009-12-26	13:10:00	3.048	2.33976
	2009-12-26	13:20:00	2.88	2.16144
	2009-12-26	13:30:00	3	2.05824
	2009-12-26	13:40:00	3.06	2.22648
	2009-12-26	13:50:00	3.072	2.12664
	2009-12-26	14:00:00	3.252	2.17776
	2009-12-26	14:10:00	3.1872	3.498
	2009-12-26	14:20:00	3.0096	3.49608
	2009-12-26	14:30:00	3.8784	4.67952
	2009-12-26	14:40:00	3.108	2.66184
	2009-12-26	14:50:00	3.2712	2.67
	2009-12-26	15:00:00	3.2064	2.43696
	2009-12-26	15:10:00	2.9712	2.57832
	2009-12-26	15:20:00	2.988	2.63232
	2009-12-26	15:30:00	3.1536	3.28272
	2009-12-26	15:40:00	3.312	3.12096
	2009-12-26	15:50:00	2.8464	2.87112
	2009-12-26	16:00:00	3.0048	3.40896
	2009-12-26	16:10:00	3.2448	2.87664
	2009-12-26	16:20:00	3.8808	3.22032
	2009-12-26	16:30:00	3.732	5.39136
	2009-12-26	16:40:00	3.5736	5.68152
	2009-12-26	16:50:00	3.6864	4.70664
	2009-12-26	17:00:00	3.7536	4.50312
	2009-12-26	17:10:00	3.7944	3.81288
	2009-12-26	17:20:00	3.7968	4.06224
	2009-12-26	17:30:00	3.7752	3.95904
	2009-12-26	17:40:00	3.7656	3.90072
	2009-12-26	17:50:00	3.7008	4.51176
	2009-12-26	18:00:00	3.7248	3.67512
	2009-12-26	18:10:00	3.8424	3.36816
	2009-12-26	18:20:00	3.8208	3.9276
	2009-12-26	18:30:00	3.7824	3.44616
	2009-12-26	18:40:00	3.7488	3.27072
	2009-12-26	18:50:00	3.7152	3.44592
	2009-12-26	19:00:00	3.708	4.06488
	2009-12-26	19:10:00	4.2672	3.79128
	2009-12-26	19:20:00	3.5592	3.648
	2009-12-26	19:30:00	3.576	3.47184
	2009-12-26	19:40:00	3.612	3.15048
	2009-12-26	19:50:00	3.6	3.28392
	2009-12-26	20:00:00	3.4872	3.41232
	2009-12-26	20:10:00	3.7632	3.50544
	2009-12-26	20:20:00	3.5016	3.79896
	2009-12-26	20:30:00	3.528	3.23712
	2009-12-26	20:40:00	3.3672	2.64192
	2009-12-26	20:50:00	3.348	2.88192
	2009-12-26	21:00:00	3.4416	2.9772
	2009-12-26	21:10:00	3.6816	2.62992
	2009-12-26	21:20:00	3.6192	3.19104
	2009-12-26	21:30:00	3.6144	3.23568
	2009-12-26	21:40:00	3.5136	2.61648
	2009-12-26	21:50:00	3.3384	2.95344
	2009-12-26	22:00:00	3.5424	2.73288
	2009-12-26	22:10:00	3.5952	2.40528
	2009-12-26	22:20:00	3.6816	2.2236
	2009-12-26	22:30:00	3.5904	2.40312
	2009-12-26	22:40:00	3.6	2.20224
	2009-12-26	22:50:00	3.6456	2.17824
	2009-12-26	23:00:00	3.9288	2.27928
	2009-12-26	23:10:00	3.6432	2.3676
	2009-12-26	23:20:00	3.4008	2.48856
	2009-12-26	23:30:00	3.2784	2.38296
	2009-12-26	23:40:00	3.408	2.41848
	2009-12-26	23:50:00	3.396	2.42376
	2009-12-27	00:00:00	3.3792	2.40744
	2009-12-27	00:10:00	3.3384	2.33448
	2009-12-27	00:20:00	3.2688	2.18352
	2009-12-27	00:30:00	3.2208	2.15496
	2009-12-27	00:40:00	3.3768	2.15568
	2009-12-27	00:50:00	2.9472	2.18664
	2009-12-27	01:00:00	2.964	2.1888
	2009-12-27	01:10:00	2.9184	2.2776
	2009-12-27	01:20:00	2.8152	2.17608
	2009-12-27	01:30:00	2.8416	2.19672
	2009-12-27	01:40:00	2.7648	2.20848
	2009-12-27	01:50:00	2.7696	2.37936
	2009-12-27	02:00:00	2.7888	2.47848
	2009-12-27	02:10:00	2.7312	2.27592
	2009-12-27	02:20:00	2.8728	2.81376
	2009-12-27	02:30:00	2.892	2.11992
	2009-12-27	02:40:00	2.8992	2.10432
	2009-12-27	02:50:00	2.9664	1.94568
	2009-12-27	03:00:00	2.9664	2.03784
	2009-12-27	03:10:00	2.9472	2.40456
	2009-12-27	03:20:00	2.9568	2.25288
	2009-12-27	03:30:00	2.9232	2.23848
	2009-12-27	03:40:00	2.7096	2.24088
	2009-12-27	03:50:00	2.46	2.2284
	2009-12-27	04:00:00	2.6976	2.19744
	2009-12-27	04:10:00	2.8032	2.0856
	2009-12-27	04:20:00	2.76	2.13528
	2009-12-27	04:30:00	2.6736	2.12232
	2009-12-27	04:40:00	2.7216	2.10408
	2009-12-27	04:50:00	2.8128	2.37576
	2009-12-27	05:00:00	2.6904	3.93984
	2009-12-27	05:10:00	2.6616	2.91072
	2009-12-27	05:20:00	2.6472	3.52248
	2009-12-27	05:30:00	2.5872	2.24208
	2009-12-27	05:40:00	2.508	2.34024
	2009-12-27	05:50:00	2.7096	2.31984
	2009-12-27	06:00:00	2.8992	2.92488
	2009-12-27	06:10:00	2.964	2.29728
	2009-12-27	06:20:00	2.928	2.33976
	2009-12-27	06:30:00	3.0528	2.14152
	2009-12-27	06:40:00	2.844	2.04336
	2009-12-27	06:50:00	2.7	2.08056
	2009-12-27	07:00:00	2.7816	2.076
	2009-12-27	07:10:00	2.8368	2.09544
	2009-12-27	07:20:00	2.832	2.118
	2009-12-27	07:30:00	2.952	2.29512
	2009-12-27	07:40:00	3.0648	2.28624
	2009-12-27	07:50:00	3.1776	2.28624
	2009-12-27	08:00:00	3.096	2.43048
	2009-12-27	08:10:00	3.312	2.51712
	2009-12-27	08:20:00	4.092	2.71536
	2009-12-27	08:30:00	3.7632	2.79504
	2009-12-27	08:40:00	2.8368	3.2964
	2009-12-27	08:50:00	3.1488	2.53032
	2009-12-27	09:00:00	3.3696	2.48832
	2009-12-27	09:10:00	4.0896	2.5872
	2009-12-27	09:20:00	3.12	5.0124
	2009-12-27	09:30:00	3.0624	4.51968
	2009-12-27	09:40:00	3.0552	4.78536
	2009-12-27	09:50:00	3.336	3.41616
	2009-12-27	10:00:00	3.6	3.44136
	2009-12-27	10:10:00	3.5664	3.41328
	2009-12-27	10:20:00	3.552	3.2388
	2009-12-27	10:30:00	4.6848	3.7236
	2009-12-27	10:40:00	3.6648	3.2292
	2009-12-27	10:50:00	3.2568	2.96904
	2009-12-27	11:00:00	2.8632	3.20352
	2009-12-27	11:10:00	2.82	3.1896
	2009-12-27	11:20:00	3.1848	2.78808
	2009-12-27	11:30:00	3.5472	2.97168
	2009-12-27	11:40:00	3.4416	3.08712
	2009-12-27	11:50:00	3.4872	3.18192
	2009-12-27	12:00:00	3.228	3.4404
	2009-12-27	12:10:00	3.3312	3.20616
	2009-12-27	12:20:00	3.3144	3.30768
	2009-12-27	12:30:00	3.5376	3.3432
	2009-12-27	12:40:00	3.9792	3.26304
	2009-12-27	12:50:00	3.3384	3.14064
	2009-12-27	13:00:00	3.3384	3.16584
	2009-12-27	13:10:00	4.0488	3.06024
	2009-12-27	13:20:00	3.7488	3.00048
	2009-12-27	13:30:00	3.6336	3.01272
	2009-12-27	13:40:00	3.564	3.10776
	2009-12-27	13:50:00	3.4704	3.21864
	2009-12-27	14:00:00	3.4056	3.38112
	2009-12-27	14:10:00	3.4488	3.36384
	2009-12-27	14:20:00	3.6072	4.67472
	2009-12-27	14:30:00	3.5664	5.67264
	2009-12-27	14:40:00	3.4296	5.24664
	2009-12-27	14:50:00	4.236	4.17072
	2009-12-27	15:00:00	3.408	4.70424
	2009-12-27	15:10:00	3.372	3.8412
	2009-12-27	15:20:00	3.3984	3.13488
	2009-12-27	15:30:00	3.5568	3.11688
	2009-12-27	15:40:00	3.6216	3.2064
	2009-12-27	15:50:00	3.4632	3.17112
	2009-12-27	16:00:00	3.492	3.1356
	2009-12-27	16:10:00	3.6024	3.0672
	2009-12-27	16:20:00	3.6696	3.10344
	2009-12-27	16:30:00	3.7224	3.37416
	2009-12-27	16:40:00	4.2768	3.32136
	2009-12-27	16:50:00	3.7008	3.18
	2009-12-27	17:00:00	4.0392	3.19464
	2009-12-27	17:10:00	3.9192	3.23112
	2009-12-27	17:20:00	3.6	3.13536
	2009-12-27	17:30:00	3.5232	3.33192
	2009-12-27	17:40:00	3.7632	3.70248
	2009-12-27	17:50:00	3.708	3.74496
	2009-12-27	18:00:00	3.6696	3.69936
	2009-12-27	18:10:00	3.6168	3.35064
	2009-12-27	18:20:00	4.1856	3.30288
	2009-12-27	18:30:00	3.5856	3.57744
	2009-12-27	18:40:00	3.6072	3.6528
	2009-12-27	18:50:00	3.6192	3.41904
	2009-12-27	19:00:00	4.0416	3.44928
	2009-12-27	19:10:00	3.84	3.77952
	2009-12-27	19:20:00	3.8352	3.99432
	2009-12-27	19:30:00	3.5304	3.34776
	2009-12-27	19:40:00	3.5472	3.23472
	2009-12-27	19:50:00	3.3504	2.78784
	2009-12-27	20:00:00	3.3096	2.4708
	2009-12-27	20:10:00	3.3888	3.52752
	2009-12-27	20:20:00	3.2664	2.49672
	2009-12-27	20:30:00	3.3288	3.00168
	2009-12-27	20:40:00	3.3792	3.69192
	2009-12-27	20:50:00	3.2856	2.62872
	2009-12-27	21:00:00	3.2208	2.56056
	2009-12-27	21:10:00	3.2592	2.51904
	2009-12-27	21:20:00	3.36	2.45016
	2009-12-27	21:30:00	3.3888	2.31912
	2009-12-27	21:40:00	3.3984	2.3928
	2009-12-27	21:50:00	3.3408	2.31792
	2009-12-27	22:00:00	3.3384	2.2752
	2009-12-27	22:10:00	3.3984	2.1384
	2009-12-27	22:20:00	3.324	2.10888
	2009-12-27	22:30:00	3.2304	2.07936
	2009-12-27	22:40:00	3.1464	2.08272
	2009-12-27	22:50:00	3.0768	2.11824
	2009-12-27	23:00:00	3.0096	2.1852
	2009-12-27	23:10:00	3.0264	2.12904
	2009-12-27	23:20:00	3.4872	1.89576
	2009-12-27	23:30:00	2.9184	1.8804
	2009-12-27	23:40:00	3.18	1.87176
	2009-12-27	23:50:00	3.7656	1.87392
	2009-12-28	00:00:00	3.1944	1.85736
	2009-12-28	00:10:00	3.156	1.90752
	2009-12-28	00:20:00	3.1224	2.0244
	2009-12-28	00:30:00	3.12	1.99104
	2009-12-28	00:40:00	3.0888	1.95144
	2009-12-28	00:50:00	3.1296	1.91832
	2009-12-28	01:00:00	3.132	1.92168
	2009-12-28	01:10:00	3.1296	1.92312
	2009-12-28	01:20:00	3.1056	1.926
	2009-12-28	01:30:00	3.0744	1.85088
	2009-12-28	01:40:00	3.0744	1.84536
	2009-12-28	01:50:00	3.0672	1.8204
	2009-12-28	02:00:00	3.012	1.81872
	2009-12-28	02:10:00	3.0312	1.78056
	2009-12-28	02:20:00	3.0456	1.842
	2009-12-28	02:30:00	3.1152	1.76304
	2009-12-28	02:40:00	3.1056	1.92792
	2009-12-28	02:50:00	3.1128	1.92144
	2009-12-28	03:00:00	3.0672	1.92048
	2009-12-28	03:10:00	3.0048	1.91904
	2009-12-28	03:20:00	3.0072	1.81872
	2009-12-28	03:30:00	3.324	1.81104
	2009-12-28	03:40:00	3.1248	1.78344
	2009-12-28	03:50:00	3.1032	1.78896
	2009-12-28	04:00:00	3.06	1.78752
	2009-12-28	04:10:00	3.0888	1.73496
	2009-12-28	04:20:00	3.1032	1.67376
	2009-12-28	04:30:00	3.0912	1.93176
	2009-12-28	04:40:00	3.0864	1.89864
	2009-12-28	04:50:00	3.0624	1.91472
	2009-12-28	05:00:00	3.0864	1.83912
	2009-12-28	05:10:00	3.0624	1.79712
	2009-12-28	05:20:00	2.7144	1.71912
	2009-12-28	05:30:00	3.0048	1.72464
	2009-12-28	05:40:00	3.3168	1.76328
	2009-12-28	05:50:00	3.5232	1.75056
	2009-12-28	06:00:00	3.18	1.72152
	2009-12-28	06:10:00	3.2688	1.71144
	2009-12-28	06:20:00	3.2616	1.8912
	2009-12-28	06:30:00	3.1512	1.8192
	2009-12-28	06:40:00	3.8568	1.78344
	2009-12-28	06:50:00	3.0264	1.85304
	2009-12-28	07:00:00	3.06	1.89024
	2009-12-28	07:10:00	3.7488	1.89
	2009-12-28	07:20:00	3.4584	1.90656
	2009-12-28	07:30:00	3.2136	1.84992
	2009-12-28	07:40:00	3.24	1.81368
	2009-12-28	07:50:00	3.3576	1.83192
	2009-12-28	08:00:00	3.432	1.94448
	2009-12-28	08:10:00	3.4728	1.98528
	2009-12-28	08:20:00	3.948	2.45904
	2009-12-28	08:30:00	3.7488	2.78088
	2009-12-28	08:40:00	4.0824	2.78616
	2009-12-28	08:50:00	3.7872	3.27168
	2009-12-28	09:00:00	3.8688	3.08472
	2009-12-28	09:10:00	4.1064	3.00216
	2009-12-28	09:20:00	4.212	3.22032
	2009-12-28	09:30:00	3.768	2.86776
	2009-12-28	09:40:00	4.2984	2.86608
	2009-12-28	09:50:00	4.0368	2.52288
	2009-12-28	10:00:00	3.564	2.52048
	2009-12-28	10:10:00	3.4392	2.5056
	2009-12-28	10:20:00	3.6744	2.57184
	2009-12-28	10:30:00	4.332	2.69592
	2009-12-28	10:40:00	3.4584	2.94096
	2009-12-28	10:50:00	3.744	3.1044
	2009-12-28	11:00:00	3.5784	2.88624
	2009-12-28	11:10:00	3.624	2.82936
	2009-12-28	11:20:00	3.6312	2.74584
	2009-12-28	11:30:00	3.4416	2.38344
	2009-12-28	11:40:00	4.0512	2.28096
	2009-12-28	11:50:00	3.9528	2.31336
	2009-12-28	12:00:00	3.3696	2.58696
	2009-12-28	12:10:00	3.348	2.16072
	2009-12-28	12:20:00	3.4296	2.4252
	2009-12-28	12:30:00	3.4272	2.59848
	2009-12-28	12:40:00	3.9936	2.3868
	2009-12-28	12:50:00	3.4464	2.38392
	2009-12-28	13:00:00	3.3744	2.3664
	2009-12-28	13:10:00	3.2712	2.36136
	2009-12-28	13:20:00	3.5856	2.38392
	2009-12-28	13:30:00	3.6096	2.388
	2009-12-28	13:40:00	3.36	2.61864
	2009-12-28	13:50:00	3.4416	3.26664
	2009-12-28	14:00:00	3.432	2.16624
	2009-12-28	14:10:00	3.4296	2.36568
	2009-12-28	14:20:00	3.7128	2.08944
	2009-12-28	14:30:00	3.4248	2.10552
	2009-12-28	14:40:00	3.3792	2.16624
	2009-12-28	14:50:00	3.8736	2.30304
	2009-12-28	15:00:00	3.7488	2.30664
	2009-12-28	15:10:00	3.5304	2.30712
	2009-12-28	15:20:00	3.66	2.49696
	2009-12-28	15:30:00	3.756	3.37656
	2009-12-28	15:40:00	4.0728	4.46832
	2009-12-28	15:50:00	3.804	3.1812
	2009-12-28	16:00:00	3.9936	2.89752
	2009-12-28	16:10:00	4.0032	2.81304
	2009-12-28	16:20:00	3.8712	2.58528
	2009-12-28	16:30:00	3.792	2.53128
	2009-12-28	16:40:00	4.0896	2.85744
	2009-12-28	16:50:00	3.8496	2.92128
	2009-12-28	17:00:00	3.8952	4.1016
	2009-12-28	17:10:00	3.5712	5.18736
	2009-12-28	17:20:00	3.3432	4.88064
	2009-12-28	17:30:00	3.6408	4.6104
	2009-12-28	17:40:00	3.7032	4.69776
	2009-12-28	17:50:00	4.356	4.83504
	2009-12-28	18:00:00	3.6552	5.4132
	2009-12-28	18:10:00	3.54	4.11864
	2009-12-28	18:20:00	3.3744	2.71848
	2009-12-28	18:30:00	3.2928	3.61224
	2009-12-28	18:40:00	3.276	2.76264
	2009-12-28	18:50:00	3.2544	2.54256
	2009-12-28	19:00:00	3.276	2.56608
	2009-12-28	19:10:00	3.3672	2.88264
	2009-12-28	19:20:00	3.3984	3.08616
	2009-12-28	19:30:00	3.9408	3.46032
	2009-12-28	19:40:00	3.3864	3.09048
	2009-12-28	19:50:00	3.2784	2.6316
	2009-12-28	20:00:00	3.5352	2.57832
	2009-12-28	20:10:00	3.2208	2.69136
	2009-12-28	20:20:00	3.3096	2.36952
	2009-12-28	20:30:00	3.2952	2.13504
	2009-12-28	20:40:00	3.1728	2.12904
	2009-12-28	20:50:00	3.2544	2.14368
	2009-12-28	21:00:00	3.3624	2.24016
	2009-12-28	21:10:00	3.9504	2.42664
	2009-12-28	21:20:00	3.3648	2.2668
	2009-12-28	21:30:00	3.3456	2.25384
	2009-12-28	21:40:00	3.3312	2.17632
	2009-12-28	21:50:00	3.3672	2.15016
	2009-12-28	22:00:00	3.3744	2.03832
	2009-12-28	22:10:00	3.3672	2.0652
	2009-12-28	22:20:00	3.3648	2.03472
	2009-12-28	22:30:00	3.348	1.92888
	2009-12-28	22:40:00	3.348	2.00088
	2009-12-28	22:50:00	3.24	1.98984
	2009-12-28	23:00:00	3.1344	1.94904
	2009-12-28	23:10:00	2.8656	2.0064
	2009-12-28	23:20:00	2.6496	1.7616
	2009-12-28	23:30:00	3.0528	1.93776
	2009-12-28	23:40:00	3.0288	1.93488
	2009-12-28	23:50:00	2.964	1.9104
	2009-12-29	00:00:00	2.94	1.9344
	2009-12-29	00:10:00	2.9616	1.92336
	2009-12-29	00:20:00	3.048	1.80096
	2009-12-29	00:30:00	3.12	1.7892
	2009-12-29	00:40:00	3.0216	1.79496
	2009-12-29	00:50:00	3.0024	1.78824
	2009-12-29	01:00:00	2.8992	1.78656
	2009-12-29	01:10:00	2.8968	1.86816
	2009-12-29	01:20:00	2.8728	1.94232
	2009-12-29	01:30:00	2.8704	1.96296
	2009-12-29	01:40:00	2.8752	1.98864
	2009-12-29	01:50:00	2.9328	1.93536
	2009-12-29	02:00:00	3	1.89696
	2009-12-29	02:10:00	3.0072	1.89696
	2009-12-29	02:20:00	2.9736	1.79184
	2009-12-29	02:30:00	3.0816	1.76544
	2009-12-29	02:40:00	3.1896	1.76856
	2009-12-29	02:50:00	3.1344	1.81128
	2009-12-29	03:00:00	3.1128	1.83144
	2009-12-29	03:10:00	3.1512	1.86216
	2009-12-29	03:20:00	3.144	1.92672
	2009-12-29	03:30:00	3.204	1.91856
	2009-12-29	03:40:00	3.24	1.90944
	2009-12-29	03:50:00	3.2928	1.91064
	2009-12-29	04:00:00	3.264	1.9008
	2009-12-29	04:10:00	3.5232	1.8912
	2009-12-29	04:20:00	3.2472	1.78296
	2009-12-29	04:30:00	3.2016	1.79232
	2009-12-29	04:40:00	3.156	1.794
	2009-12-29	04:50:00	3.1464	1.75992
	2009-12-29	05:00:00	3.2088	1.76016
	2009-12-29	05:10:00	2.9184	1.75992
	2009-12-29	05:20:00	2.9664	1.73256
	2009-12-29	05:30:00	3.264	1.89408
	2009-12-29	05:40:00	3.1896	1.9116
	2009-12-29	05:50:00	3.1776	1.87944
	2009-12-29	06:00:00	3.1344	1.92816
	2009-12-29	06:10:00	3.0864	1.9968
	2009-12-29	06:20:00	3.3648	1.99536
	2009-12-29	06:30:00	3.36	1.776
	2009-12-29	06:40:00	3.1776	1.77048
	2009-12-29	06:50:00	3.2136	1.76568
	2009-12-29	07:00:00	3.2568	1.76208
	2009-12-29	07:10:00	3.3696	1.74624
	2009-12-29	07:20:00	3.2208	1.91208
	2009-12-29	07:30:00	3.744	2.17368
	2009-12-29	07:40:00	3.336	2.21784
	2009-12-29	07:50:00	3.7272	2.35176
	2009-12-29	08:00:00	4.4136	2.34984
	2009-12-29	08:10:00	4.1232	2.3484
	2009-12-29	08:20:00	4.6464	2.49456
	2009-12-29	08:30:00	3.9792	2.50008
	2009-12-29	08:40:00	4.1184	2.68824
	2009-12-29	08:50:00	4.2672	2.74176
	2009-12-29	09:00:00	4.0176	2.6136
	2009-12-29	09:10:00	4.3104	3.8652
	2009-12-29	09:20:00	4.2672	2.99016
	2009-12-29	09:30:00	4.8192	3.03096
	2009-12-29	09:40:00	4.9776	3.04896
	2009-12-29	09:50:00	4.4112	4.36944
	2009-12-29	10:00:00	4.3176	4.75992
	2009-12-29	10:10:00	4.2216	4.16952
	2009-12-29	10:20:00	4.3704	3.80424
	2009-12-29	10:30:00	5.1984	3.79824
	2009-12-29	10:40:00	4.4952	3.73704
	2009-12-29	10:50:00	4.6008	3.71208
	2009-12-29	11:00:00	4.6248	3.85968
	2009-12-29	11:10:00	4.1256	3.52824
	2009-12-29	11:20:00	4.3296	3.40368
	2009-12-29	11:30:00	4.5624	3.654
	2009-12-29	11:40:00	4.2144	4.08936
	2009-12-29	11:50:00	4.2216	3.41856
	2009-12-29	12:00:00	4.2024	3.39504
	2009-12-29	12:10:00	4.2216	3.4008
	2009-12-29	12:20:00	4.2432	3.30384
	2009-12-29	12:30:00	4.3224	3.11088
	2009-12-29	12:40:00	4.5216	3.3096
	2009-12-29	12:50:00	4.2552	3.3948
	2009-12-29	13:00:00	4.7208	3.396
	2009-12-29	13:10:00	5.2632	3.27048
	2009-12-29	13:20:00	3.9552	3.2292
	2009-12-29	13:30:00	4.0848	3.2628
	2009-12-29	13:40:00	4.1976	3.18048
	2009-12-29	13:50:00	3.8376	3.39744
	2009-12-29	14:00:00	3.8664	3.20856
	2009-12-29	14:10:00	3.9168	3.21408
	2009-12-29	14:20:00	4.1928	3.5772
	2009-12-29	14:30:00	4.5624	5.4564
	2009-12-29	14:40:00	3.4872	3.60264
	2009-12-29	14:50:00	3.5184	2.8152
	2009-12-29	15:00:00	3.8184	2.68128
	2009-12-29	15:10:00	3.5808	2.59464
	2009-12-29	15:20:00	4.1424	2.60952
	2009-12-29	15:30:00	4.1376	2.844
	2009-12-29	15:40:00	3.792	2.93088
	2009-12-29	15:50:00	3.6576	2.69064
	2009-12-29	16:00:00	3.6984	2.67816
	2009-12-29	16:10:00	3.66	5.38824
	2009-12-29	16:20:00	3.9864	4.85568
	2009-12-29	16:30:00	3.744	5.27832
	2009-12-29	16:40:00	3.6432	4.5144
	2009-12-29	16:50:00	3.6552	3.34224
	2009-12-29	17:00:00	4.4616	2.93904
	2009-12-29	17:10:00	3.5232	2.8692
	2009-12-29	17:20:00	3.4152	2.99424
	2009-12-29	17:30:00	3.5184	3.21216
	2009-12-29	17:40:00	3.8304	3.14496
	2009-12-29	17:50:00	3.528	3.23376
	2009-12-29	18:00:00	3.516	3.1872
	2009-12-29	18:10:00	3.54	3.16968
	2009-12-29	18:20:00	3.816	3.03048
	2009-12-29	18:30:00	3.552	3.39384
	2009-12-29	18:40:00	3.6384	3.14544
	2009-12-29	18:50:00	4.0248	2.84784
	2009-12-29	19:00:00	3.8136	2.94288
	2009-12-29	19:10:00	3.9456	3.0108
	2009-12-29	19:20:00	4.4472	2.2932
	2009-12-29	19:30:00	4.344	2.21952
	2009-12-29	19:40:00	4.6464	3.59016
	2009-12-29	19:50:00	3.996	3.05664
	2009-12-29	20:00:00	3.5208	3.02976
	2009-12-29	20:10:00	3.432	2.39424
	2009-12-29	20:20:00	3.5616	2.40168
	2009-12-29	20:30:00	3.672	2.36184
	2009-12-29	20:40:00	3.2448	2.49
	2009-12-29	20:50:00	3.4104	2.56776
	2009-12-29	21:00:00	3.1104	2.52288
	2009-12-29	21:10:00	3.0336	2.34504
	2009-12-29	21:20:00	3.0432	2.07888
	2009-12-29	21:30:00	3.072	2.08128
	2009-12-29	21:40:00	3.1296	2.09688
	2009-12-29	21:50:00	3.732	3.87384
	2009-12-29	22:00:00	3.1416	4.14072
	2009-12-29	22:10:00	3.0888	3.72984
	2009-12-29	22:20:00	3.156	2.94336
	2009-12-29	22:30:00	3.1368	2.2932
	2009-12-29	22:40:00	3.2616	2.21784
	2009-12-29	22:50:00	3.2064	2.20848
	2009-12-29	23:00:00	2.856	2.27328
	2009-12-29	23:10:00	2.544	1.96896
	2009-12-29	23:20:00	2.8128	1.88136
	2009-12-29	23:30:00	3.012	1.91712
	2009-12-29	23:40:00	3.0312	1.8612
	2009-12-29	23:50:00	3.2664	1.87032
	2009-12-30	00:00:00	2.9712	1.87848
	2009-12-30	00:10:00	3.0312	1.89048
	2009-12-30	00:20:00	3.036	1.94112
	2009-12-30	00:30:00	2.9856	2.05512
	2009-12-30	00:40:00	2.94	2.04696
	2009-12-30	00:50:00	2.9472	2.04216
	2009-12-30	01:00:00	2.88	2.04384
	2009-12-30	01:10:00	2.868	2.03304
	2009-12-30	01:20:00	2.9256	2.03496
	2009-12-30	01:30:00	3.0192	2.0412
	2009-12-30	01:40:00	3.024	1.992
	2009-12-30	01:50:00	2.9976	1.91616
	2009-12-30	02:00:00	3.7536	1.90008
	2009-12-30	02:10:00	2.9208	1.89672
	2009-12-30	02:20:00	2.8968	1.902
	2009-12-30	02:30:00	2.8848	1.9368
	2009-12-30	02:40:00	2.892	2.14608
	2009-12-30	02:50:00	2.9232	2.0208
	2009-12-30	03:00:00	2.9208	2.2236
	2009-12-30	03:10:00	2.9856	2.08848
	2009-12-30	03:20:00	2.9856	2.04192
	2009-12-30	03:30:00	2.9976	2.90352
	2009-12-30	03:40:00	2.9856	2.91936
	2009-12-30	03:50:00	3.3984	2.47992
	2009-12-30	04:00:00	2.8608	2.1276
	2009-12-30	04:10:00	2.8872	2.08272
	2009-12-30	04:20:00	2.8848	1.98552
	2009-12-30	04:30:00	2.8968	2.11008
	2009-12-30	04:40:00	2.8968	2.05944
	2009-12-30	04:50:00	3.276	2.06256
	2009-12-30	05:00:00	2.892	2.0532
	2009-12-30	05:10:00	2.6952	1.88208
	2009-12-30	05:20:00	3.0792	1.97976
	2009-12-30	05:30:00	3.1488	2.03784
	2009-12-30	05:40:00	3.036	2.0424
	2009-12-30	05:50:00	2.8992	3.4428
	2009-12-30	06:00:00	3.0336	4.1592
	2009-12-30	06:10:00	2.9664	2.91216
	2009-12-30	06:20:00	2.952	2.64072
	2009-12-30	06:30:00	2.976	1.93824
	2009-12-30	06:40:00	3.0048	1.842
	2009-12-30	06:50:00	2.928	1.95864
	2009-12-30	07:00:00	2.9616	2.0496
	2009-12-30	07:10:00	3.0936	2.09856
	2009-12-30	07:20:00	3.0576	2.05272
	2009-12-30	07:30:00	3.4872	2.28648
	2009-12-30	07:40:00	3.936	2.40648
	2009-12-30	07:50:00	4.68	2.45808
	2009-12-30	08:00:00	4.0728	2.49432
	2009-12-30	08:10:00	4.1208	2.71416
	2009-12-30	08:20:00	3.8688	3.11952
	2009-12-30	08:30:00	4.1376	2.86416
	2009-12-30	08:40:00	4.212	2.72568
	2009-12-30	08:50:00	4.0224	2.75736
	2009-12-30	09:00:00	3.984	2.90856
	2009-12-30	09:10:00	4.0728	3.20856
	2009-12-30	09:20:00	4.7136	3.21432
	2009-12-30	09:30:00	4.1808	3.27144
	2009-12-30	09:40:00	3.8832	2.95224
	2009-12-30	09:50:00	3.9552	3.23616
	2009-12-30	10:00:00	4.6248	3.41376
	2009-12-30	10:10:00	4.1664	3.56568
	2009-12-30	10:20:00	4.2384	3.4416
	2009-12-30	10:30:00	5.0064	3.36816
	2009-12-30	10:40:00	4.308	3.45504
	2009-12-30	10:50:00	4.3848	3.1356
	2009-12-30	11:00:00	3.8976	3.33264
	2009-12-30	11:10:00	3.7872	3.20256
	2009-12-30	11:20:00	4.5576	3.1152
	2009-12-30	11:30:00	4.1352	3.32568
	2009-12-30	11:40:00	4.1592	3.57576
	2009-12-30	11:50:00	4.5456	3.57696
	2009-12-30	12:00:00	4.1976	3.43152
	2009-12-30	12:10:00	4.1424	3.30288
	2009-12-30	12:20:00	4.656	3.09024
	2009-12-30	12:30:00	4.4424	3.92424
	2009-12-30	12:40:00	4.0512	3.71112
	2009-12-30	12:50:00	4.0176	2.93088
	2009-12-30	13:00:00	4.6392	2.77608
	2009-12-30	13:10:00	4.6992	2.64984
	2009-12-30	13:20:00	4.8264	2.65752
	2009-12-30	13:30:00	4.3056	2.73432
	2009-12-30	13:40:00	4.0056	3.0348
	2009-12-30	13:50:00	4.38	3.17712
	2009-12-30	14:00:00	4.716	3.42624
	2009-12-30	14:10:00	4.1328	3.52608
	2009-12-30	14:20:00	4.0008	3.51864
	2009-12-30	14:30:00	3.936	4.13064
	2009-12-30	14:40:00	3.936	3.52416
	2009-12-30	14:50:00	4.26	3.85632
	2009-12-30	15:00:00	4.7304	3.12816
	2009-12-30	15:10:00	3.7968	3.18744
	2009-12-30	15:20:00	3.9888	4.33248
	2009-12-30	15:30:00	3.9096	4.0908
	2009-12-30	15:40:00	3.8448	3.4284
	2009-12-30	15:50:00	4.1016	3.21144
	2009-12-30	16:00:00	4.2672	3.83592
	2009-12-30	16:10:00	3.8304	3.53616
	2009-12-30	16:20:00	3.7656	3.47784
	2009-12-30	16:30:00	3.8856	3.38496
	2009-12-30	16:40:00	4.2768	5.07456
	2009-12-30	16:50:00	4.5048	3.58512
	2009-12-30	17:00:00	3.5208	3.51312
	2009-12-30	17:10:00	3.7536	2.92776
	2009-12-30	17:20:00	3.9792	3.06456
	2009-12-30	17:30:00	3.9096	3.10632
	2009-12-30	17:40:00	3.8952	3.264
	2009-12-30	17:50:00	3.9	3.35928
	2009-12-30	18:00:00	3.8976	3.56616
	2009-12-30	18:10:00	4.0512	3.56952
	2009-12-30	18:20:00	4.152	3.57192
	2009-12-30	18:30:00	4.7376	3.30552
	2009-12-30	18:40:00	4.992	3.4008
	2009-12-30	18:50:00	4.6008	3.33744
	2009-12-30	19:00:00	4.7832	3.23376
	2009-12-30	19:10:00	4.3584	3.91368
	2009-12-30	19:20:00	3.7896	3.00552
	2009-12-30	19:30:00	4.2504	2.94552
	2009-12-30	19:40:00	3.6984	2.85888
	2009-12-30	19:50:00	3.5904	2.6796
	2009-12-30	20:00:00	3.4392	2.85576
	2009-12-30	20:10:00	3.3672	4.40928
	2009-12-30	20:20:00	3.288	3.74472
	2009-12-30	20:30:00	3.2424	3.19392
	2009-12-30	20:40:00	3.5952	3.37752
	2009-12-30	20:50:00	3.0144	2.4
	2009-12-30	21:00:00	3.144	2.46504
	2009-12-30	21:10:00	3.0168	2.2848
	2009-12-30	21:20:00	2.8896	2.2344
	2009-12-30	21:30:00	2.8608	2.91192
	2009-12-30	21:40:00	2.772	2.31528
	2009-12-30	21:50:00	4.2888	2.13072
	2009-12-30	22:00:00	3.1224	2.09424
	2009-12-30	22:10:00	2.8728	2.0868
	2009-12-30	22:20:00	2.9664	2.0424
	2009-12-30	22:30:00	2.9136	2.27952
	2009-12-30	22:40:00	2.892	3.0084
	2009-12-30	22:50:00	2.9736	2.22168
	2009-12-30	23:00:00	2.664	2.12904
	2009-12-30	23:10:00	2.6712	2.02704
	2009-12-30	23:20:00	2.9904	2.09784
	2009-12-30	23:30:00	2.9688	2.06424
	2009-12-30	23:40:00	2.9784	2.14008
	2009-12-30	23:50:00	2.9832	1.94616
	2009-12-31	00:00:00	3.264	1.75992
	2009-12-31	00:10:00	2.9688	2.06568
	2009-12-31	00:20:00	3.1512	1.84632
	2009-12-31	00:30:00	3.6048	1.87416
	2009-12-31	00:40:00	2.8368	1.87992
	2009-12-31	00:50:00	2.8344	1.85832
	2009-12-31	01:00:00	3.0624	2.05872
	2009-12-31	01:10:00	2.76	2.05008
	2009-12-31	01:20:00	2.7072	2.01552
	2009-12-31	01:30:00	2.7144	2.02488
	2009-12-31	01:40:00	2.8512	2.1468
	2009-12-31	01:50:00	2.9352	2.28792
	2009-12-31	02:00:00	2.8944	2.09688
	2009-12-31	02:10:00	3.1224	2.02368
	2009-12-31	02:20:00	2.9304	1.9536
	2009-12-31	02:30:00	2.9736	1.92864
	2009-12-31	02:40:00	2.9736	1.93008
	2009-12-31	02:50:00	2.9664	1.93128
	2009-12-31	03:00:00	3.4464	1.79712
	2009-12-31	03:10:00	3.4224	1.92696
	2009-12-31	03:20:00	3.4008	1.95432
	2009-12-31	03:30:00	3.4488	1.99968
	2009-12-31	03:40:00	3.5592	1.92024
	2009-12-31	03:50:00	3.5568	1.8948
	2009-12-31	04:00:00	3.5424	1.87968
	2009-12-31	04:10:00	3.5736	1.87848
	2009-12-31	04:20:00	3.1608	2.27016
	2009-12-31	04:30:00	3.7704	1.96008
	2009-12-31	04:40:00	2.8992	2.57304
	2009-12-31	04:50:00	2.892	2.80176
	2009-12-31	05:00:00	2.6328	3.1272
	2009-12-31	05:10:00	2.7216	2.07024
	2009-12-31	05:20:00	2.748	2.10288
	2009-12-31	05:30:00	2.8128	1.87896
	2009-12-31	05:40:00	2.7984	1.75896
	2009-12-31	05:50:00	2.8272	1.76688
	2009-12-31	06:00:00	2.808	1.8336
	2009-12-31	06:10:00	2.604	1.76256
	2009-12-31	06:20:00	2.5008	1.7208
	2009-12-31	06:30:00	2.52	1.70136
	2009-12-31	06:40:00	2.592	1.57536
	2009-12-31	06:50:00	2.7432	1.63344
	2009-12-31	07:00:00	2.9352	1.63464
	2009-12-31	07:10:00	3.0288	1.57752
	2009-12-31	07:20:00	3.18	2.68608
	2009-12-31	07:30:00	3.2496	4.71648
	2009-12-31	07:40:00	3.3096	4.62456
	2009-12-31	07:50:00	3.3288	4.22472
	2009-12-31	08:00:00	3.4344	3.33096
	2009-12-31	08:10:00	3.444	2.61864
	2009-12-31	08:20:00	3.4104	2.5092
	2009-12-31	08:30:00	4.6056	2.48208
	2009-12-31	08:40:00	3.54	2.54304
	2009-12-31	08:50:00	3.8112	2.65872
	2009-12-31	09:00:00	3.9168	2.79504
	2009-12-31	09:10:00	4.0056	5.13312
	2009-12-31	09:20:00	4.2816	3.828
	2009-12-31	09:30:00	4.104	3.68448
	2009-12-31	09:40:00	4.0896	3.44976
	2009-12-31	09:50:00	4.7184	3.02064
	2009-12-31	10:00:00	4.7208	2.85792
	2009-12-31	10:10:00	4.872	2.84112
	2009-12-31	10:20:00	5.0136	2.85
	2009-12-31	10:30:00	4.2768	2.82912
	2009-12-31	10:40:00	5.0088	2.6616
	2009-12-31	10:50:00	4.32	2.69496
	2009-12-31	11:00:00	4.0608	2.44416
	2009-12-31	11:10:00	4.4184	2.34144
	2009-12-31	11:20:00	4.8	2.58456
	2009-12-31	11:30:00	5.0184	2.67912
	2009-12-31	11:40:00	4.884	2.7312
	2009-12-31	11:50:00	4.2984	3.66816
	2009-12-31	12:00:00	4.5072	2.73288
	2009-12-31	12:10:00	4.5408	2.83488
	2009-12-31	12:20:00	4.3824	3.27216
	2009-12-31	12:30:00	4.3896	2.84928
	2009-12-31	12:40:00	4.4064	2.92248
	2009-12-31	12:50:00	4.3584	3.01608
	2009-12-31	13:00:00	5.016	3.18696
	2009-12-31	13:10:00	4.548	2.6928
	2009-12-31	13:20:00	4.5696	2.7552
	2009-12-31	13:30:00	4.2024	2.78088
	2009-12-31	13:40:00	5.2008	2.8524
	2009-12-31	13:50:00	4.2312	3.00312
	2009-12-31	14:00:00	4.248	3.16464
	2009-12-31	14:10:00	4.2288	3.30864
	2009-12-31	14:20:00	4.3896	3.44808
	2009-12-31	14:30:00	4.2072	3.79752
	2009-12-31	14:40:00	3.7824	2.87784
	2009-12-31	14:50:00	3.7752	2.66232
	2009-12-31	15:00:00	3.8544	2.55648
	2009-12-31	15:10:00	4.5408	2.58384
	2009-12-31	15:20:00	4.1688	2.6352
	2009-12-31	15:30:00	4.044	2.59632
	2009-12-31	15:40:00	4.0848	2.87328
	2009-12-31	15:50:00	4.4712	3.34704
	2009-12-31	16:00:00	4.1016	2.92104
	2009-12-31	16:10:00	4.308	2.85744
	2009-12-31	16:20:00	3.96	3.24
	2009-12-31	16:30:00	3.84	3.51192
	2009-12-31	16:40:00	3.8112	3.5544
	2009-12-31	16:50:00	3.9648	3.50568
	2009-12-31	17:00:00	3.636	3.34512
	2009-12-31	17:10:00	4.0464	3.32616
	2009-12-31	17:20:00	4.2048	3.29424
	2009-12-31	17:30:00	4.224	3.52248
	2009-12-31	17:40:00	4.1136	3.55896
	2009-12-31	17:50:00	4.104	3.8892
	2009-12-31	18:00:00	4.1592	3.34104
	2009-12-31	18:10:00	4.0776	3.25728
	2009-12-31	18:20:00	4.1592	2.98008
	2009-12-31	18:30:00	3.8952	3.42288
	2009-12-31	18:40:00	4.0536	2.94048
	2009-12-31	18:50:00	4.0056	2.87664
	2009-12-31	19:00:00	3.876	3.16464
	2009-12-31	19:10:00	3.876	4.19016
	2009-12-31	19:20:00	3.4992	2.94288
	2009-12-31	19:30:00	3.4632	3.03192
	2009-12-31	19:40:00	3.5544	3.16944
	2009-12-31	19:50:00	3.5184	2.66256
	2009-12-31	20:00:00	3.4176	2.62584
	2009-12-31	20:10:00	3.3384	2.74104
	2009-12-31	20:20:00	3.3192	3.22104
	2009-12-31	20:30:00	3.4128	3.75528
	2009-12-31	20:40:00	3.5424	3.1128
	2009-12-31	20:50:00	3.54	3.21888
	2009-12-31	21:00:00	3.4752	2.97984
	2009-12-31	21:10:00	3.4176	2.5212
	2009-12-31	21:20:00	3.7272	2.45856
	2009-12-31	21:30:00	3.6	2.436
	2009-12-31	21:40:00	3.6192	2.44056
	2009-12-31	21:50:00	4.3824	2.35872
	2009-12-31	22:00:00	3.4392	3.06744
	2009-12-31	22:10:00	3.4392	2.454
	2009-12-31	22:20:00	3.348	2.04336
	2009-12-31	22:30:00	3.2088	2.09856
	2009-12-31	22:40:00	3.3336	2.04936
	2009-12-31	22:50:00	3.1032	1.87344
	2009-12-31	23:00:00	3.2688	1.69824
	2009-12-31	23:10:00	3.708	2.56104
	2009-12-31	23:20:00	3.6936	2.3592
	2009-12-31	23:30:00	3.7992	2.29296
	2009-12-31	23:40:00	3.756	2.21928
	2009-12-31	23:50:00	4.1232	2.30232
	2010-01-01	00:00:00	4.2648	2.18064
	2010-01-01	00:10:00	3.7032	2.81304
	2010-01-01	00:20:00	3.6984	2.20392
	2010-01-01	00:30:00	3.7632	2.14584
	2010-01-01	00:40:00	3.768	2.1552
	2010-01-01	00:50:00	3.8328	2.016
	2010-01-01	01:00:00	3.7464	1.93848
	2010-01-01	01:10:00	3.4632	1.96584
	2010-01-01	01:20:00	4.0704	2.15736
	2010-01-01	01:30:00	3.4224	2.30352
	2010-01-01	01:40:00	3.384	2.30952
	2010-01-01	01:50:00	3.5256	2.28888
	2010-01-01	02:00:00	3.4872	2.23248
	2010-01-01	02:10:00	3.1992	2.33712
	2010-01-01	02:20:00	3.1848	2.3892
	2010-01-01	02:30:00	3.3	2.32224
	2010-01-01	02:40:00	3.2904	2.22456
	2010-01-01	02:50:00	3.216	2.14968
	2010-01-01	03:00:00	3.1944	2.13456
	2010-01-01	03:10:00	3.4584	2.13312
	2010-01-01	03:20:00	3.1272	2.16
	2010-01-01	03:30:00	3.156	2.39016
	2010-01-01	03:40:00	3.696	2.29944
	2010-01-01	03:50:00	3.1344	2.68536
	2010-01-01	04:00:00	2.9904	2.27568
	2010-01-01	04:10:00	3.0696	2.26872
	2010-01-01	04:20:00	3.2136	2.31552
	2010-01-01	04:30:00	3.48	2.24352
	2010-01-01	04:40:00	3.168	2.34312
	2010-01-01	04:50:00	2.7912	2.05368
	2010-01-01	05:00:00	2.6832	2.01744
	2010-01-01	05:10:00	3.012	2.0316
	2010-01-01	05:20:00	3.0312	2.15232
	2010-01-01	05:30:00	3.1176	2.20464
	2010-01-01	05:40:00	3.108	2.30016
	2010-01-01	05:50:00	3.0096	2.42616
	2010-01-01	06:00:00	2.9472	3.92448
	2010-01-01	06:10:00	2.8968	2.81736
	2010-01-01	06:20:00	2.9088	3.95712
	2010-01-01	06:30:00	2.9112	2.3616
	2010-01-01	06:40:00	3.0072	2.42136
	2010-01-01	06:50:00	3.1176	2.3652
	2010-01-01	07:00:00	2.9424	2.46696
	2010-01-01	07:10:00	3.0408	2.47992
	2010-01-01	07:20:00	3.0024	2.27784
	2010-01-01	07:30:00	3.1416	4.37136
	2010-01-01	07:40:00	3.1128	5.59224
	2010-01-01	07:50:00	3.1656	3.966
	2010-01-01	08:00:00	3.2064	5.09016
	2010-01-01	08:10:00	3.2136	3.40776
	2010-01-01	08:20:00	3.2664	2.85336
	2010-01-01	08:30:00	3.3504	2.92824
	2010-01-01	08:40:00	3.3408	4.49904
	2010-01-01	08:50:00	3.3408	3.61128
	2010-01-01	09:00:00	3.9096	2.99928
	2010-01-01	09:10:00	3.3888	2.9136
	2010-01-01	09:20:00	3.4392	2.86776
	2010-01-01	09:30:00	3.8976	2.99928
	2010-01-01	09:40:00	4.152	2.98944
	2010-01-01	09:50:00	4.2048	2.65608
	2010-01-01	10:00:00	4.3272	2.64024
	2010-01-01	10:10:00	4.1736	2.58216
	2010-01-01	10:20:00	4.0608	2.57496
	2010-01-01	10:30:00	4.8792	3.41232
	2010-01-01	10:40:00	4.284	2.7264
	2010-01-01	10:50:00	4.2432	2.6892
	2010-01-01	11:00:00	3.7584	2.6616
	2010-01-01	11:10:00	4.8	2.67456
	2010-01-01	11:20:00	3.7848	2.73192
	2010-01-01	11:30:00	3.7248	2.68032
	2010-01-01	11:40:00	4.3056	2.6364
	2010-01-01	11:50:00	3.96	2.57712
	2010-01-01	12:00:00	3.6384	2.59992
	2010-01-01	12:10:00	3.564	2.60784
	2010-01-01	12:20:00	3.6792	2.80224
	2010-01-01	12:30:00	3.948	2.78328
	2010-01-01	12:40:00	3.8784	2.72472
	2010-01-01	12:50:00	3.9504	2.69952
	2010-01-01	13:00:00	3.7008	2.66448
	2010-01-01	13:10:00	3.6168	2.60424
	2010-01-01	13:20:00	3.5616	2.5116
	2010-01-01	13:30:00	3.6192	2.48256
	2010-01-01	13:40:00	3.6384	2.49792
	2010-01-01	13:50:00	3.6648	2.4492
	2010-01-01	14:00:00	3.624	4.48944
	2010-01-01	14:10:00	3.6744	3.77136
	2010-01-01	14:20:00	4.0488	4.04112
	2010-01-01	14:30:00	4.0488	3.24792
	2010-01-01	14:40:00	3.7488	2.2692
	2010-01-01	14:50:00	3.4896	2.7936
	2010-01-01	15:00:00	3.4512	3.684
	2010-01-01	15:10:00	3.3264	2.9136
	2010-01-01	15:20:00	3.3576	3.71688
	2010-01-01	15:30:00	4.4208	3.07416
	2010-01-01	15:40:00	3.3768	3.80304
	2010-01-01	15:50:00	3.2736	2.57256
	2010-01-01	16:00:00	3.2064	2.91888
	2010-01-01	16:10:00	3.168	2.178
	2010-01-01	16:20:00	3.1272	1.99776
	2010-01-01	16:30:00	3.4128	2.00736
	2010-01-01	16:40:00	3.636	2.07168
	2010-01-01	16:50:00	3.2784	2.11728
	2010-01-01	17:00:00	3.7128	2.10912
	2010-01-01	17:10:00	3.6864	2.2332
	2010-01-01	17:20:00	3.708	2.41704
	2010-01-01	17:30:00	4.1712	2.66016
	2010-01-01	17:40:00	3.5616	2.58888
	2010-01-01	17:50:00	3.5232	2.72304
	2010-01-01	18:00:00	3.8616	2.70288
	2010-01-01	18:10:00	3.8256	2.76168
	2010-01-01	18:20:00	3.6888	2.71176
	2010-01-01	18:30:00	3.6408	2.6736
	2010-01-01	18:40:00	3.696	3.23904
	2010-01-01	18:50:00	3.7248	2.50344
	2010-01-01	19:00:00	3.8352	2.74728
	2010-01-01	19:10:00	4.4016	2.60856
	2010-01-01	19:20:00	3.588	2.36064
	2010-01-01	19:30:00	3.5352	2.57256
	2010-01-01	19:40:00	3.4752	2.38056
	2010-01-01	19:50:00	3.42	2.36568
	2010-01-01	20:00:00	3.384	2.45016
	2010-01-01	20:10:00	3.4152	2.31672
	2010-01-01	20:20:00	3.4032	2.26728
	2010-01-01	20:30:00	3.3864	2.62488
	2010-01-01	20:40:00	3.6696	2.60304
	2010-01-01	20:50:00	3.384	2.45928
	2010-01-01	21:00:00	3.6792	2.61528
	2010-01-01	21:10:00	3.816	2.5428
	2010-01-01	21:20:00	3.876	2.68032
	2010-01-01	21:30:00	3.84	2.93448
	2010-01-01	21:40:00	3.7824	3.61728
	2010-01-01	21:50:00	3.516	2.48064
	2010-01-01	22:00:00	3.9288	2.77944
	2010-01-01	22:10:00	3.6144	2.32488
	2010-01-01	22:20:00	3.5808	2.17296
	2010-01-01	22:30:00	3.9768	2.17224
	2010-01-01	22:40:00	3.3552	2.14344
	2010-01-01	22:50:00	3.2016	2.1108
	2010-01-01	23:00:00	3.0696	1.98816
	2010-01-01	23:10:00	3.1512	1.96392
	2010-01-01	23:20:00	3.1608	1.9584
	2010-01-01	23:30:00	3.1464	1.956
	2010-01-01	23:40:00	3.0048	1.92192
	2010-01-01	23:50:00	3.192	1.90776
	2010-01-02	00:00:00	3.1728	1.98168
	2010-01-02	00:10:00	3.1392	2.24688
	2010-01-02	00:20:00	4.1976	2.12832
	2010-01-02	00:30:00	3.2928	2.15112
	2010-01-02	00:40:00	2.9928	2.10288
	2010-01-02	00:50:00	2.988	2.11176
	2010-01-02	01:00:00	3.0264	2.11368
	2010-01-02	01:10:00	3.0192	2.10288
	2010-01-02	01:20:00	2.8512	2.06904
	2010-01-02	01:30:00	2.9208	1.974
	2010-01-02	01:40:00	3.2448	1.98
	2010-01-02	01:50:00	3.0624	1.97568
	2010-01-02	02:00:00	3.0744	2.09184
	2010-01-02	02:10:00	3.0384	1.98072
	2010-01-02	02:20:00	2.9592	2.09688
	2010-01-02	02:30:00	2.9688	2.12328
	2010-01-02	02:40:00	3.3168	2.10672
	2010-01-02	02:50:00	2.988	2.10432
	2010-01-02	03:00:00	2.5176	2.10216
	2010-01-02	03:10:00	2.6136	2.09088
	2010-01-02	03:20:00	2.6496	2.52216
	2010-01-02	03:30:00	2.7576	2.07864
	2010-01-02	03:40:00	2.7432	1.968
	2010-01-02	03:50:00	3.1272	1.914
	2010-01-02	04:00:00	3.2184	1.93608
	2010-01-02	04:10:00	2.6736	1.98408
	2010-01-02	04:20:00	2.5848	2.04864
	2010-01-02	04:30:00	2.5176	2.02848
	2010-01-02	04:40:00	2.508	2.0892
	2010-01-02	04:50:00	2.2992	2.07816
	2010-01-02	05:00:00	2.7168	1.98264
	2010-01-02	05:10:00	2.868	2.05776
	2010-01-02	05:20:00	2.928	2.07288
	2010-01-02	05:30:00	2.8512	2.07048
	2010-01-02	05:40:00	2.9592	2.06592
	2010-01-02	05:50:00	2.7168	1.93992
	2010-01-02	06:00:00	2.7408	1.92864
	2010-01-02	06:10:00	2.6952	2.1552
	2010-01-02	06:20:00	2.6352	3.81672
	2010-01-02	06:30:00	2.6064	2.46144
	2010-01-02	06:40:00	2.6256	4.17744
	2010-01-02	06:50:00	2.7	3.05136
	2010-01-02	07:00:00	2.724	2.37096
	2010-01-02	07:10:00	3.0792	2.28336
	2010-01-02	07:20:00	2.9808	2.18016
	2010-01-02	07:30:00	3.1368	2.12712
	2010-01-02	07:40:00	3.1152	2.382
	2010-01-02	07:50:00	3.876	2.09304
	2010-01-02	08:00:00	4.008	2.01
	2010-01-02	08:10:00	3.3192	2.00112
	2010-01-02	08:20:00	3.2592	2.05728
	2010-01-02	08:30:00	3.0768	2.11872
	2010-01-02	08:40:00	3.1008	2.2428
	2010-01-02	08:50:00	4.512	2.55552
	2010-01-02	09:00:00	3.3528	2.682
	2010-01-02	09:10:00	3.3144	3.11088
	2010-01-02	09:20:00	3.6264	5.10192
	2010-01-02	09:30:00	3.5544	4.46448
	2010-01-02	09:40:00	3.4392	4.4472
	2010-01-02	09:50:00	4.0128	4.68
	2010-01-02	10:00:00	3.732	3.93384
	2010-01-02	10:10:00	3.5496	3.11256
	2010-01-02	10:20:00	3.5424	2.95128
	2010-01-02	10:30:00	4.1016	2.66424
	2010-01-02	10:40:00	4.7256	2.83944
	2010-01-02	10:50:00	3.3864	2.8128
	2010-01-02	11:00:00	3.756	2.72832
	2010-01-02	11:10:00	3.7176	2.9568
	2010-01-02	11:20:00	3.768	3.17016
	2010-01-02	11:30:00	3.8184	3.1644
	2010-01-02	11:40:00	3.9672	3.37992
	2010-01-02	11:50:00	4.9728	3.76368
	2010-01-02	12:00:00	3.792	3.73992
	2010-01-02	12:10:00	2.9664	2.7012
	2010-01-02	12:20:00	3.2832	2.66616
	2010-01-02	12:30:00	2.9832	2.51568
	2010-01-02	12:40:00	2.9736	2.4876
	2010-01-02	12:50:00	2.8632	2.55432
	2010-01-02	13:00:00	2.952	2.63496
	2010-01-02	13:10:00	2.9616	2.62944
	2010-01-02	13:20:00	3.1008	2.5392
	2010-01-02	13:30:00	3.0048	2.50368
	2010-01-02	13:40:00	3.024	2.51664
	2010-01-02	13:50:00	3.0168	2.59416
	2010-01-02	14:00:00	2.9784	2.64744
	2010-01-02	14:10:00	2.8488	3.13992
	2010-01-02	14:20:00	3.4704	2.93232
	2010-01-02	14:30:00	2.8704	2.6736
	2010-01-02	14:40:00	2.808	2.62296
	2010-01-02	14:50:00	3	2.49648
	2010-01-02	15:00:00	2.9736	2.46288
	2010-01-02	15:10:00	3.0744	2.42016
	2010-01-02	15:20:00	3.1248	2.43072
	2010-01-02	15:30:00	3.1728	2.44008
	2010-01-02	15:40:00	3.4416	2.64384
	2010-01-02	15:50:00	2.976	3.15432
	2010-01-02	16:00:00	3.048	4.39824
	2010-01-02	16:10:00	3.0264	3.71016
	2010-01-02	16:20:00	3.0528	4.12968
	2010-01-02	16:30:00	3.6384	3.18984
	2010-01-02	16:40:00	2.8488	3.37128
	2010-01-02	16:50:00	2.8176	3.26016
	2010-01-02	17:00:00	3.1248	3.00216
	2010-01-02	17:10:00	3.204	3.18504
	2010-01-02	17:20:00	3.288	3.84504
	2010-01-02	17:30:00	3.1968	3.33144
	2010-01-02	17:40:00	3.2808	5.83992
	2010-01-02	17:50:00	3.252	5.47104
	2010-01-02	18:00:00	3.2712	4.11552
	2010-01-02	18:10:00	3.2424	3.67392
	2010-01-02	18:20:00	3.4752	3.41232
	2010-01-02	18:30:00	3.1704	3.39432
	2010-01-02	18:40:00	3.2184	3.49776
	2010-01-02	18:50:00	3.0912	3.36096
	2010-01-02	19:00:00	3.156	2.88216
	2010-01-02	19:10:00	3.1776	3.27816
	2010-01-02	19:20:00	2.9808	2.80752
	2010-01-02	19:30:00	3.0768	2.67048
	2010-01-02	19:40:00	3.1656	2.65728
	2010-01-02	19:50:00	3.0696	3.56544
	2010-01-02	20:00:00	2.9088	3.53352
	2010-01-02	20:10:00	3.6888	2.80632
	2010-01-02	20:20:00	3.2688	2.80248
	2010-01-02	20:30:00	3.2544	2.71584
	2010-01-02	20:40:00	3.1752	2.76192
	2010-01-02	20:50:00	3.1752	2.71488
	2010-01-02	21:00:00	3.4728	2.46864
	2010-01-02	21:10:00	3.3528	2.84064
	2010-01-02	21:20:00	3.1992	2.16816
	2010-01-02	21:30:00	3.0552	2.07744
	2010-01-02	21:40:00	3.0648	2.20488
	2010-01-02	21:50:00	3.0696	2.20464
	2010-01-02	22:00:00	3.0744	2.3112
	2010-01-02	22:10:00	3.0264	2.40552
	2010-01-02	22:20:00	3.6624	2.43624
	2010-01-02	22:30:00	3.8376	2.38176
	2010-01-02	22:40:00	3.4848	2.34384
	2010-01-02	22:50:00	2.9712	2.90592
	2010-01-02	23:00:00	3.312	2.55144
	2010-01-02	23:10:00	3.288	2.4012
	2010-01-02	23:20:00	3.2376	2.30064
	2010-01-02	23:30:00	3.1248	2.1912
	2010-01-02	23:40:00	3	2.15784
	2010-01-02	23:50:00	3.024	2.15784
	2010-01-03	00:00:00	3.5376	2.1504
	2010-01-03	00:10:00	3.888	2.11152
	2010-01-03	00:20:00	3.06	2.01288
	2010-01-03	00:30:00	2.952	1.94808
	2010-01-03	00:40:00	2.856	1.93272
	2010-01-03	00:50:00	2.8368	1.98648
	2010-01-03	01:00:00	2.7408	3.23016
	2010-01-03	01:10:00	2.6832	2.65896
	2010-01-03	01:20:00	2.7792	3.60696
	2010-01-03	01:30:00	2.7432	1.96632
	2010-01-03	01:40:00	2.7384	1.94376
	2010-01-03	01:50:00	2.784	1.86744
	2010-01-03	02:00:00	2.8344	1.86864
	2010-01-03	02:10:00	2.8848	1.8324
	2010-01-03	02:20:00	2.832	1.78128
	2010-01-03	02:30:00	2.6088	1.93464
	2010-01-03	02:40:00	2.7504	1.944
	2010-01-03	02:50:00	2.7864	1.93848
	2010-01-03	03:00:00	2.8224	4.04616
	2010-01-03	03:10:00	2.8296	2.89608
	2010-01-03	03:20:00	3.36	2.26896
	2010-01-03	03:30:00	2.64	1.93128
	2010-01-03	03:40:00	2.7216	1.8996
	2010-01-03	03:50:00	2.7816	1.95504
	2010-01-03	04:00:00	2.7984	1.94088
	2010-01-03	04:10:00	2.8272	1.86624
	2010-01-03	04:20:00	2.7984	1.76544
	2010-01-03	04:30:00	2.7168	2.11152
	2010-01-03	04:40:00	2.4	2.09544
	2010-01-03	04:50:00	2.508	1.97952
	2010-01-03	05:00:00	2.8488	1.96008
	2010-01-03	05:10:00	3.0624	2.0568
	2010-01-03	05:20:00	2.76	2.0664
	2010-01-03	05:30:00	2.6592	2.0796
	2010-01-03	05:40:00	2.5776	2.0076
	2010-01-03	05:50:00	2.856	1.70304
	2010-01-03	06:00:00	2.4432	1.54248
	2010-01-03	06:10:00	2.6136	1.59792
	2010-01-03	06:20:00	2.6352	1.6776
	2010-01-03	06:30:00	3.1464	1.70112
	2010-01-03	06:40:00	2.748	1.848
	2010-01-03	06:50:00	2.5224	1.85784
	2010-01-03	07:00:00	2.5656	1.8264
	2010-01-03	07:10:00	2.7288	1.84872
	2010-01-03	07:20:00	2.9808	1.9104
	2010-01-03	07:30:00	3.36	1.87896
	2010-01-03	07:40:00	2.748	2.388
	2010-01-03	07:50:00	2.8968	1.9224
	2010-01-03	08:00:00	2.9328	2.358
	2010-01-03	08:10:00	3.0216	2.03208
	2010-01-03	08:20:00	4.0896	2.03832
	2010-01-03	08:30:00	2.8872	2.10192
	2010-01-03	08:40:00	2.6928	2.14512
	2010-01-03	08:50:00	2.4	2.24736
	2010-01-03	09:00:00	2.556	2.0208
	2010-01-03	09:10:00	3.516	2.47728
	2010-01-03	09:20:00	3.2712	3.08784
	2010-01-03	09:30:00	2.6664	2.1492
	2010-01-03	09:40:00	2.6736	2.25696
	2010-01-03	09:50:00	2.8224	2.80152
	2010-01-03	10:00:00	2.3424	2.13456
	2010-01-03	10:10:00	2.3904	2.21472
	2010-01-03	10:20:00	2.292	1.72272
	2010-01-03	10:30:00	2.58	1.74936
	2010-01-03	10:40:00	2.8728	1.7496
	2010-01-03	10:50:00	2.3136	1.7592
	2010-01-03	11:00:00	2.3808	1.90296
	2010-01-03	11:10:00	2.7168	1.98984
	2010-01-03	11:20:00	3.4488	2.04624
	2010-01-03	11:30:00	3.0072	2.10096
	2010-01-03	11:40:00	2.928	2.09256
	2010-01-03	11:50:00	2.8584	1.89624
	2010-01-03	12:00:00	2.7984	2.28696
	2010-01-03	12:10:00	2.8176	1.9464
	2010-01-03	12:20:00	2.9544	1.85688
	2010-01-03	12:30:00	3.1752	2.49672
	2010-01-03	12:40:00	3.0576	2.29416
	2010-01-03	12:50:00	2.9736	2.25768
	2010-01-03	13:00:00	2.9784	2.22552
	2010-01-03	13:10:00	2.8824	2.39616
	2010-01-03	13:20:00	2.9976	2.56896
	2010-01-03	13:30:00	2.9568	2.8692
	2010-01-03	13:40:00	2.9112	3.00984
	2010-01-03	13:50:00	2.9304	2.64288
	2010-01-03	14:00:00	2.8656	2.01912
	2010-01-03	14:10:00	2.976	1.93272
	2010-01-03	14:20:00	3.0216	1.93848
	2010-01-03	14:30:00	3.0144	1.93896
	2010-01-03	14:40:00	3.0888	2.59176
	2010-01-03	14:50:00	3.0984	2.51064
	2010-01-03	15:00:00	3.5448	2.09784
	2010-01-03	15:10:00	3.0576	2.43168
	2010-01-03	15:20:00	3.1032	2.47488
	2010-01-03	15:30:00	3.1464	2.35248
	2010-01-03	15:40:00	3.4104	2.45832
	2010-01-03	15:50:00	3.4152	2.49552
	2010-01-03	16:00:00	3.5112	2.592
	2010-01-03	16:10:00	4.2192	2.5968
	2010-01-03	16:20:00	3.528	2.976
	2010-01-03	16:30:00	3.3456	3.10704
	2010-01-03	16:40:00	3.3648	3.07848
	2010-01-03	16:50:00	3.3456	2.69304
	2010-01-03	17:00:00	3.3528	3.30072
	2010-01-03	17:10:00	3.3264	2.60088
	2010-01-03	17:20:00	3.3696	2.71872
	2010-01-03	17:30:00	3.5592	3.47976
	2010-01-03	17:40:00	3.6	3.2844
	2010-01-03	17:50:00	3.6	3.65304
	2010-01-03	18:00:00	3.7848	3.21288
	2010-01-03	18:10:00	3.468	3.27456
	2010-01-03	18:20:00	3.3792	3.72216
	2010-01-03	18:30:00	3.2592	3.28104
	2010-01-03	18:40:00	2.9976	2.8728
	2010-01-03	18:50:00	3.5616	4.93128
	2010-01-03	19:00:00	3.228	2.9832
	2010-01-03	19:10:00	3.1272	4.40208
	2010-01-03	19:20:00	3.1728	2.80992
	2010-01-03	19:30:00	3.1224	2.84424
	2010-01-03	19:40:00	3.3888	2.69976
	2010-01-03	19:50:00	3.06	3.11544
	2010-01-03	20:00:00	3.9192	3.30048
	2010-01-03	20:10:00	3.0816	2.94288
	2010-01-03	20:20:00	3.0336	2.52912
	2010-01-03	20:30:00	3.348	2.23872
	2010-01-03	20:40:00	2.9376	2.67432
	2010-01-03	20:50:00	3.0048	2.26848
	2010-01-03	21:00:00	3.0624	2.30136
	2010-01-03	21:10:00	3.192	2.06976
	2010-01-03	21:20:00	3.372	2.32464
	2010-01-03	21:30:00	3.3048	2.63736
	2010-01-03	21:40:00	2.9304	2.9172
	2010-01-03	21:50:00	2.9232	2.27904
	2010-01-03	22:00:00	2.9184	2.406
	2010-01-03	22:10:00	2.9112	2.11752
	2010-01-03	22:20:00	2.8656	1.9656
	2010-01-03	22:30:00	3.0816	1.89864
	2010-01-03	22:40:00	3.0576	1.90128
	2010-01-03	22:50:00	3.1032	1.87776
	2010-01-03	23:00:00	3.1632	1.84056
	2010-01-03	23:10:00	2.8296	1.90776
	2010-01-03	23:20:00	2.496	1.82424
	2010-01-03	23:30:00	3.8424	2.00856
	2010-01-03	23:40:00	2.7048	1.98528
	2010-01-03	23:50:00	2.6352	1.97736
	2010-01-04	00:00:00	2.6616	1.98216
	2010-01-04	00:10:00	2.6592	1.97184
	2010-01-04	00:20:00	2.6592	1.91256
	2010-01-04	00:30:00	2.6808	1.83624
	2010-01-04	00:40:00	2.676	1.83336
	2010-01-04	00:50:00	2.6256	1.74048
	2010-01-04	01:00:00	2.688	1.76184
	2010-01-04	01:10:00	2.8176	1.72512
	2010-01-04	01:20:00	3.2088	1.84104
	2010-01-04	01:30:00	2.9568	1.87848
	2010-01-04	01:40:00	2.8752	1.87176
	2010-01-04	01:50:00	2.7288	1.87896
	2010-01-04	02:00:00	2.664	1.85712
	2010-01-04	02:10:00	2.6808	1.94856
	2010-01-04	02:20:00	2.6328	1.81776
	2010-01-04	02:30:00	2.6112	1.69392
	2010-01-04	02:40:00	2.6544	1.70136
	2010-01-04	02:50:00	2.9472	1.69704
	2010-01-04	03:00:00	2.6712	1.69728
	2010-01-04	03:10:00	2.7048	1.69344
	2010-01-04	03:20:00	2.8128	1.78224
	2010-01-04	03:30:00	2.8224	1.84656
	2010-01-04	03:40:00	3.0624	1.84104
	2010-01-04	03:50:00	2.8224	1.84008
	2010-01-04	04:00:00	2.7504	1.7808
	2010-01-04	04:10:00	3.3336	1.77888
	2010-01-04	04:20:00	2.8056	1.78608
	2010-01-04	04:30:00	2.7624	1.68648
	2010-01-04	04:40:00	2.772	1.6524
	2010-01-04	04:50:00	2.8656	1.64064
	2010-01-04	05:00:00	2.928	1.66008
	2010-01-04	05:10:00	2.724	1.59408
	2010-01-04	05:20:00	2.34	1.46568
	2010-01-04	05:30:00	2.5968	1.77744
	2010-01-04	05:40:00	2.6928	1.77432
	2010-01-04	05:50:00	2.7384	1.7988
	2010-01-04	06:00:00	3.324	1.78536
	2010-01-04	06:10:00	2.8128	1.78992
	2010-01-04	06:20:00	3.2448	1.91544
	2010-01-04	06:30:00	2.7216	2.18088
	2010-01-04	06:40:00	3.3192	2.21448
	2010-01-04	06:50:00	3.0744	2.21184
	2010-01-04	07:00:00	3.1272	2.30808
	2010-01-04	07:10:00	3.9312	1.87896
	2010-01-04	07:20:00	3.0288	1.91592
	2010-01-04	07:30:00	3.2688	2.14272
	2010-01-04	07:40:00	3.0936	2.412
	2010-01-04	07:50:00	3.7392	1.9956
	2010-01-04	08:00:00	3.42	2.31864
	2010-01-04	08:10:00	3.4104	2.31696
	2010-01-04	08:20:00	4.284	2.6568
	2010-01-04	08:30:00	3.4152	2.43168
	2010-01-04	08:40:00	3.3648	3.64824
	2010-01-04	08:50:00	5.496	3.00024
	2010-01-04	09:00:00	3.684	2.8668
	2010-01-04	09:10:00	4.0848	2.90256
	2010-01-04	09:20:00	4.1088	4.66992
	2010-01-04	09:30:00	4.2648	4.46592
	2010-01-04	09:40:00	3.9168	3.74064
	2010-01-04	09:50:00	4.1424	3.24768
	2010-01-04	10:00:00	4.4304	3.22152
	2010-01-04	10:10:00	4.116	4.22928
	2010-01-04	10:20:00	3.8664	3.36648
	2010-01-04	10:30:00	4.3272	3.37776
	2010-01-04	10:40:00	3.9936	3.81624
	2010-01-04	10:50:00	3.6696	3.57504
	2010-01-04	11:00:00	4.0464	3.39264
	2010-01-04	11:10:00	3.6216	3.21768
	2010-01-04	11:20:00	3.6	4.97472
	2010-01-04	11:30:00	4.3128	3.58488
	2010-01-04	11:40:00	3.9168	4.67496
	2010-01-04	11:50:00	4.4448	3.23496
	2010-01-04	12:00:00	3.7488	3.31104
	2010-01-04	12:10:00	3.7296	3.60888
	2010-01-04	12:20:00	3.6504	3.19032
	2010-01-04	12:30:00	4.788	3.14232
	2010-01-04	12:40:00	4.7592	4.25256
	2010-01-04	12:50:00	5.2776	2.96472
	2010-01-04	13:00:00	4.6056	2.80104
	2010-01-04	13:10:00	5.652	2.77752
	2010-01-04	13:20:00	4.3896	2.8056
	2010-01-04	13:30:00	4.524	2.82672
	2010-01-04	13:40:00	4.5192	2.9352
	2010-01-04	13:50:00	5.2992	2.92848
	2010-01-04	14:00:00	4.044	3.2352
	2010-01-04	14:10:00	3.9384	3.64296
	2010-01-04	14:20:00	3.5088	2.93448
	2010-01-04	14:30:00	3.972	2.8488
	2010-01-04	14:40:00	3.7464	2.8584
	2010-01-04	14:50:00	3.516	2.83488
	2010-01-04	15:00:00	3.6576	2.88792
	2010-01-04	15:10:00	3.3624	3.24096
	2010-01-04	15:20:00	3.3888	2.74272
	2010-01-04	15:30:00	3.7752	2.71368
	2010-01-04	15:40:00	4.4424	2.91072
	2010-01-04	15:50:00	3.9048	4.79592
	2010-01-04	16:00:00	3.948	5.53176
	2010-01-04	16:10:00	4.0176	3.05544
	2010-01-04	16:20:00	3.7704	2.8176
	2010-01-04	16:30:00	3.6888	2.71488
	2010-01-04	16:40:00	3.7536	3.08064
	2010-01-04	16:50:00	4.3416	2.97
	2010-01-04	17:00:00	4.3992	3.14712
	2010-01-04	17:10:00	4.4448	3.17976
	2010-01-04	17:20:00	4.5432	3.25512
	2010-01-04	17:30:00	4.3968	4.01136
	2010-01-04	17:40:00	4.2096	3.69888
	2010-01-04	17:50:00	4.14	3.58272
	2010-01-04	18:00:00	4.2336	3.36096
	2010-01-04	18:10:00	4.2912	3.39096
	2010-01-04	18:20:00	4.1232	3.55344
	2010-01-04	18:30:00	4.2816	3.6552
	2010-01-04	18:40:00	4.1664	4.12128
	2010-01-04	18:50:00	4.0656	3.438
	2010-01-04	19:00:00	4.3248	3.34464
	2010-01-04	19:10:00	4.0152	3.44424
	2010-01-04	19:20:00	4.0296	3.75312
	2010-01-04	19:30:00	4.2912	3.57048
	2010-01-04	19:40:00	4.8072	3.7164
	2010-01-04	19:50:00	3.8952	3.1656
	2010-01-04	20:00:00	3.9456	3.70512
	2010-01-04	20:10:00	3.7752	3.20352
	2010-01-04	20:20:00	3.8544	3.2916
	2010-01-04	20:30:00	3.8448	3.94584
	2010-01-04	20:40:00	3.6408	3.33624
	2010-01-04	20:50:00	3.9552	3.33432
	2010-01-04	21:00:00	3.6024	3.29568
	2010-01-04	21:10:00	4.1304	3.1416
	2010-01-04	21:20:00	3.6816	2.8092
	2010-01-04	21:30:00	3.5544	2.8908
	2010-01-04	21:40:00	3.5688	2.92824
	2010-01-04	21:50:00	3.2208	2.7288
	2010-01-04	22:00:00	3.3144	2.70648
	2010-01-04	22:10:00	3.324	2.39784
	2010-01-04	22:20:00	3.648	2.57304
	2010-01-04	22:30:00	3.612	2.84208
	2010-01-04	22:40:00	3.0552	2.81448
	2010-01-04	22:50:00	3.2256	2.1996
	2010-01-04	23:00:00	3.1944	2.10504
	2010-01-04	23:10:00	2.796	1.95192
	2010-01-04	23:20:00	2.8752	1.9284
	2010-01-04	23:30:00	3.7416	1.95072
	2010-01-04	23:40:00	3.2304	1.88736
	2010-01-04	23:50:00	3.156	1.8072
	2010-01-05	00:00:00	3.444	1.77696
	2010-01-05	00:10:00	3.18	1.78056
	2010-01-05	00:20:00	3.1296	1.76664
	2010-01-05	00:30:00	3.168	1.90152
	2010-01-05	00:40:00	3.1848	1.93128
	2010-01-05	00:50:00	3.0144	1.94688
	2010-01-05	01:00:00	2.9808	1.94064
	2010-01-05	01:10:00	2.9544	1.93224
	2010-01-05	01:20:00	2.8968	1.9608
	2010-01-05	01:30:00	2.8992	1.92264
	2010-01-05	01:40:00	2.7864	1.79784
	2010-01-05	01:50:00	2.796	1.77576
	2010-01-05	02:00:00	2.8272	1.776
	2010-01-05	02:10:00	2.8056	1.6944
	2010-01-05	02:20:00	2.7936	1.6956
	2010-01-05	02:30:00	2.7456	1.75272
	2010-01-05	02:40:00	2.724	1.86
	2010-01-05	02:50:00	2.7528	1.8708
	2010-01-05	03:00:00	2.82	1.88208
	2010-01-05	03:10:00	2.8512	1.77792
	2010-01-05	03:20:00	2.8608	1.73976
	2010-01-05	03:30:00	2.8536	1.8804
	2010-01-05	03:40:00	2.6472	1.72608
	2010-01-05	03:50:00	2.5896	1.71288
	2010-01-05	04:00:00	2.5752	1.76544
	2010-01-05	04:10:00	2.64	1.7928
	2010-01-05	04:20:00	2.7072	1.81368
	2010-01-05	04:30:00	2.748	1.84944
	2010-01-05	04:40:00	2.7816	2.78664
	2010-01-05	04:50:00	3.1104	2.05296
	2010-01-05	05:00:00	3.0264	2.22864
	2010-01-05	05:10:00	2.4144	2.22936
	2010-01-05	05:20:00	2.628	1.794
	2010-01-05	05:30:00	2.6304	1.84728
	2010-01-05	05:40:00	2.7528	1.84128
	2010-01-05	05:50:00	2.7816	1.72728
	2010-01-05	06:00:00	3.1032	2.24208
	2010-01-05	06:10:00	2.7984	1.65216
	2010-01-05	06:20:00	2.7264	1.6344
	2010-01-05	06:30:00	2.7192	1.69512
	2010-01-05	06:40:00	2.7384	1.75296
	2010-01-05	06:50:00	3.0216	1.84176
	2010-01-05	07:00:00	2.7672	1.83216
	2010-01-05	07:10:00	2.8752	2.08536
	2010-01-05	07:20:00	2.9616	2.17584
	2010-01-05	07:30:00	2.9712	2.1576
	2010-01-05	07:40:00	3.6552	2.3424
	2010-01-05	07:50:00	3.5784	2.56032
	2010-01-05	08:00:00	3.2376	2.33736
	2010-01-05	08:10:00	3.7104	2.35752
	2010-01-05	08:20:00	3.3912
	2010-01-05	08:30:00	3.3792
	2010-01-05	08:40:00	3.7584
	2010-01-05	08:50:00	3.4872
	2010-01-05	09:00:00	3.7776
	2010-01-05	09:10:00	4.2504
	2010-01-05	09:20:00	3.6912
	2010-01-05	09:30:00	4.1304
	2010-01-05	09:40:00	3.9096
	2010-01-05	09:50:00	3.6744
	2010-01-05	10:00:00	3.8712
	2010-01-05	10:10:00	4.416
	2010-01-05	10:20:00	3.6024
	2010-01-05	10:30:00	4.3632
	2010-01-05	10:40:00	4.152
	2010-01-05	10:50:00	4.9032
	2010-01-05	11:00:00	3.7104
	2010-01-05	11:10:00	3.168
	2010-01-05	11:20:00	3.4872
	2010-01-05	11:30:00	3.672
	2010-01-05	11:40:00	3.6936
	2010-01-05	11:50:00	3.7512
	2010-01-05	12:00:00	4.5312
	2010-01-05	12:10:00	4.2288
	2010-01-05	12:20:00	3.8328
	2010-01-05	12:30:00	4.2312
	2010-01-05	12:40:00	3.9072
	2010-01-05	12:50:00	4.0104
	2010-01-05	13:00:00	4.2312
	2010-01-05	13:10:00	6.3864
	2010-01-05	13:20:00	4.5984
	2010-01-05	13:30:00	4.4184
	2010-01-05	13:40:00	4.008
	2010-01-05	13:50:00	3.9864
	2010-01-05	14:00:00	4.8384
	2010-01-05	14:10:00	3.6768
	2010-01-05	14:20:00	3.6384
	2010-01-05	14:30:00	3.8544
	2010-01-05	14:40:00	3.4968
	2010-01-05	14:50:00	3.96
	2010-01-05	15:00:00	3.7104
	2010-01-05	15:10:00	3.6096
	2010-01-05	15:20:00	3.8472
	2010-01-05	15:30:00	3.7128
	2010-01-05	15:40:00	3.6048
	2010-01-05	15:50:00	3.6984
	2010-01-05	16:00:00	4.0968
	2010-01-05	16:10:00	3.636
	2010-01-05	16:20:00	3.612
	2010-01-05	16:30:00	3.8064
	2010-01-05	16:40:00	3.4512
	2010-01-05	16:50:00	4.6248
	2010-01-05	17:00:00	3.5424
	2010-01-05	17:10:00	3.132
	2010-01-05	17:20:00	3.4704
	2010-01-05	17:30:00	3.5952
	2010-01-05	17:40:00	3.6864
	2010-01-05	17:50:00	3.6984
	2010-01-05	18:00:00	3.8232
	2010-01-05	18:10:00	3.7344
	2010-01-05	18:20:00	3.3504
	2010-01-05	18:30:00	3.3696
	2010-01-05	18:40:00	3.636
	2010-01-05	18:50:00	3.312
	2010-01-05	19:00:00	3.4968
	2010-01-05	19:10:00	3.3768
	2010-01-05	19:20:00	3.2664
	2010-01-05	19:30:00	3.2352
	2010-01-05	19:40:00	3.3408
	2010-01-05	19:50:00	3.348
	2010-01-05	20:00:00	4.008
	2010-01-05	20:10:00	3.9408
	2010-01-05	20:20:00	3.4272
	2010-01-05	20:30:00	3.408
	2010-01-05	20:40:00	3.768
	2010-01-05	20:50:00	3.4392
	2010-01-05	21:00:00	3.4872
	2010-01-05	21:10:00	3.5544
	2010-01-05	21:20:00	3.54
	2010-01-05	21:30:00	3.4992
	2010-01-05	21:40:00	3.5232
	2010-01-05	21:50:00	3.5232
	2010-01-05	22:00:00	3.588
	2010-01-05	22:10:00	3.8472
	2010-01-05	22:20:00	3.6144
	2010-01-05	22:30:00	3.5352
	2010-01-05	22:40:00	3.4032
	2010-01-05	22:50:00	3.3984
	2010-01-05	23:00:00	3.1368
	2010-01-05	23:10:00	2.8416
	2010-01-05	23:20:00	3.2496
	2010-01-05	23:30:00	3.1992
	2010-01-05	23:40:00	4.1112
	2010-01-05	23:50:00	3.2304
	2010-01-06	00:00:00	3.1968
	2010-01-06	00:10:00	3.432
	2010-01-06	00:20:00	2.9304
	2010-01-06	00:30:00	2.8512
	2010-01-06	00:40:00	2.88
	2010-01-06	00:50:00	2.8848
	2010-01-06	01:00:00	2.9064
	2010-01-06	01:10:00	2.9136
	2010-01-06	01:20:00	2.9016
	2010-01-06	01:30:00	2.9472
	2010-01-06	01:40:00	2.8368
	2010-01-06	01:50:00	2.7936
	2010-01-06	02:00:00	2.8176
	2010-01-06	02:10:00	2.7432
	2010-01-06	02:20:00	3.06
	2010-01-06	02:30:00	2.7408
	2010-01-06	02:40:00	2.6976
	2010-01-06	02:50:00	2.712
	2010-01-06	03:00:00	2.736
	2010-01-06	03:10:00	2.7576
	2010-01-06	03:20:00	2.7912
	2010-01-06	03:30:00	2.9376
	2010-01-06	03:40:00	2.976
	2010-01-06	03:50:00	2.8032
	2010-01-06	04:00:00	2.7744
	2010-01-06	04:10:00	2.8152
	2010-01-06	04:20:00	2.7936
	2010-01-06	04:30:00	2.7816
	2010-01-06	04:40:00	2.7696
	2010-01-06	04:50:00	2.7624
	2010-01-06	05:00:00	2.8128
	2010-01-06	05:10:00	2.556
	2010-01-06	05:20:00	3.2568
	2010-01-06	05:30:00	3.0168
	2010-01-06	05:40:00	3.0672
	2010-01-06	05:50:00	3.2544
	2010-01-06	06:00:00	2.928
	2010-01-06	06:10:00	2.9664
	2010-01-06	06:20:00	2.9832
	2010-01-06	06:30:00	2.9424
	2010-01-06	06:40:00	2.9112
	2010-01-06	06:50:00	3.0312
	2010-01-06	07:00:00	3.6216
	2010-01-06	07:10:00	3.2304
	2010-01-06	07:20:00	3.3408
	2010-01-06	07:30:00	4.2696
	2010-01-06	07:40:00	3.1464
	2010-01-06	07:50:00	3.1752
	2010-01-06	08:00:00	3.4968
	2010-01-06	08:10:00	3.3264
	2010-01-06	08:20:00	4.092
	2010-01-06	08:30:00	4.0776
	2010-01-06	08:40:00	4.4472
	2010-01-06	08:50:00	3.6936
	2010-01-06	09:00:00	4.1184
	2010-01-06	09:10:00	4.7208
	2010-01-06	09:20:00	4.32
	2010-01-06	09:30:00	4.1496
	2010-01-06	09:40:00	3.7656
	2010-01-06	09:50:00	4.0416
	2010-01-06	10:00:00	3.8064
	2010-01-06	10:10:00	3.7536
	2010-01-06	10:20:00	3.6264
	2010-01-06	10:30:00	4.092
	2010-01-06	10:40:00	4.5096
	2010-01-06	10:50:00	4.1496
	2010-01-06	11:00:00	4.1016
	2010-01-06	11:10:00	3.2904
	2010-01-06	11:20:00	4.3008
	2010-01-06	11:30:00	3.6096
	2010-01-06	11:40:00	3.8712
	2010-01-06	11:50:00	3.612
	2010-01-06	12:00:00	3.9864
	2010-01-06	12:10:00	4.0512
	2010-01-06	12:20:00	4.2576
	2010-01-06	12:30:00	4.56
[truncated: 1,141 more rows]

## Sheet: 2-LRI Childrens Ward
LRI Childrens Ward
Description:		General paediatric ward
Floor area:		653.1	m2
Electric set up:		Two distribution boards
Measurement equipment:		Dent Data Pro
	Date	End Time	Total E (kW)	Total NE (kW)
	2010-01-12	14:20:00	4.8456	3.4656
	2010-01-12	14:30:00	4.6896	3.8088
	2010-01-12	14:40:00	4.8744	4.704
	2010-01-12	14:50:00	4.6728	4.8072
	2010-01-12	15:00:00	4.7352	4.596
	2010-01-12	15:10:00	4.8264	4.08
	2010-01-12	15:20:00	4.7088	4.0392
	2010-01-12	15:30:00	5.0832	4.1712
	2010-01-12	15:40:00	4.764	3.9912
	2010-01-12	15:50:00	4.764	3.6456
	2010-01-12	16:00:00	4.8984	3.9336
	2010-01-12	16:10:00	4.7424	4.2768
	2010-01-12	16:20:00	4.9368	3.9672
	2010-01-12	16:30:00	4.7232	4.3056
	2010-01-12	16:40:00	4.7592	5.1888
	2010-01-12	16:50:00	4.752	4.0248
	2010-01-12	17:00:00	4.5072	4.7328
	2010-01-12	17:10:00	4.7712	3.684
	2010-01-12	17:20:00	4.5888	3.9408
	2010-01-12	17:30:00	4.3992	3.5544
	2010-01-12	17:40:00	4.2744	3.54
	2010-01-12	17:50:00	3.8352	4.1088
	2010-01-12	18:00:00	4.08	4.5096
	2010-01-12	18:10:00	4.0104	3.5808
	2010-01-12	18:20:00	3.8664	3.6528
	2010-01-12	18:30:00	4.152	3.744
	2010-01-12	18:40:00	4.0872	3.7656
	2010-01-12	18:50:00	4.164	3.9552
	2010-01-12	19:00:00	4.284	4.1952
	2010-01-12	19:10:00	4.1232	3.6864
	2010-01-12	19:20:00	4.2408	4.0632
	2010-01-12	19:30:00	4.068	3.9336
	2010-01-12	19:40:00	3.924	4.0992
	2010-01-12	19:50:00	4.1568	3.5448
	2010-01-12	20:00:00	3.828	3.6936
	2010-01-12	20:10:00	3.7944	3.9696
	2010-01-12	20:20:00	3.7944	3.9144
	2010-01-12	20:30:00	3.624	4.9104
	2010-01-12	20:40:00	3.8616	3.816
	2010-01-12	20:50:00	3.6336	4.0824
	2010-01-12	21:00:00	3.6744	3.9744
	2010-01-12	21:10:00	3.7296	4.104
	2010-01-12	21:20:00	3.6072	4.0992
	2010-01-12	21:30:00	3.7512	4.9008
	2010-01-12	21:40:00	3.5976	4.248
	2010-01-12	21:50:00	3.6648	3.912
	2010-01-12	22:00:00	3.7272	3.9672
	2010-01-12	22:10:00	3.5208	4.0224
	2010-01-12	22:20:00	3.7176	3.8928
	2010-01-12	22:30:00	3.5088	3.5856
	2010-01-12	22:40:00	3.6384	3.5688
	2010-01-12	22:50:00	3.5448	3.6552
	2010-01-12	23:00:00	3.1992	3.6504
	2010-01-12	23:10:00	3.5016	4.3248
	2010-01-12	23:20:00	3.2688	3.4944
	2010-01-12	23:30:00	3.5544	4.3392
	2010-01-12	23:40:00	3.5952	3.5064
	2010-01-12	23:50:00	3.4464	4.2624
	2010-01-13	00:00:00	3.6648	3.792
	2010-01-13	00:10:00	3.4176	3.9336
	2010-01-13	00:20:00	3.5328	3.4896
	2010-01-13	00:30:00	3.744	3.504
	2010-01-13	00:40:00	3.6168	3.6864
	2010-01-13	00:50:00	3.6984	3.8448
	2010-01-13	01:00:00	3.2688	3.5496
	2010-01-13	01:10:00	3.2712	3.0096
	2010-01-13	01:20:00	3.336	3.696
	2010-01-13	01:30:00	3.2472	3.4632
	2010-01-13	01:40:00	3.4752	3.8544
	2010-01-13	01:50:00	3.2352	3.468
	2010-01-13	02:00:00	3.0528	3.24
	2010-01-13	02:10:00	3.0888	3.2232
	2010-01-13	02:20:00	3.1224	2.9928
	2010-01-13	02:30:00	3.2856	3.2976
	2010-01-13	02:40:00	3.036	3.1536
	2010-01-13	02:50:00	3.096	3.2472
	2010-01-13	03:00:00	3.1056	3.2784
	2010-01-13	03:10:00	2.9664	3.2496
	2010-01-13	03:20:00	3.2184	3.1224
	2010-01-13	03:30:00	3.0408	3.1896
	2010-01-13	03:40:00	3.1224	3.3192
	2010-01-13	03:50:00	3.0984	3.1896
	2010-01-13	04:00:00	2.9304	3.8112
	2010-01-13	04:10:00	3.2808	3.5976
	2010-01-13	04:20:00	3.2568	3.972
	2010-01-13	04:30:00	3.3408	3.7176
	2010-01-13	04:40:00	3.396	3.4008
	2010-01-13	04:50:00	3.1152	3.936
	2010-01-13	05:00:00	3.1152	3.3816
	2010-01-13	05:10:00	2.88	3.1896
	2010-01-13	05:20:00	2.9856	3.3096
	2010-01-13	05:30:00	3.0096	3.5184
	2010-01-13	05:40:00	2.8056	3.2424
	2010-01-13	05:50:00	3.0192	3.2952
	2010-01-13	06:00:00	2.8416	3.7896
	2010-01-13	06:10:00	2.9232	3.2856
	2010-01-13	06:20:00	3.0192	3.3336
	2010-01-13	06:30:00	2.8104	3.0792
	2010-01-13	06:40:00	2.9904	2.9736
	2010-01-13	06:50:00	2.8248	3.2016
	2010-01-13	07:00:00	3.5568	4.0656
	2010-01-13	07:10:00	3.5976	3.012
	2010-01-13	07:20:00	2.8176	3.1656
	2010-01-13	07:30:00	3.9096	3.5952
	2010-01-13	07:40:00	2.7744	3.1968
	2010-01-13	07:50:00	2.9064	3.3096
	2010-01-13	08:00:00	3.0408	3.2064
	2010-01-13	08:10:00	3.0648	3.6792
	2010-01-13	08:20:00	3.2208	3.4296
	2010-01-13	08:30:00	3.0528	4.0824
	2010-01-13	08:40:00	3.2088	4.1304
	2010-01-13	08:50:00	3.3192	4.2168
	2010-01-13	09:00:00	3.8088	4.3272
	2010-01-13	09:10:00	3.7128	3.816
	2010-01-13	09:20:00	3.5568	3.9048
	2010-01-13	09:30:00	3.7008	3.6744
	2010-01-13	09:40:00	3.8784	4.3176
	2010-01-13	09:50:00	3.7056	4.2168
	2010-01-13	10:00:00	3.8928	4.5096
	2010-01-13	10:10:00	3.8472	4.0752
	2010-01-13	10:20:00	3.66	4.3344
	2010-01-13	10:30:00	3.612	4.5048
	2010-01-13	10:40:00	3.6816	3.7488
	2010-01-13	10:50:00	3.576	3.5448
	2010-01-13	11:00:00	3.5904	3.96
	2010-01-13	11:10:00	3.924	4.62
	2010-01-13	11:20:00	3.6456	3.6816
	2010-01-13	11:30:00	3.4464	4.404
	2010-01-13	11:40:00	3.5904	3.8784
	2010-01-13	11:50:00	3.6072	3.6024
	2010-01-13	12:00:00	3.4392	3.7416
	2010-01-13	12:10:00	3.5856	4.236
	2010-01-13	12:20:00	3.6168	4.116
	2010-01-13	12:30:00	3.4128	4.2312
	2010-01-13	12:40:00	3.624	3.5736
	2010-01-13	12:50:00	3.648	4.2576
	2010-01-13	13:00:00	3.6072	3.7704
	2010-01-13	13:10:00	3.7704	5.1192
	2010-01-13	13:20:00	3.8472	4.356
	2010-01-13	13:30:00	3.636	3.7824
	2010-01-13	13:40:00	3.9936	4.2696
	2010-01-13	13:50:00	4.2384	3.7416
	2010-01-13	14:00:00	4.032	5.196
	2010-01-13	14:10:00	4.1112	4.4208
	2010-01-13	14:20:00	4.2528	4.2072
	2010-01-13	14:30:00	4.1088	3.9864
	2010-01-13	14:40:00	4.2192	4.1112
	2010-01-13	14:50:00	4.5072	4.2432
	2010-01-13	15:00:00	4.2336	4.2624
	2010-01-13	15:10:00	4.2672	4.1328
	2010-01-13	15:20:00	4.3896	4.1496
	2010-01-13	15:30:00	4.116	4.2648
	2010-01-13	15:40:00	4.2456	4.716
	2010-01-13	15:50:00	4.38	4.6272
	2010-01-13	16:00:00	4.1736	3.7704
	2010-01-13	16:10:00	4.2336	3.744
	2010-01-13	16:20:00	4.3992	3.6264
	2010-01-13	16:30:00	4.2792	3.9408
	2010-01-13	16:40:00	4.4352	4.2888
	2010-01-13	16:50:00	4.6584	4.6728
	2010-01-13	17:00:00	4.368	3.9792
	2010-01-13	17:10:00	4.308	4.1664
	2010-01-13	17:20:00	4.3152	3.7464
	2010-01-13	17:30:00	4.0344	3.6168
	2010-01-13	17:40:00	4.0488	3.5496
	2010-01-13	17:50:00	4.2792	4.3416
	2010-01-13	18:00:00	4.0656	4.2672
	2010-01-13	18:10:00	4.08	4.1136
	2010-01-13	18:20:00	4.2432	3.816
	2010-01-13	18:30:00	4.0368	4.2456
	2010-01-13	18:40:00	3.9984	3.78
	2010-01-13	18:50:00	4.2768	3.7224
	2010-01-13	19:00:00	4.0824	3.372
	2010-01-13	19:10:00	4.0704	3.6696
	2010-01-13	19:20:00	4.344	3.924
	2010-01-13	19:30:00	4.0776	3.9456
	2010-01-13	19:40:00	4.0176	3.6264
	2010-01-13	19:50:00	4.332	3.8928
	2010-01-13	20:00:00	4.0392	3.996
	2010-01-13	20:10:00	3.996	4.4664
	2010-01-13	20:20:00	4.1808	3.9
	2010-01-13	20:30:00	4.0248	4.0728
	2010-01-13	20:40:00	3.948	3.9792
	2010-01-13	20:50:00	4.26	3.996
	2010-01-13	21:00:00	4.1472	3.7272
	2010-01-13	21:10:00	4.1376	3.96
	2010-01-13	21:20:00	4.2648	4.1952
	2010-01-13	21:30:00	4.0512	4.0512
	2010-01-13	21:40:00	3.9912	3.8328
	2010-01-13	21:50:00	4.2264	4.8048
	2010-01-13	22:00:00	4.1352	3.8496
	2010-01-13	22:10:00	4.0488	4.4976
	2010-01-13	22:20:00	4.2576	4.3608
	2010-01-13	22:30:00	4.1592	3.8592
	2010-01-13	22:40:00	4.1088	3.7104
	2010-01-13	22:50:00	4.3392	3.6528
	2010-01-13	23:00:00	4.212	3.8184
	2010-01-13	23:10:00	4.032	3.54
	2010-01-13	23:20:00	4.248	3.4728
	2010-01-13	23:30:00	4.1784	3.7944
	2010-01-13	23:40:00	4.0752	3.864
	2010-01-13	23:50:00	4.2168	4.4712
	2010-01-14	00:00:00	4.0464	3.66
	2010-01-14	00:10:00	3.8184	3.6624
	2010-01-14	00:20:00	4.0344	3.564
	2010-01-14	00:30:00	3.9432	3.7944
	2010-01-14	00:40:00	3.8544	3.6072
	2010-01-14	00:50:00	4.044	3.72
	2010-01-14	01:00:00	3.9072	3.4104
	2010-01-14	01:10:00	3.8352	3.7656
	2010-01-14	01:20:00	4.08	3.5496
	2010-01-14	01:30:00	4.0632	4.8456
	2010-01-14	01:40:00	3.8664	3.6888
	2010-01-14	01:50:00	3.9912	3.708
	2010-01-14	02:00:00	3.828	3.6
	2010-01-14	02:10:00	3.612	3.924
	2010-01-14	02:20:00	3.852	3.6576
	2010-01-14	02:30:00	3.7584	3.8784
	2010-01-14	02:40:00	3.636	3.6744
	2010-01-14	02:50:00	3.7632	3.516
	2010-01-14	03:00:00	3.6816	3.5904
	2010-01-14	03:10:00	3.5136	3.8136
	2010-01-14	03:20:00	3.6504	3.7272
	2010-01-14	03:30:00	3.5832	3.54
	2010-01-14	03:40:00	3.4224	3.8832
	2010-01-14	03:50:00	3.5712	3.7656
	2010-01-14	04:00:00	3.4968	3.6144
	2010-01-14	04:10:00	3.4152	3.4824
	2010-01-14	04:20:00	3.6024	3.5592
	2010-01-14	04:30:00	3.5568	3.6936
	2010-01-14	04:40:00	3.4272	3.5424
	2010-01-14	04:50:00	3.5592	3.4536
	2010-01-14	05:00:00	3.528	3.5448
	2010-01-14	05:10:00	3.4368	4.6464
	2010-01-14	05:20:00	4.368	4.1904
	2010-01-14	05:30:00	3.5664	3.7176
	2010-01-14	05:40:00	3.3288	3.5376
	2010-01-14	05:50:00	3.504	3.4944
	2010-01-14	06:00:00	3.6528	3.492
	2010-01-14	06:10:00	3.6888	3.6456
	2010-01-14	06:20:00	3.7512	3.468
	2010-01-14	06:30:00	3.564	3.432
	2010-01-14	06:40:00	3.3648	3.6336
	2010-01-14	06:50:00	3.5256	3.6096
	2010-01-14	07:00:00	3.7992	3.78
	2010-01-14	07:10:00	3.8664	4.1784
	2010-01-14	07:20:00	3.4512	3.6768
	2010-01-14	07:30:00	3.324	3.6144
	2010-01-14	07:40:00	2.628	3.4512
	2010-01-14	07:50:00	2.7528	4.3536
	2010-01-14	08:00:00	2.8512	3.792
	2010-01-14	08:10:00	3.8256	4.0032
	2010-01-14	08:20:00	3.3264	4.8768
	2010-01-14	08:30:00	3.7896	3.7296
	2010-01-14	08:40:00	3.3576	3.8208
	2010-01-14	08:50:00	4.248	5.2104
	2010-01-14	09:00:00	4.0224	4.044
	2010-01-14	09:10:00	3.6528	3.5976
	2010-01-14	09:20:00	3.6552	3.8088
	2010-01-14	09:30:00	3.7728	3.7104
	2010-01-14	09:40:00	3.7104	4.0368
	2010-01-14	09:50:00	3.8136	4.776
	2010-01-14	10:00:00	3.8952	4.9728
	2010-01-14	10:10:00	4.332	4.7352
	2010-01-14	10:20:00	3.8112	4.08
	2010-01-14	10:30:00	3.8328	4.3656
	2010-01-14	10:40:00	3.5232	3.4464
	2010-01-14	10:50:00	3.636	3.6984
	2010-01-14	11:00:00	3.8472	3.8904
	2010-01-14	11:10:00	3.5592	5.5896
	2010-01-14	11:20:00	3.576	4.2888
	2010-01-14	11:30:00	3.7008	4.584
	2010-01-14	11:40:00	3.6456	4.1568
	2010-01-14	11:50:00	3.732	4.26
	2010-01-14	12:00:00	3.9456	3.7752
	2010-01-14	12:10:00	3.7176	4.848
	2010-01-14	12:20:00	3.8928	3.9816
	2010-01-14	12:30:00	4.1448	4.0176
	2010-01-14	12:40:00	4.0704	4.3608
	2010-01-14	12:50:00	4.1448	3.7824
	2010-01-14	13:00:00	4.3392	4.0872
	2010-01-14	13:10:00	4.2744	3.8112
	2010-01-14	13:20:00	4.4136	4.8312
	2010-01-14	13:30:00	4.4976	4.068
	2010-01-14	13:40:00	4.2744	3.7368
	2010-01-14	13:50:00	4.356	4.0032
	2010-01-14	14:00:00	4.5576	4.5864
	2010-01-14	14:10:00	4.3488	4.0032
	2010-01-14	14:20:00	4.5696	4.3008
	2010-01-14	14:30:00	4.7448	3.8592
	2010-01-14	14:40:00	4.488	4.0296
	2010-01-14	14:50:00	4.572	4.0656
	2010-01-14	15:00:00	5.1096	3.744
	2010-01-14	15:10:00	4.5264	4.9752
	2010-01-14	15:20:00	4.5768	4.176
	2010-01-14	15:30:00	4.6584	4.0296
	2010-01-14	15:40:00	4.5528	4.0416
	2010-01-14	15:50:00	4.56	4.212
	2010-01-14	16:00:00	4.7736	3.7368
	2010-01-14	16:10:00	4.4664	3.7032
	2010-01-14	16:20:00	4.5768	4.8552
	2010-01-14	16:30:00	4.7568	3.5664
	2010-01-14	16:40:00	4.4352	4.0512
	2010-01-14	16:50:00	4.5552	3.5664
	2010-01-14	17:00:00	4.7952	3.7464
	2010-01-14	17:10:00	4.488	3.7128
	2010-01-14	17:20:00	4.5384	3.7656
	2010-01-14	17:30:00	4.6128	3.6504
	2010-01-14	17:40:00	4.1304	3.7848
	2010-01-14	17:50:00	4.1928	3.636
	2010-01-14	18:00:00	4.3872	3.9672
	2010-01-14	18:10:00	4.212	3.8712
	2010-01-14	18:20:00	4.3104	3.8736
	2010-01-14	18:30:00	4.4712	4.236
	2010-01-14	18:40:00	4.2504	3.8784
	2010-01-14	18:50:00	4.3488	3.9528
	2010-01-14	19:00:00	4.488	3.7584
	2010-01-14	19:10:00	4.2	3.7632
	2010-01-14	19:20:00	4.0944	3.912
	2010-01-14	19:30:00	4.2144	3.7248
	2010-01-14	19:40:00	4.152	4.0248
	2010-01-14	19:50:00	4.2504	4.0392
	2010-01-14	20:00:00	4.3032	3.636
	2010-01-14	20:10:00	4.0848	3.5616
	2010-01-14	20:20:00	4.3344	3.6552
	2010-01-14	20:30:00	4.5624	3.7488
	2010-01-14	20:40:00	4.416	3.5784
	2010-01-14	20:50:00	4.6224	4.0152
	2010-01-14	21:00:00	4.6272	3.7944
	2010-01-14	21:10:00	4.3392	4.1256
	2010-01-14	21:20:00	4.4208	3.5904
	2010-01-14	21:30:00	4.5	3.6
	2010-01-14	21:40:00	3.6768	3.8136
	2010-01-14	21:50:00	3.696	3.4992
	2010-01-14	22:00:00	3.8664	3.6528
	2010-01-14	22:10:00	3.6408	3.4128
	2010-01-14	22:20:00	3.504	3.4128
	2010-01-14	22:30:00	3.4824	3.5712
	2010-01-14	22:40:00	3	3.5328
	2010-01-14	22:50:00	3.0768	3.456
	2010-01-14	23:00:00	3.2712	2.9832
	2010-01-14	23:10:00	2.988	2.5176
	2010-01-14	23:20:00	3.012	2.2248
	2010-01-14	23:30:00	3.2616	2.196
	2010-01-14	23:40:00	2.8608	3.3864
	2010-01-14	23:50:00	2.8632	2.2824
	2010-01-15	00:00:00	2.9568	2.6088
	2010-01-15	00:10:00	2.5992	1.9368
	2010-01-15	00:20:00	2.6064	2.0592
	2010-01-15	00:30:00	2.9736	2.244
	2010-01-15	00:40:00	2.7144	2.112
	2010-01-15	00:50:00	2.7048	1.8336
	2010-01-15	01:00:00	2.8416	2.3184
	2010-01-15	01:10:00	2.6328	2.46
	2010-01-15	01:20:00	2.6616	2.1696
	2010-01-15	01:30:00	2.8968	2.1048
	2010-01-15	01:40:00	2.712	3.0624
	2010-01-15	01:50:00	2.7648	2.796
	2010-01-15	02:00:00	3.0336	2.1552
	2010-01-15	02:10:00	2.868	1.9584
	2010-01-15	02:20:00	2.9088	2.4576
	2010-01-15	02:30:00	3.12	2.2008
	2010-01-15	02:40:00	2.9376	2.2656
	2010-01-15	02:50:00	2.8872	2.1504
	2010-01-15	03:00:00	2.9544	2.1768
	2010-01-15	03:10:00	2.7384	2.1816
	2010-01-15	03:20:00	2.8248	2.4816
	2010-01-15	03:30:00	3.132	2.148
	2010-01-15	03:40:00	2.9544	2.2392
	2010-01-15	03:50:00	2.8104	2.1912
	2010-01-15	04:00:00	2.8104	2.3328
	2010-01-15	04:10:00	2.652	2.1696
	2010-01-15	04:20:00	2.5848	2.088
	2010-01-15	04:30:00	2.8272	2.1528
	2010-01-15	04:40:00	2.6616	2.2056
	2010-01-15	04:50:00	2.532	2.1816
	2010-01-15	05:00:00	2.7312	2.004
	2010-01-15	05:10:00	2.6472	2.0208
	2010-01-15	05:20:00	2.5728	2.2248
	2010-01-15	05:30:00	2.8056	2.1216
	2010-01-15	05:40:00	2.628	1.992
	2010-01-15	05:50:00	2.5536	2.0568
	2010-01-15	06:00:00	2.796	2.4408
	2010-01-15	06:10:00	2.6976	2.2272
	2010-01-15	06:20:00	2.568	1.9104
	2010-01-15	06:30:00	2.7408	1.9992
	2010-01-15	06:40:00	3.8712	3.3552
	2010-01-15	06:50:00	2.52	1.932
	2010-01-15	07:00:00	2.8464	2.0232
	2010-01-15	07:10:00	2.9136	2.316
	2010-01-15	07:20:00	2.9376	2.412
	2010-01-15	07:30:00	3.4632	2.2296
	2010-01-15	07:40:00	3.2496	2.7528
	2010-01-15	07:50:00	3.2352	2.4144
	2010-01-15	08:00:00	3.4296	2.4168
	2010-01-15	08:10:00	3.4368	3.0576
	2010-01-15	08:20:00	3.3336	4.2552
	2010-01-15	08:30:00	3.3672	3.528
	2010-01-15	08:40:00	3.588	3.276
	2010-01-15	08:50:00	3.7008	3.4872
	2010-01-15	09:00:00	4.1736	3.5952
	2010-01-15	09:10:00	4.2456	4.2552
	2010-01-15	09:20:00	4.0776	4.3584
	2010-01-15	09:30:00	4.164	3.9984
	2010-01-15	09:40:00	4.2912	3.4632
	2010-01-15	09:50:00	4.152	3.84
	2010-01-15	10:00:00	4.2912	3.9792
	2010-01-15	10:10:00	4.3464	3.9696
	2010-01-15	10:20:00	4.1664	4.0344
	2010-01-15	10:30:00	4.2432	3.6696
	2010-01-15	10:40:00	4.3992	4.236
	2010-01-15	10:50:00	4.1856	3.7104
	2010-01-15	11:00:00	4.2096	4.0632
	2010-01-15	11:10:00	4.2336	3.8424
	2010-01-15	11:20:00	4.104	3.3336
	2010-01-15	11:30:00	4.1976	3.4032
	2010-01-15	11:40:00	4.3632	3.6072
	2010-01-15	11:50:00	4.1952	3.4704
	2010-01-15	12:00:00	4.3368	3.816
	2010-01-15	12:10:00	4.4136	3.6528
	2010-01-15	12:20:00	4.1808	3.9552
	2010-01-15	12:30:00	4.884	3.6144
	2010-01-15	12:40:00	4.3608	3.54
	2010-01-15	12:50:00	4.2024	3.9312
	2010-01-15	13:00:00	4.3368	3.8376
	2010-01-15	13:10:00	4.4904	4.8336
	2010-01-15	13:20:00	4.2816	4.3848
	2010-01-15	13:30:00	4.3416	3.9936
	2010-01-15	13:40:00	4.4784	3.6672
	2010-01-15	13:50:00	4.3728	3.9312
	2010-01-15	14:00:00	4.4376	4.0464
	2010-01-15	14:10:00	4.5528	4.2024
	2010-01-15	14:20:00	4.4088	3.9096
	2010-01-15	14:30:00	4.2024	3.5088
	2010-01-15	14:40:00	4.2336	3.6144
	2010-01-15	14:50:00	4.0368	4.0704
	2010-01-15	15:00:00	4.1904	4.2912
	2010-01-15	15:10:00	4.1616	3.9072
	2010-01-15	15:20:00	3.8736	3.6312
	2010-01-15	15:30:00	4.0464	3.9528
	2010-01-15	15:40:00	4.224	3.8808
	2010-01-15	15:50:00	4.0296	3.4968
	2010-01-15	16:00:00	4.3152	4.4088
	2010-01-15	16:10:00	4.4136	3.5832
	2010-01-15	16:20:00	4.1832	3.6192
	2010-01-15	16:30:00	4.308	3.8184
	2010-01-15	16:40:00	4.9056	4.0176
	2010-01-15	16:50:00	4.3128	3.6432
	2010-01-15	17:00:00	4.3632	3.672
	2010-01-15	17:10:00	4.404	4.4256
	2010-01-15	17:20:00	4.2096	4.6608
	2010-01-15	17:30:00	3.8328	4.8144
	2010-01-15	17:40:00	3.9672	4.0584
	2010-01-15	17:50:00	3.8376	3.9648
	2010-01-15	18:00:00	4.0944	4.1976
	2010-01-15	18:10:00	4.1544	4.5024
	2010-01-15	18:20:00	3.7584	4.6656
	2010-01-15	18:30:00	3.8496	4.1688
	2010-01-15	18:40:00	3.9792	3.9144
	2010-01-15	18:50:00	3.8376	3.8328
	2010-01-15	19:00:00	4.1616	3.7152
	2010-01-15	19:10:00	4.1688	3.9888
	2010-01-15	19:20:00	3.9984	3.8664
	2010-01-15	19:30:00	4.1664	4.3704
	2010-01-15	19:40:00	4.2504	4.6392
	2010-01-15	19:50:00	4.0656	3.7968
	2010-01-15	20:00:00	4.0176	3.804
	2010-01-15	20:10:00	3.7656	3.8688
	2010-01-15	20:20:00	3.5352	3.8952
	2010-01-15	20:30:00	3.6168	3.9888
	2010-01-15	20:40:00	3.7776	3.7728
	2010-01-15	20:50:00	3.4848	3.6048
	2010-01-15	21:00:00	3.4488	4.08
	2010-01-15	21:10:00	3.3408	4.524
	2010-01-15	21:20:00	3.5952	3.6144
	2010-01-15	21:30:00	3.2448	3.7224
	2010-01-15	21:40:00	3.0048	4.152
	2010-01-15	21:50:00	3.108	3.5688
	2010-01-15	22:00:00	3.1968	4.5096
	2010-01-15	22:10:00	3.1488	3.7392
	2010-01-15	22:20:00	3.312	4.032
	2010-01-15	22:30:00	3.3432	3.5736
	2010-01-15	22:40:00	3.1488	3.7704
	2010-01-15	22:50:00	3.3768	3.6456
	2010-01-15	23:00:00	3.4728	3.5064
	2010-01-15	23:10:00	3.4152	3.4032
	2010-01-15	23:20:00	3.4872	3.4128
	2010-01-15	23:30:00	3.6264	3.5256
	2010-01-15	23:40:00	3.3432	3.4344
	2010-01-15	23:50:00	3.4296	3.4704
	2010-01-16	00:00:00	3.6528	3.7032
	2010-01-16	00:10:00	3.3912	3.588
	2010-01-16	00:20:00	3.4296	3.4368
	2010-01-16	00:30:00	3.5664	3.5928
	2010-01-16	00:40:00	3.1272	3.3072
	2010-01-16	00:50:00	3.0504	3.2832
	2010-01-16	01:00:00	3.3096	3.336
	2010-01-16	01:10:00	3.0792	3.9408
	2010-01-16	01:20:00	3.0216	4.08
	2010-01-16	01:30:00	3.2376	3.7776
	2010-01-16	01:40:00	3.0816	4.2
	2010-01-16	01:50:00	3.0648	3.3288
	2010-01-16	02:00:00	3.2856	3.5736
	2010-01-16	02:10:00	3.1392	4.1352
	2010-01-16	02:20:00	3.1104	3.3552
	2010-01-16	02:30:00	3.3816	3.4968
	2010-01-16	02:40:00	3.3912	3.876
	2010-01-16	02:50:00	3.3408	3.8568
	2010-01-16	03:00:00	3.5064	3.3384
	2010-01-16	03:10:00	3.3192	3.9144
	2010-01-16	03:20:00	3.1584	3.3216
	2010-01-16	03:30:00	3.1896	3.4632
	2010-01-16	03:40:00	2.4936	2.0832
	2010-01-16	03:50:00	2.352	2.1408
	2010-01-16	04:00:00	2.4696	2.3376
	2010-01-16	04:10:00	2.4792	2.3832
	2010-01-16	04:20:00	2.3328	2.268
	2010-01-16	04:30:00	2.5104	1.8576
	2010-01-16	04:40:00	2.4864	2.1024
	2010-01-16	04:50:00	2.2392	2.3472
	2010-01-16	05:00:00	2.3304	1.992
	2010-01-16	05:10:00	2.4144	1.9824
	2010-01-16	05:20:00	2.2584	2.1192
	2010-01-16	05:30:00	2.3736	2.4336
	2010-01-16	05:40:00	2.52	2.3088
	2010-01-16	05:50:00	2.364	2.4792
	2010-01-16	06:00:00	2.436	3.2688
	2010-01-16	06:10:00	2.5728	2.4576
	2010-01-16	06:20:00	2.2536	2.9448
	2010-01-16	06:30:00	2.7864	3.8136
	2010-01-16	06:40:00	3.144	3.5064
	2010-01-16	06:50:00	2.9064	3.0648
	2010-01-16	07:00:00	2.9088	3.3504
	2010-01-16	07:10:00	3.3456	4.2168
	2010-01-16	07:20:00	4.1304	3.3696
	2010-01-16	07:30:00	3.1152	3.9192
	2010-01-16	07:40:00	3.2832	4.4976
	2010-01-16	07:50:00	3.1032	3.4584
	2010-01-16	08:00:00	3.2376	3.7224
	2010-01-16	08:10:00	3.5808	3.5304
	2010-01-16	08:20:00	3.3768	3.6336
	2010-01-16	08:30:00	3.2976	3.4872
	2010-01-16	08:40:00	3.4032	3.8688
	2010-01-16	08:50:00	3.1992	3.624
	2010-01-16	09:00:00	2.9448	3.576
	2010-01-16	09:10:00	3.1032	4.1424
	2010-01-16	09:20:00	3	3.5712
	2010-01-16	09:30:00	2.9472	3.5184
	2010-01-16	09:40:00	3.3072	3.7968
	2010-01-16	09:50:00	3.1536	3.396
	2010-01-16	10:00:00	3.06	3.3744
	2010-01-16	10:10:00	4.5216	4.176
	2010-01-16	10:20:00	3.2424	3.3552
	2010-01-16	10:30:00	3.1824	3.348
	2010-01-16	10:40:00	3.3936	4.1592
	2010-01-16	10:50:00	3.3816	3.5448
	2010-01-16	11:00:00	3.228	3.4776
	2010-01-16	11:10:00	3.3792	4.4856
	2010-01-16	11:20:00	3.3288	3.8976
	2010-01-16	11:30:00	3.2256	3.72
	2010-01-16	11:40:00	3.4968	3.4944
	2010-01-16	11:50:00	3.564	3.8664
	2010-01-16	12:00:00	3.3312	3.7392
	2010-01-16	12:10:00	3.3912	4.1208
	2010-01-16	12:20:00	3.5136	3.6144
	2010-01-16	12:30:00	3.3528	3.7224
	2010-01-16	12:40:00	3.432	3.5448
	2010-01-16	12:50:00	3.6624	3.4032
	2010-01-16	13:00:00	3.2712	3.8712
	2010-01-16	13:10:00	3.4464	3.6408
	2010-01-16	13:20:00	3.6	3.7728
	2010-01-16	13:30:00	3.4008	3.948
	2010-01-16	13:40:00	3.3528	3.5352
	2010-01-16	13:50:00	3.6192	3.9336
	2010-01-16	14:00:00	3.42	3.4824
	2010-01-16	14:10:00	3.432	3.6144
	2010-01-16	14:20:00	3.5952	3.7416
	2010-01-16	14:30:00	3.3768	3.804
	2010-01-16	14:40:00	3.3384	3.8088
	2010-01-16	14:50:00	3.5808	3.9264
	2010-01-16	15:00:00	3.4344	4.3776
	2010-01-16	15:10:00	3.336	3.8112
	2010-01-16	15:20:00	3.4752	3.5064
	2010-01-16	15:30:00	3.3912	4.176
	2010-01-16	15:40:00	3.2304	3.7872
	2010-01-16	15:50:00	3.3792	3.4944
	2010-01-16	16:00:00	3.4104	3.6936
	2010-01-16	16:10:00	3.252	3.9264
	2010-01-16	16:20:00	3.4272	3.9744
	2010-01-16	16:30:00	3.48	3.576
	2010-01-16	16:40:00	3.2592	3.5832
	2010-01-16	16:50:00	3.3648	3.4584
	2010-01-16	17:00:00	3.5352	3.6768
	2010-01-16	17:10:00	3.372	3.5856
	2010-01-16	17:20:00	3.4248	3.9888
	2010-01-16	17:30:00	3.5496	4.1664
	2010-01-16	17:40:00	3.3	3.5712
	2010-01-16	17:50:00	3.516	3.5712
	2010-01-16	18:00:00	3.8568	3.7824
	2010-01-16	18:10:00	3.6552	3.6192
	2010-01-16	18:20:00	3.6552	3.6144
	2010-01-16	18:30:00	3.816	3.8016
	2010-01-16	18:40:00	3.6504	3.3888
	2010-01-16	18:50:00	3.6192	3.588
	2010-01-16	19:00:00	3.8568	3.936
	2010-01-16	19:10:00	3.6624	3.5328
	2010-01-16	19:20:00	3.3792	4.056
	2010-01-16	19:30:00	3.6024	4.2168
	2010-01-16	19:40:00	3.5352	3.9768
	2010-01-16	19:50:00	3.3696	3.384
	2010-01-16	20:00:00	3.444	3.5736
	2010-01-16	20:10:00	3.4632	4.0608
	2010-01-16	20:20:00	3.3312	3.384
	2010-01-16	20:30:00	3.4728	3.516
	2010-01-16	20:40:00	3.5568	4.0056
	2010-01-16	20:50:00	3.4176	4.284
	2010-01-16	21:00:00	3.5472	3.972
	2010-01-16	21:10:00	3.6072	3.9936
	2010-01-16	21:20:00	3.2928	4.0464
	2010-01-16	21:30:00	3.384	4.536
	2010-01-16	21:40:00	3.516	4.0224
	2010-01-16	21:50:00	3.3096	4.368
	2010-01-16	22:00:00	3.2784	3.6576
	2010-01-16	22:10:00	3.18	4.5096
	2010-01-16	22:20:00	2.952	3.7392
	2010-01-16	22:30:00	3.1752	3.8808
	2010-01-16	22:40:00	3.4632	3.5808
	2010-01-16	22:50:00	3.2304	3.54
	2010-01-16	23:00:00	3.1344	3.4224
	2010-01-16	23:10:00	3.4104	3.8112
	2010-01-16	23:20:00	3.2424	3.5352
	2010-01-16	23:30:00	3.0264	3.408
	2010-01-16	23:40:00	3.2136	3.4632
	2010-01-16	23:50:00	3.0528	3.6456
	2010-01-17	00:00:00	2.9496	3.384
	2010-01-17	00:10:00	3.1224	3.3264
	2010-01-17	00:20:00	3.0264	4.044
	2010-01-17	00:30:00	2.9832	4.7352
	2010-01-17	00:40:00	3.1464	3.24
	2010-01-17	00:50:00	3.0912	3.1512
	2010-01-17	01:00:00	2.9544	3.6168
	2010-01-17	01:10:00	3.0576	3.2112
	2010-01-17	01:20:00	2.9664	3.42
	2010-01-17	01:30:00	2.8656	3.4896
	2010-01-17	01:40:00	3.0024	3.2976
	2010-01-17	01:50:00	3.0432	3.492
	2010-01-17	02:00:00	2.7624	3.7776
	2010-01-17	02:10:00	2.8896	3.4872
	2010-01-17	02:20:00	3.0792	3.324
	2010-01-17	02:30:00	2.8896	3.516
	2010-01-17	02:40:00	3.0168	3.5232
	2010-01-17	02:50:00	3.0384	3.408
	2010-01-17	03:00:00	2.7264	3.348
	2010-01-17	03:10:00	2.8392	3.192
	2010-01-17	03:20:00	2.9928	3.36
	2010-01-17	03:30:00	2.772	3.468
	2010-01-17	03:40:00	2.8536	3.3888
	2010-01-17	03:50:00	2.9832	3.252
	2010-01-17	04:00:00	2.7312	3.3216
	2010-01-17	04:10:00	2.8368	3.1824
	2010-01-17	04:20:00	3.0384	4.0848
	2010-01-17	04:30:00	2.904	3.3792
	2010-01-17	04:40:00	2.9712	3.4656
	2010-01-17	04:50:00	3.0648	3.4056
	2010-01-17	05:00:00	3.06	3.1464
	2010-01-17	05:10:00	3.108	3.3312
	2010-01-17	05:20:00	3.2472	3.3672
	2010-01-17	05:30:00	3.0216	3.3624
	2010-01-17	05:40:00	2.8656	3.1248
	2010-01-17	05:50:00	3.1128	3.192
	2010-01-17	06:00:00	3.0072	3.4056
	2010-01-17	06:10:00	2.892	3.3432
	2010-01-17	06:20:00	3.06	3.1704
	2010-01-17	06:30:00	2.9256	3.4152
	2010-01-17	06:40:00	2.7888	3.1344
	2010-01-17	06:50:00	3.0096	3.2424
	2010-01-17	07:00:00	2.9448	3.1992
	2010-01-17	07:10:00	2.8224	3.516
	2010-01-17	07:20:00	2.9904	3.3744
	2010-01-17	07:30:00	2.9568	3.192
	2010-01-17	07:40:00	2.8584	3.1944
	2010-01-17	07:50:00	3.0432	3.3144
	2010-01-17	08:00:00	3.0984	3.2976
	2010-01-17	08:10:00	2.9688	3.8952
	2010-01-17	08:20:00	3.1152	3.216
	2010-01-17	08:30:00	3.1752	3.1152
	2010-01-17	08:40:00	2.9976	3.0696
	2010-01-17	08:50:00	3.1656	3.2856
	2010-01-17	09:00:00	3.2136	3.8664
	2010-01-17	09:10:00	3.0336	3.5832
	2010-01-17	09:20:00	3.108	4.1784
	2010-01-17	09:30:00	3.204	3.3024
	2010-01-17	09:40:00	3.0192	3.6408
	2010-01-17	09:50:00	3.1104	3.3264
	2010-01-17	10:00:00	3.2616	3.3552
	2010-01-17	10:10:00	3.9792	3.2904
	2010-01-17	10:20:00	3.3648	3.4944
	2010-01-17	10:30:00	3.2112	3.4296
	2010-01-17	10:40:00	3.6504	3.9384
	2010-01-17	10:50:00	3.072	3.48
	2010-01-17	11:00:00	3.5256	3.5832
	2010-01-17	11:10:00	3.0984	3.2976
	2010-01-17	11:20:00	2.9928	3.264
	2010-01-17	11:30:00	3.2208	4.0944
	2010-01-17	11:40:00	3.1008	3.3912
	2010-01-17	11:50:00	3.024	3.192
	2010-01-17	12:00:00	3.2568	3.576
	2010-01-17	12:10:00	3.072	3.408
	2010-01-17	12:20:00	2.9784	3.276
	2010-01-17	12:30:00	3.204	3.264
	2010-01-17	12:40:00	3.1296	3.2664
	2010-01-17	12:50:00	3.0264	3.456
	2010-01-17	13:00:00	3.2184	3.2136
	2010-01-17	13:10:00	3.1248	3.2496
	2010-01-17	13:20:00	2.9928	3.4752
	2010-01-17	13:30:00	3.2088	3.3384
	2010-01-17	13:40:00	3.192	3.3048
	2010-01-17	13:50:00	3.4512	3.1152
	2010-01-17	14:00:00	3.4992	3.5064
	2010-01-17	14:10:00	3.1824	3.4248
	2010-01-17	14:20:00	3.528	3.4944
	2010-01-17	14:30:00	3.24	3.516
	2010-01-17	14:40:00	3.1944	3.5952
	2010-01-17	14:50:00	3.0096	3.8088
	2010-01-17	15:00:00	3.12	3.4728
	2010-01-17	15:10:00	3.1512	3.7896
	2010-01-17	15:20:00	3.1056	3.3624
	2010-01-17	15:30:00	3.2616	3.1344
	2010-01-17	15:40:00	3.3648	3.3936
	2010-01-17	15:50:00	3.1728	3.2304
	2010-01-17	16:00:00	3.1728	3.348
	2010-01-17	16:10:00	3.2808	3.3168
	2010-01-17	16:20:00	3.108	3.6408
	2010-01-17	16:30:00	3.3384	3.4272
	2010-01-17	16:40:00	3.5328	3.384
	2010-01-17	16:50:00	3.3384	3.1944
	2010-01-17	17:00:00	3.3072	3.912
	2010-01-17	17:10:00	3.5088	3.5208
	2010-01-17	17:20:00	3.3648	3.2376
	2010-01-17	17:30:00	3.5016	4.5432
	2010-01-17	17:40:00	4.4208	3.396
	2010-01-17	17:50:00	3.5832	3.2016
	2010-01-17	18:00:00	3.5232	3.8544
	2010-01-17	18:10:00	3.84	3.3288
	2010-01-17	18:20:00	3.7488	3.492
	2010-01-17	18:30:00	3.7032	3.2184
	2010-01-17	18:40:00	3.9408	3.1752
	2010-01-17	18:50:00	3.7008	4.044
	2010-01-17	19:00:00	3.732	3.6528
	2010-01-17	19:10:00	4.0152	3.2304
	2010-01-17	19:20:00	3.828	3.6048
	2010-01-17	19:30:00	3.8568	3.4584
	2010-01-17	19:40:00	4.1088	3.372
	2010-01-17	19:50:00	3.852	3.4848
	2010-01-17	20:00:00	3.8544	3.6888
	2010-01-17	20:10:00	4.0824	3.5496
	2010-01-17	20:20:00	3.9144	3.3888
	2010-01-17	20:30:00	3.84	3.6816
	2010-01-17	20:40:00	4.044	3.6888
	2010-01-17	20:50:00	3.8016	3.2376
	2010-01-17	21:00:00	3.8232	3.5424
	2010-01-17	21:10:00	4.0776	3.8664
	2010-01-17	21:20:00	3.9072	3.6864
	2010-01-17	21:30:00	3.8304	4.3776
	2010-01-17	21:40:00	4.0056	3.5616
	2010-01-17	21:50:00	3.8112	3.444
	2010-01-17	22:00:00	3.8568	3.6696
	2010-01-17	22:10:00	4.0488	3.168
	2010-01-17	22:20:00	3.8472	3.3696
	2010-01-17	22:30:00	3.7776	3.3168
	2010-01-17	22:40:00	3.9864	3.2112
	2010-01-17	22:50:00	3.612	3.924
	2010-01-17	23:00:00	3.6432	3.396
	2010-01-17	23:10:00	3.9984	3.4056
	2010-01-17	23:20:00	3.8592	3.384
	2010-01-17	23:30:00	3.7512	4.14
	2010-01-17	23:40:00	3.9072	3.2136
	2010-01-17	23:50:00	3.7752	3.0792
	2010-01-18	00:00:00	3.7392	3.084
	2010-01-18	00:10:00	4.0248	3.54
	2010-01-18	00:20:00	3.8352	3.1488
	2010-01-18	00:30:00	3.7608	3.0768
	2010-01-18	00:40:00	3.9288	3.1656
	2010-01-18	00:50:00	4.5384	3.3264
	2010-01-18	01:00:00	3.912	3.456
	2010-01-18	01:10:00	3.684	3.6144
	2010-01-18	01:20:00	3.7032	3.2088
	2010-01-18	01:30:00	3.864	3.3216
	2010-01-18	01:40:00	3.5832	3.3288
	2010-01-18	01:50:00	3.6456	3.5136
	2010-01-18	02:00:00	3.6816	3.3024
	2010-01-18	02:10:00	3.4824	3.4032
	2010-01-18	02:20:00	3.4656	3.2544
	2010-01-18	02:30:00	3.6552	3.444
	2010-01-18	02:40:00	3.4632	3.4104
	2010-01-18	02:50:00	3.4896	3.5232
	2010-01-18	03:00:00	3.5208	3.3192
	2010-01-18	03:10:00	3.2352	3.2712
	2010-01-18	03:20:00	3.3696	3.1152
	2010-01-18	03:30:00	3.4656	3.1896
	2010-01-18	03:40:00	3.1872	4.1256
	2010-01-18	03:50:00	3.2088	3.3552
	2010-01-18	04:00:00	3.3216	3.2472
	2010-01-18	04:10:00	3.0576	3.0936
	2010-01-18	04:20:00	3.1944	3.4248
	2010-01-18	04:30:00	3.288	3.3936
	2010-01-18	04:40:00	3.1416	3.3
	2010-01-18	04:50:00	3.3456	3.1416
	2010-01-18	05:00:00	3.2712	3.9432
	2010-01-18	05:10:00	2.9832	3.1032
	2010-01-18	05:20:00	3.204	2.9304
	2010-01-18	05:30:00	3.3552	3.5088
	2010-01-18	05:40:00	3.0792	3.2112
	2010-01-18	05:50:00	3.1728	3.2304
	2010-01-18	06:00:00	3.0312	3.0072
	2010-01-18	06:10:00	2.8704	3.1728
	2010-01-18	06:20:00	3.0528	3.6672
	2010-01-18	06:30:00	3.1008	3.0264
	2010-01-18	06:40:00	2.9784	3.2568
	2010-01-18	06:50:00	3.0096	3.4104
	2010-01-18	07:00:00	2.964	3.1104
	2010-01-18	07:10:00	2.9064	3.7584
	2010-01-18	07:20:00	3.12	3.7296
	2010-01-18	07:30:00	3.1968	3.4344
	2010-01-18	07:40:00	3.12	3.5016
	2010-01-18	07:50:00	3.3168	3.8352
	2010-01-18	08:00:00	3.2568	3.2016
	2010-01-18	08:10:00	3.4368	3.4032
	2010-01-18	08:20:00	3.7752	3.3216
	2010-01-18	08:30:00	3.696	3.432
	2010-01-18	08:40:00	3.492	3.5832
	2010-01-18	08:50:00	3.6504	4.4784
	2010-01-18	09:00:00	3.4656	3.6024
	2010-01-18	09:10:00	3.4392	3.4056
	2010-01-18	09:20:00	4.0128	3.7608
	2010-01-18	09:30:00	4.1856	4.5792
	2010-01-18	09:40:00	4.3776	3.54
	2010-01-18	09:50:00	4.032	3.8496
	2010-01-18	10:00:00	4.0488	3.8472
	2010-01-18	10:10:00	4.6416	4.3056
	2010-01-18	10:20:00	4.2552	3.7584
	2010-01-18	10:30:00	4.0224	3.5424
	2010-01-18	10:40:00	3.9288	4.2096
	2010-01-18	10:50:00	4.2984	4.1208
	2010-01-18	11:00:00	4.0056	3.5376
	2010-01-18	11:10:00	4.0032	3.5016
	2010-01-18	11:20:00	4.3224	3.7128
	2010-01-18	11:30:00	4.1328	4.008
	2010-01-18	11:40:00	4.1016	3.1944
	2010-01-18	11:50:00	4.2816	5.1864
	2010-01-18	12:00:00	3.9504	3.7584
	2010-01-18	12:10:00	3.9672	3.4344
	2010-01-18	12:20:00	4.1904	3.3576
	2010-01-18	12:30:00	4.0248	3.36
	2010-01-18	12:40:00	4.0728	3.6408
	2010-01-18	12:50:00	4.188	4.3104
	2010-01-18	13:00:00	3.9792	4.1208
	2010-01-18	13:10:00	4.2048	3.528
	2010-01-18	13:20:00	4.3704	3.684
	2010-01-18	13:30:00	4.1328	3.72
	2010-01-18	13:40:00	4.2936	4.3008
	2010-01-18	13:50:00	4.452	4.368
	2010-01-18	14:00:00	4.3272	4.4376
	2010-01-18	14:10:00	4.4112	3.516
	2010-01-18	14:20:00	4.5312	3.6288
	2010-01-18	14:30:00	4.3704	3.5808
	2010-01-18	14:40:00	4.4832	3.2736
	2010-01-18	14:50:00	4.5504	3.9384
	2010-01-18	15:00:00	4.404	3.36
	2010-01-18	15:10:00	4.728	4.1544
	2010-01-18	15:20:00	4.6128	4.536
	2010-01-18	15:30:00	4.4976	3.4464
	2010-01-18	15:40:00	4.7136	3.6504
	2010-01-18	15:50:00	4.4472	3.792
	2010-01-18	16:00:00	4.4232	3.6192
	2010-01-18	16:10:00	4.572	3.3264
	2010-01-18	16:20:00	4.296	3.5496
	2010-01-18	16:30:00	4.4688	3.948
	2010-01-18	16:40:00	4.5408	3.4344
	2010-01-18	16:50:00	4.1472	3.936
	2010-01-18	17:00:00	4.356	3.6168
	2010-01-18	17:10:00	4.26	3.7368
	2010-01-18	17:20:00	4.1616	4.5888
	2010-01-18	17:30:00	4.296	4.4352
	2010-01-18	17:40:00	4.0848	3.8112
	2010-01-18	17:50:00	4.0992	4.1136
	2010-01-18	18:00:00	4.38	3.7272
	2010-01-18	18:10:00	4.2984	3.708
	2010-01-18	18:20:00	4.3752	3.792
	2010-01-18	18:30:00	4.4136	3.3216
	2010-01-18	18:40:00	4.272	3.3984
	2010-01-18	18:50:00	4.4712	4.0656
	2010-01-18	19:00:00	4.5144	3.8688
	2010-01-18	19:10:00	4.3968	3.7704
	2010-01-18	19:20:00	4.5576	4.1496
	2010-01-18	19:30:00	4.3056	3.7032
	2010-01-18	19:40:00	4.2768	3.7128
	2010-01-18	19:50:00	4.512	3.7536
	2010-01-18	20:00:00	4.4256	3.672
	2010-01-18	20:10:00	4.4568	3.4728
	2010-01-18	20:20:00	4.4016	4.0776
	2010-01-18	20:30:00	4.356	4.5936
	2010-01-18	20:40:00	4.2984	3.6384
	2010-01-18	20:50:00	4.0656	4.1448
	2010-01-18	21:00:00	4.3176	4.5432
	2010-01-18	21:10:00	4.14	3.48
	2010-01-18	21:20:00	4.1208	3.5976
	2010-01-18	21:30:00	4.1664	3.7248
	2010-01-18	21:40:00	3.708	3.648
	2010-01-18	21:50:00	3.6792	4.4064
	2010-01-18	22:00:00	3.8208	3.9288
	2010-01-18	22:10:00	3.6576	3.5184
	2010-01-18	22:20:00	3.8112	3.4296
	2010-01-18	22:30:00	3.6792	3.3192
	2010-01-18	22:40:00	3.6576	3.6216
	2010-01-18	22:50:00	4.0128	4.0392
	2010-01-18	23:00:00	3.6696	3.5136
	2010-01-18	23:10:00	3.72	3.3672
	2010-01-18	23:20:00	3.7704	3.984
	2010-01-18	23:30:00	3.6192	3.4848
	2010-01-18	23:40:00	3.8712	3.4992
	2010-01-18	23:50:00	3.7968	3.4296
	2010-01-19	00:00:00	3.7032	3.4152
	2010-01-19	00:10:00	3.8616	3.312
	2010-01-19	00:20:00	3.6624	3.6144
	2010-01-19	00:30:00	3.7896	3.0888
	2010-01-19	00:40:00	3.8496	3.3744
	2010-01-19	00:50:00	3.6936	3.552
	2010-01-19	01:00:00	3.8376	3.4272
	2010-01-19	01:10:00	3.6288	3.684
	2010-01-19	01:20:00	3.552	3.2328
	2010-01-19	01:30:00	3.7944	3.3384
	2010-01-19	01:40:00	3.588	3.456
	2010-01-19	01:50:00	3.6648	3.7224
	2010-01-19	02:00:00	3.684	3.4392
	2010-01-19	02:10:00	3.5376	3.5688
	2010-01-19	02:20:00	3.8616	3.6792
	2010-01-19	02:30:00	3.5544	4.6464
	2010-01-19	02:40:00	3.4824	3.2976
	2010-01-19	02:50:00	3.6552	3.1752
	2010-01-19	03:00:00	3.4128	3.5592
	2010-01-19	03:10:00	3.5208	3.3192
	2010-01-19	03:20:00	3.6024	3.516
	2010-01-19	03:30:00	3.456	3.3528
	2010-01-19	03:40:00	3.6312	3.4128
	2010-01-19	03:50:00	3.5136	3.4728
	2010-01-19	04:00:00	3.3744	3.336
	2010-01-19	04:10:00	3.4656	3.3264
	2010-01-19	04:20:00	3.1704	3.3624
	2010-01-19	04:30:00	3.1632	3.4104
	2010-01-19	04:40:00	3.084	3.2568
	2010-01-19	04:50:00	2.9544	3.0432
	2010-01-19	05:00:00	3.2016	3.4128
	2010-01-19	05:10:00	3.1536	3.0624
	2010-01-19	05:20:00	3.0552	3.3312
	2010-01-19	05:30:00	3.2928	4.3728
	2010-01-19	05:40:00	3.1104	3.3384
	2010-01-19	05:50:00	3.156	3.444
	2010-01-19	06:00:00	3.2232	3.312
	2010-01-19	06:10:00	3.0096	3.8424
	2010-01-19	06:20:00	3.1848	3.312
	2010-01-19	06:30:00	3.12	2.8824
	2010-01-19	06:40:00	2.9856	3.7872
	2010-01-19	06:50:00	3.2304	3.2232
	2010-01-19	07:00:00	3	3.2904
	2010-01-19	07:10:00	3.072	3.2688
	2010-01-19	07:20:00	3.1776	3.1776
	2010-01-19	07:30:00	3.0312	3.444
	2010-01-19	07:40:00	3.2136	3.3768
	2010-01-19	07:50:00	3.2784	4.3152
	2010-01-19	08:00:00	3.3432	3.6336
	2010-01-19	08:10:00	3.7224	3.708
	2010-01-19	08:20:00	3.792	4.2696
	2010-01-19	08:30:00	3.7224	3.8904
	2010-01-19	08:40:00	5.3952	3.3936
	2010-01-19	08:50:00	3.8184	3.864
	2010-01-19	09:00:00	4.908	3.7944
	2010-01-19	09:10:00	4.3872	3.9768
	2010-01-19	09:20:00	4.2312	4.0344
	2010-01-19	09:30:00	4.3344	3.6264
	2010-01-19	09:40:00	4.3392	3.5784
	2010-01-19	09:50:00	4.8336	4.8072
	2010-01-19	10:00:00	5.0112	3.6048
	2010-01-19	10:10:00	4.3104	3.8904
	2010-01-19	10:20:00	4.2504	4.7784
	2010-01-19	10:30:00	4.3944	4.3488
	2010-01-19	10:40:00	4.2216	3.9744
	2010-01-19	10:50:00	4.9224	3.7368
	2010-01-19	11:00:00	4.9656	3.9144
	2010-01-19	11:10:00	4.7952	3.732
	2010-01-19	11:20:00	4.308	3.9552
	2010-01-19	11:30:00	4.2672	3.7896
	2010-01-19	11:40:00	4.2504	3.8352
	2010-01-19	11:50:00	4.4832	4.812
	2010-01-19	12:00:00	4.8144	4.3008
	2010-01-19	12:10:00	4.3152	4.0248
	2010-01-19	12:20:00	4.4544	3.9144
	2010-01-19	12:30:00	4.4928	3.576
	2010-01-19	12:40:00	4.3152	4.3728
	2010-01-19	12:50:00	4.4232	4.0992
	2010-01-19	13:00:00	4.3656	4.0272
	2010-01-19	13:10:00	4.4568	3.8616
	2010-01-19	13:20:00	4.6872	3.8424
	2010-01-19	13:30:00	4.356	3.8304
	2010-01-19	13:40:00	4.4856	3.8376
	2010-01-19	13:50:00	4.728	4.1616
	2010-01-19	14:00:00	4.5696	3.8688
	2010-01-19	14:10:00	4.6704	3.588

## Sheet: 3-LRI EDU Ward
LRI Emergency Decision Unit
Description:		General paediatric ward
Floor area:		417.3	m2
Electric set up:		Two distribution boards
Measurement equipment:		Dent Data Pro
	Date	Time	Total DB1 (kW)	Total DB2 (kW)
	2010-01-26	16:50:00	6.12	0.59
	2010-01-26	17:00:00	7.62	0.88
	2010-01-26	17:10:00	8.06	0.65
	2010-01-26	17:20:00	8.56	0.65
	2010-01-26	17:30:00	7.02	0.61
	2010-01-26	17:40:00	6.9	0.63
	2010-01-26	17:50:00	8.26	0.66
	2010-01-26	18:00:00	8.36	0.76
	2010-01-26	18:10:00	8.56	0.78
	2010-01-26	18:20:00	5.73	0.62
	2010-01-26	18:30:00	5.43	0.64
	2010-01-26	18:40:00	5.07	0.65
	2010-01-26	18:50:00	5.88	0.66
	2010-01-26	19:00:00	4.95	0.74
	2010-01-26	19:10:00	4.63	0.84
	2010-01-26	19:20:00	4.37	0.66
	2010-01-26	19:30:00	4.63	0.66
	2010-01-26	19:40:00	5.69	0.66
	2010-01-26	19:50:00	5.61	0.61
	2010-01-26	20:00:00	5.58	0.76
	2010-01-26	20:10:00	4.69	0.71
	2010-01-26	20:20:00	4.85	0.65
	2010-01-26	20:30:00	4.91	0.62
	2010-01-26	20:40:00	4.81	0.6
	2010-01-26	20:50:00	4.95	0.63
	2010-01-26	21:00:00	4.87	0.66
	2010-01-26	21:10:00	4.87	0.83
	2010-01-26	21:20:00	4.87	0.65
	2010-01-26	21:30:00	4.87	0.61
	2010-01-26	21:40:00	4.87	0.63
	2010-01-26	21:50:00	4.95	0.65
	2010-01-26	22:00:00	4.87	0.66
	2010-01-26	22:10:00	4.89	0.83
	2010-01-26	22:20:00	4.83	0.61
	2010-01-26	22:30:00	4.83	0.68
	2010-01-26	22:40:00	4.97	0.79
	2010-01-26	22:50:00	4.93	0.62
	2010-01-26	23:00:00	4.93	0.61
	2010-01-26	23:10:00	4.97	0.57
	2010-01-26	23:20:00	4.87	0.6
	2010-01-26	23:30:00	4.65	0.62
	2010-01-26	23:40:00	4.47	0.62
	2010-01-26	23:50:00	4.65	0.58
	2010-01-26	00:00:00	4.41	0.82
	2010-01-27	00:10:00	4.45	0.63
	2010-01-27	00:20:00	4.45	0.84
	2010-01-27	00:30:00	4.53	0.86
	2010-01-27	00:40:00	4.47	0.68
	2010-01-27	00:50:00	4.49	0.63
	2010-01-27	01:00:00	4.41	0.68
	2010-01-27	01:10:00	4.39	0.68
	2010-01-27	01:20:00	4.33	0.67
	2010-01-27	01:30:00	4.25	0.64
	2010-01-27	01:40:00	4.33	0.66
	2010-01-27	01:50:00	4.25	0.64
	2010-01-27	02:00:00	3.97	0.61
	2010-01-27	02:10:00	3.91	0.6
	2010-01-27	02:20:00	3.85	0.6
	2010-01-27	02:30:00	3.85	0.64
	2010-01-27	02:40:00	3.83	0.66
	2010-01-27	02:50:00	4.05	0.67
	2010-01-27	03:00:00	3.93	0.61
	2010-01-27	03:10:00	3.87	0.62
	2010-01-27	03:20:00	3.63	0.69
	2010-01-27	03:30:00	3.59	0.71
	2010-01-27	03:40:00	3.61	0.87
	2010-01-27	03:50:00	3.55	0.68
	2010-01-27	04:00:00	3.71	0.67
	2010-01-27	04:10:00	3.53	0.66
	2010-01-27	04:20:00	3.59	0.65
	2010-01-27	04:30:00	3.69	0.63
	2010-01-27	04:40:00	3.83	0.71
	2010-01-27	04:50:00	5.58	0.59
	2010-01-27	05:00:00	6.14	0.61
	2010-01-27	05:10:00	6.14	0.65
	2010-01-27	05:20:00	5.28	0.66
	2010-01-27	05:30:00	3.77	0.61
	2010-01-27	05:40:00	3.71	0.62
	2010-01-27	05:50:00	3.93	0.65
	2010-01-27	06:00:00	3.69	0.62
	2010-01-27	06:10:00	3.73	0.61
	2010-01-27	06:20:00	3.77	0.6
	2010-01-27	06:30:00	3.85	0.63
	2010-01-27	06:40:00	3.69	0.65
	2010-01-27	06:50:00	3.81	0.63
	2010-01-27	07:00:00	3.79	0.72
	2010-01-27	07:10:00	3.81	0.63
	2010-01-27	07:20:00	3.73	0.55
	2010-01-27	07:30:00	4.07	0.57
	2010-01-27	07:40:00	4.11	0.63
	2010-01-27	07:50:00	3.75	0.56
	2010-01-27	08:00:00	4.03	0.54
	2010-01-27	08:10:00	5.15	0.63
	2010-01-27	08:20:00	5.43	0.81
	2010-01-27	08:30:00	5.55	1.01
	2010-01-27	08:40:00	5.41	0.74
	2010-01-27	08:50:00	5.27	0.62
	2010-01-27	09:00:00	5.83	0.87
	2010-01-27	09:10:00	5.47	0.7
	2010-01-27	09:20:00	5.65	0.65
	2010-01-27	09:30:00	5.7	0.68
	2010-01-27	09:40:00	5.85	0.81
	2010-01-27	09:50:00	5.94	0.64
	2010-01-27	10:00:00	6.36	0.69
	2010-01-27	10:10:00	6.63	0.74
	2010-01-27	10:20:00	6.57	0.66
	2010-01-27	10:30:00	6.66	0.81
	2010-01-27	10:40:00	6.69	0.63
	2010-01-27	10:50:00	6.66	0.59
	2010-01-27	11:00:00	6.72	0.65
	2010-01-27	11:10:00	6.6	0.57
	2010-01-27	11:20:00	7.74	0.55
	2010-01-27	11:30:00	8.61	0.8
	2010-01-27	11:40:00	7.74	0.66
	2010-01-27	11:50:00	6.98	0.9
	2010-01-27	12:00:00	7.34	0.75
	2010-01-27	12:10:00	6.54	0.71
	2010-01-27	12:20:00	5.61	0.68
	2010-01-27	12:30:00	5.39	0.48
	2010-01-27	12:40:00	4.99	0.54
	2010-01-27	12:50:00	5.07	0.58
	2010-01-27	13:00:00	4.73	0.8
	2010-01-27	13:10:00	5.17	0.58
	2010-01-27	13:20:00	4.55	0.68
	2010-01-27	13:30:00	4.59	0.57
	2010-01-27	13:40:00	4.81	0.54
	2010-01-27	13:50:00	6.24	0.67
	2010-01-27	14:00:00	6.9	0.6
	2010-01-27	14:10:00	5.91	0.56
	2010-01-27	14:20:00	4.63	0.54
	2010-01-27	14:30:00	4.49	0.53
	2010-01-27	14:40:00	4.73	0.46
	2010-01-27	14:50:00	4.57	0.47
	2010-01-27	15:00:00	5.64	0.51
	2010-01-27	15:10:00	5.64	0.51
	2010-01-27	15:20:00	5.58	0.56
	2010-01-27	15:30:00	5.91	0.55
	2010-01-27	15:40:00	5.64	0.56
	2010-01-27	15:50:00	5.37	0.56
	2010-01-27	16:00:00	5.13	0.52
	2010-01-27	16:10:00	5.49	0.49
	2010-01-27	16:20:00	5.73	0.52
	2010-01-27	16:30:00	6.12	0.51
	2010-01-27	16:40:00	6.86	0.51
	2010-01-27	16:50:00	5.76	0.48
	2010-01-27	17:00:00	5.88	0.46
	2010-01-27	17:10:00	5.7	0.65
	2010-01-27	17:20:00	7.58	0.67
	2010-01-27	17:30:00	8.11	0.88
	2010-01-27	17:40:00	6.82	0.74
	2010-01-27	17:50:00	6.74	0.52
	2010-01-27	18:00:00	6.45	0.55
	2010-01-27	18:10:00	5.61	0.7
	2010-01-27	18:20:00	6.81	0.52
	2010-01-27	18:30:00	5.79	0.48
	2010-01-27	18:40:00	4.67	0.53
	2010-01-27	18:50:00	4.73	0.53
	2010-01-27	19:00:00	4.59	0.71
	2010-01-27	19:10:00	4.67	0.55
	2010-01-27	19:20:00	4.47	0.47
	2010-01-27	19:30:00	4.73	0.52
	2010-01-27	19:40:00	4.61	0.58
	2010-01-27	19:50:00	4.75	0.56
	2010-01-27	20:00:00	4.51	0.51
	2010-01-27	20:10:00	4.67	0.74
	2010-01-27	20:20:00	4.71	0.89
	2010-01-27	20:30:00	4.79	0.54
	2010-01-27	20:40:00	5.73	0.55
	2010-01-27	20:50:00	4.75	0.56
	2010-01-27	21:00:00	5.64	0.53
	2010-01-27	21:10:00	6.03	0.55
	2010-01-27	21:20:00	5.59	0.53
	2010-01-27	21:30:00	5.01	0.51
	2010-01-27	21:40:00	4.47	0.7
	2010-01-27	21:50:00	4.33	0.5
	2010-01-27	22:00:00	4.37	0.53
	2010-01-27	22:10:00	4.45	0.54
	2010-01-27	22:20:00	4.43	0.54
	2010-01-27	22:30:00	4.41	0.52
	2010-01-27	22:40:00	4.43	0.55
	2010-01-27	22:50:00	4.35	0.56
	2010-01-27	23:00:00	4.31	0.56
	2010-01-27	23:10:00	4.19	0.52
	2010-01-27	23:20:00	4.19	0.46
	2010-01-27	23:30:00	4.17	0.5
	2010-01-27	23:40:00	4.17	0.73
	2010-01-27	23:50:00	4.17	0.75
	2010-01-27	00:00:00	4.19	0.47
	2010-01-28	00:10:00	4.15	0.48
	2010-01-28	00:20:00	4.01	0.59
	2010-01-28	00:30:00	3.81	0.6
	2010-01-28	00:40:00	3.67	0.6
	2010-01-28	00:50:00	3.81	0.59
	2010-01-28	01:00:00	3.75	0.77
	2010-01-28	01:10:00	3.61	0.85
	2010-01-28	01:20:00	3.45	0.59
	2010-01-28	01:30:00	3.59	0.54
	2010-01-28	01:40:00	3.63	0.47
	2010-01-28	01:50:00	3.61	0.48
	2010-01-28	02:00:00	3.63	0.57
	2010-01-28	02:10:00	3.73	0.57
	2010-01-28	02:20:00	3.67	0.77
	2010-01-28	02:30:00	3.65	0.51
	2010-01-28	02:40:00	3.77	0.55
	2010-01-28	02:50:00	3.83	0.76
	2010-01-28	03:00:00	3.63	0.57
	2010-01-28	03:10:00	3.67	0.55
	2010-01-28	03:20:00	3.69	0.52
	2010-01-28	03:30:00	3.69	0.54
	2010-01-28	03:40:00	3.75	0.75
	2010-01-28	03:50:00	3.75	0.57
	2010-01-28	04:00:00	4.11	0.55
	2010-01-28	04:10:00	3.87	0.54
	2010-01-28	04:20:00	5.04	0.58
	2010-01-28	04:30:00	3.73	0.59
	2010-01-28	04:40:00	3.71	0.59
	2010-01-28	04:50:00	3.69	0.54
	2010-01-28	05:00:00	3.67	0.52
	2010-01-28	05:10:00	3.79	0.53
	2010-01-28	05:20:00	3.71	0.53
	2010-01-28	05:30:00	3.69	0.54
	2010-01-28	05:40:00	3.63	0.53
	2010-01-28	05:50:00	3.69	0.71
	2010-01-28	06:00:00	3.73	0.57
	2010-01-28	06:10:00	3.69	0.59
	2010-01-28	06:20:00	3.63	0.59
	2010-01-28	06:30:00	3.67	0.54
	2010-01-28	06:40:00	3.63	0.52
	2010-01-28	06:50:00	5.07	0.74
	2010-01-28	07:00:00	6.62	0.91
	2010-01-28	07:10:00	6.42	0.8
	2010-01-28	07:20:00	5.91	0.53
	2010-01-28	07:30:00	3.79	0.6
	2010-01-28	07:40:00	3.79	0.81
	2010-01-28	07:50:00	4.05	0.6
	2010-01-28	08:00:00	4.55	0.6
	2010-01-28	08:10:00	5.07	0.57
	2010-01-28	08:20:00	5.11	0.59
	2010-01-28	08:30:00	5.15	0.65
	2010-01-28	08:40:00	5.47	0.69
	2010-01-28	08:50:00	5.27	0.63
	2010-01-28	09:00:00	5.37	0.68
	2010-01-28	09:10:00	5.31	0.83
	2010-01-28	09:20:00	5.91	0.9
	2010-01-28	09:30:00	6.21	0.68
	2010-01-28	09:40:00	6.39	0.63
	2010-01-28	09:50:00	6.21	0.6
	2010-01-28	10:00:00	5.88	0.64
	2010-01-28	10:10:00	6.09	0.65
	2010-01-28	10:20:00	5.94	0.66
	2010-01-28	10:30:00	5.7	0.59
	2010-01-28	10:40:00	5.7	0.6
	2010-01-28	10:50:00	5.79	0.85
	2010-01-28	11:00:00	6.18	0.64
	2010-01-28	11:10:00	5.46	0.63
	2010-01-28	11:20:00	6.58	0.77
	2010-01-28	11:30:00	7.71	0.69
	2010-01-28	11:40:00	7.66	0.64
	2010-01-28	11:50:00	7.02	0.82
	2010-01-28	12:00:00	6.74	0.82
	2010-01-28	12:10:00	6.33	0.65
	2010-01-28	12:20:00	5.25	0.69
	2010-01-28	12:30:00	4.89	0.88
	2010-01-28	12:40:00	4.95	0.9
	2010-01-28	12:50:00	4.89	0.59
	2010-01-28	13:00:00	4.79	0.62
	2010-01-28	13:10:00	4.63	0.64
	2010-01-28	13:20:00	4.73	0.67
	2010-01-28	13:30:00	4.91	1.01
	2010-01-28	13:40:00	4.79	0.6
	2010-01-28	13:50:00	4.95	0.66
	2010-01-28	14:00:00	6.3	0.8
	2010-01-28	14:10:00	7.1	0.65
	2010-01-28	14:20:00	5.37	0.63
	2010-01-28	14:30:00	4.89	0.66
	2010-01-28	14:40:00	5.01	0.84
	2010-01-28	14:50:00	5.01	0.69
	2010-01-28	15:00:00	5.01	0.67
	2010-01-28	15:10:00	5.07	0.62
	2010-01-28	15:20:00	4.97	0.8
	2010-01-28	15:30:00	4.93	0.88
	2010-01-28	15:40:00	4.95	0.65
	2010-01-28	15:50:00	5.75	0.66
	2010-01-28	16:00:00	5.51	0.64
	2010-01-28	16:10:00	6.27	0.62
	2010-01-28	16:20:00	6.12	0.69
	2010-01-28	16:30:00	6.18	0.69
	2010-01-28	16:40:00	6	0.68
	2010-01-28	16:50:00	5.91	0.63
	2010-01-28	17:00:00	6	0.61
	2010-01-28	17:10:00	6.03	0.84
	2010-01-28	17:20:00	7.5	0.66
	2010-01-28	17:30:00	9.87	0.6
	2010-01-28	17:40:00	7.38	0.8
	2010-01-28	17:50:00	7.26	0.68
	2010-01-28	18:00:00	6.75	0.68
	2010-01-28	18:10:00	6.54	0.7
	2010-01-28	18:20:00	5.73	0.66
	2010-01-28	18:30:00	5.79	0.57
	2010-01-28	18:40:00	6	0.59
	2010-01-28	18:50:00	5.49	0.94
	2010-01-28	19:00:00	4.77	0.64
	2010-01-28	19:10:00	4.67	0.66
	2010-01-28	19:20:00	4.71	0.61
	2010-01-28	19:30:00	4.77	0.67
	2010-01-28	19:40:00	4.97	0.65
	2010-01-28	19:50:00	5.05	0.62
	2010-01-28	20:00:00	4.75	0.68
	2010-01-28	20:10:00	4.71	0.81
	2010-01-28	20:20:00	4.79	0.65
	2010-01-28	20:30:00	4.61	0.61
	2010-01-28	20:40:00	4.73	0.95
	2010-01-28	20:50:00	4.67	0.6
	2010-01-28	21:00:00	4.91	0.69
	2010-01-28	21:10:00	4.85	0.66
	2010-01-28	21:20:00	4.75	0.61
	2010-01-28	21:30:00	4.93	0.87
	2010-01-28	21:40:00	4.87	0.66
	2010-01-28	21:50:00	4.77	0.66
	2010-01-28	22:00:00	4.55	0.94
	2010-01-28	22:10:00	4.43	0.74
	2010-01-28	22:20:00	3.87	0.66
	2010-01-28	22:30:00	3.85	0.9
	2010-01-28	22:40:00	3.85	0.62
	2010-01-28	22:50:00	3.87	0.61
	2010-01-28	23:00:00	3.85	0.62
	2010-01-28	23:10:00	3.75	0.57
	2010-01-28	23:20:00	3.39	0.69
	2010-01-28	23:30:00	3.27	0.54
	2010-01-28	23:40:00	3.31	0.5
	2010-01-28	23:50:00	3.27	0.73
	2010-01-28	00:00:00	3.25	0.63
	2010-01-29	00:10:00	3.27	0.54
	2010-01-29	00:20:00	3.33	0.55
	2010-01-29	00:30:00	3.31	0.82
	2010-01-29	00:40:00	3.29	0.8
	2010-01-29	00:50:00	3.35	0.58
	2010-01-29	01:00:00	3.19	0.54
	2010-01-29	01:10:00	3.17	0.58
	2010-01-29	01:20:00	3.33	0.61
	2010-01-29	01:30:00	3.37	0.76
	2010-01-29	01:40:00	3.29	0.55
	2010-01-29	01:50:00	3.43	0.56
	2010-01-29	02:00:00	3.25	0.58
	2010-01-29	02:10:00	4.13	0.59
	2010-01-29	02:20:00	3.21	0.63
	2010-01-29	02:30:00	3.21	0.67
	2010-01-29	02:40:00	3.51	0.63
	2010-01-29	02:50:00	5.9	0.62
	2010-01-29	03:00:00	5.86	0.58
	2010-01-29	03:10:00	3.75	0.51
	2010-01-29	03:20:00	3.43	0.56
	2010-01-29	03:30:00	3.37	0.57
	2010-01-29	03:40:00	3.35	0.55
	2010-01-29	03:50:00	3.35	0.54
	2010-01-29	04:00:00	3.41	0.57
	2010-01-29	04:10:00	3.43	0.71
	2010-01-29	04:20:00	3.41	0.6
	2010-01-29	04:30:00	3.35	0.83
	2010-01-29	04:40:00	3.43	0.77
	2010-01-29	04:50:00	3.31	0.6
	2010-01-29	05:00:00	3.25	0.6
	2010-01-29	05:10:00	3.35	0.54
	2010-01-29	05:20:00	3.29	0.53
	2010-01-29	05:30:00	3.29	0.59
	2010-01-29	05:40:00	3.23	0.59
	2010-01-29	05:50:00	3.13	0.56
	2010-01-29	06:00:00	3.55	0.52
	2010-01-29	06:10:00	3.37	0.56
	2010-01-29	06:20:00	3.25	0.75
	2010-01-29	06:30:00	3.27	0.61
	2010-01-29	06:40:00	3.39	0.55
	2010-01-29	06:50:00	3.35	0.57
	2010-01-29	07:00:00	3.17	0.64
	2010-01-29	07:10:00	3.15	0.61
	2010-01-29	07:20:00	3.79	0.6
	2010-01-29	07:30:00	3.93	0.62
	2010-01-29	07:40:00	3.67	0.69
	2010-01-29	07:50:00	3.65	1.08
	2010-01-29	08:00:00	4.51	0.74
	2010-01-29	08:10:00	5.13	0.7
	2010-01-29	08:20:00	4.91	0.58
	2010-01-29	08:30:00	4.95	0.79
	2010-01-29	08:40:00	5.29	0.61
	2010-01-29	08:50:00	5.11	0.59
	2010-01-29	09:00:00	4.95	0.53
	2010-01-29	09:10:00	4.95	0.55
	2010-01-29	09:20:00	5.91	0.82
	2010-01-29	09:30:00	5.13	0.55
	2010-01-29	09:40:00	5.07	0.51
	2010-01-29	09:50:00	5.85	0.5
	2010-01-29	10:00:00	5.7	0.81
	2010-01-29	10:10:00	5.97	0.84
	2010-01-29	10:20:00	6.09	0.59
	2010-01-29	10:30:00	6.12	0.54
	2010-01-29	10:40:00	6.06	0.59
	2010-01-29	10:50:00	6.06	0.62
	2010-01-29	11:00:00	6.78	0.62
	2010-01-29	11:10:00	9.01	0.84
	2010-01-29	11:20:00	9.75	0.77
	2010-01-29	11:30:00	10.73	0.58
	2010-01-29	11:40:00	8.21	0.8
	2010-01-29	11:50:00	7.22	0.62
	2010-01-29	12:00:00	6.78	0.68
	2010-01-29	12:10:00	6.81	0.57
	2010-01-29	12:20:00	6.15	0.57
	2010-01-29	12:30:00	5.15	1.01
	2010-01-29	12:40:00	5.21	0.52
	2010-01-29	12:50:00	5.35	0.81
	2010-01-29	13:00:00	4.85	0.58
	2010-01-29	13:10:00	4.91	0.58
	2010-01-29	13:20:00	5.01	0.57
	2010-01-29	13:30:00	5.15	0.81
	2010-01-29	13:40:00	5.15	0.64
	2010-01-29	13:50:00	4.99	0.57
	2010-01-29	14:00:00	5.07	0.72
	2010-01-29	14:10:00	5.13	0.54
	2010-01-29	14:20:00	5.01	0.66
	2010-01-29	14:30:00	5.03	0.78
	2010-01-29	14:40:00	5.01	0.54
	2010-01-29	14:50:00	4.93	0.5
	2010-01-29	15:00:00	4.91	0.87
	2010-01-29	15:10:00	4.93	0.63
	2010-01-29	15:20:00	4.93	0.62
	2010-01-29	15:30:00	5.05	0.58
	2010-01-29	15:40:00	4.95	0.59
	2010-01-29	15:50:00	5.03	0.99
	2010-01-29	16:00:00	5.07	0.67
	2010-01-29	16:10:00	6.09	0.6
	2010-01-29	16:20:00	6.27	0.54
	2010-01-29	16:30:00	6.09	0.79
	2010-01-29	16:40:00	6.03	0.66
	2010-01-29	16:50:00	6.09	0.65
	2010-01-29	17:00:00	5.85	0.55
	2010-01-29	17:10:00	5.85	0.58
	2010-01-29	17:20:00	7.34	0.6
	2010-01-29	17:30:00	8.36	0.61
	2010-01-29	17:40:00	7.18	0.71
	2010-01-29	17:50:00	7.06	0.62
	2010-01-29	18:00:00	6.69	0.6
	2010-01-29	18:10:00	6.48	0.81
	2010-01-29	18:20:00	4.99	1.53
	2010-01-29	18:30:00	5.11	0.58
	2010-01-29	18:40:00	5.01	0.58
	2010-01-29	18:50:00	4.81	0.85
	2010-01-29	19:00:00	4.79	0.84
	2010-01-29	19:10:00	4.95	0.55
	2010-01-29	19:20:00	4.95	0.58
	2010-01-29	19:30:00	4.97	0.6
	2010-01-29	19:40:00	4.79	0.76
	2010-01-29	19:50:00	4.45	0.63
	2010-01-29	20:00:00	4.63	0.55
	2010-01-29	20:10:00	4.75	0.58
	2010-01-29	20:20:00	4.85	0.58
	2010-01-29	20:30:00	4.77	0.57
	2010-01-29	20:40:00	4.77	0.72
	2010-01-29	20:50:00	4.97	0.6
	2010-01-29	21:00:00	4.87	0.58
	2010-01-29	21:10:00	4.87	0.57
	2010-01-29	21:20:00	4.71	0.54
	2010-01-29	21:30:00	4.83	0.53
	2010-01-29	21:40:00	4.89	0.86
	2010-01-29	21:50:00	4.75	0.59
	2010-01-29	22:00:00	4.75	0.55
	2010-01-29	22:10:00	5.03	0.55
	2010-01-29	22:20:00	4.91	0.55
	2010-01-29	22:30:00	4.79	0.56
	2010-01-29	22:40:00	4.35	0.54
	2010-01-29	22:50:00	4.23	0.5
	2010-01-29	23:00:00	4.07	0.53
	2010-01-29	23:10:00	3.77	0.54
	2010-01-29	23:20:00	3.79	0.56
	2010-01-29	23:30:00	3.65	0.52
	2010-01-29	23:40:00	3.67	0.51
	2010-01-29	23:50:00	3.69	0.56
	2010-01-29	00:00:00	3.67	0.61
	2010-01-30	00:10:00	3.63	0.62
	2010-01-30	00:20:00	3.63	0.58
	2010-01-30	00:30:00	3.77	0.59
	2010-01-30	00:40:00	3.65	0.61
	2010-01-30	00:50:00	3.45	0.71
	2010-01-30	01:00:00	3.57	0.84
	2010-01-30	01:10:00	3.89	0.57
	2010-01-30	01:20:00	3.95	0.6
	2010-01-30	01:30:00	3.93	0.65
	2010-01-30	01:40:00	3.97	0.6
	2010-01-30	01:50:00	4.03	0.56
	2010-01-30	02:00:00	4.03	0.62
	2010-01-30	02:10:00	4.03	0.61
	2010-01-30	02:20:00	3.97	0.59
	2010-01-30	02:30:00	4.05	0.54
	2010-01-30	02:40:00	4.98	0.63
	2010-01-30	02:50:00	6.58	0.91
	2010-01-30	03:00:00	6.66	0.59
	2010-01-30	03:10:00	6.66	0.8
	2010-01-30	03:20:00	4.25	0.63
	2010-01-30	03:30:00	4.27	0.64
	2010-01-30	03:40:00	4.03	0.64
	2010-01-30	03:50:00	4.11	0.61
	2010-01-30	04:00:00	4.07	0.58
	2010-01-30	04:10:00	4.47	0.62
	2010-01-30	04:20:00	4.13	0.62
	2010-01-30	04:30:00	3.99	0.61
	2010-01-30	04:40:00	4.19	0.58
	2010-01-30	04:50:00	4.15	0.6
	2010-01-30	05:00:00	4.13	0.63
	2010-01-30	05:10:00	4.05	0.79
	2010-01-30	05:20:00	4.07	0.53
	2010-01-30	05:30:00	4.29	0.59
	2010-01-30	05:40:00	4.11	0.64
	2010-01-30	05:50:00	4.11	0.63
	2010-01-30	06:00:00	4.15	0.57
	2010-01-30	06:10:00	4.33	0.61
	2010-01-30	06:20:00	4.21	0.67
	2010-01-30	06:30:00	4.13	0.73
	2010-01-30	06:40:00	4.19	0.87
	2010-01-30	06:50:00	4.37	0.69
	2010-01-30	07:00:00	3.99	0.71
	2010-01-30	07:10:00	4.05	0.68
	2010-01-30	07:20:00	4.51	0.58
	2010-01-30	07:30:00	6.38	0.72
	2010-01-30	07:40:00	4.11	0.67
	2010-01-30	07:50:00	3.93	0.56
	2010-01-30	08:00:00	3.99	0.54
	2010-01-30	08:10:00	4.09	0.49
	2010-01-30	08:20:00	4.07	0.49
	2010-01-30	08:30:00	4.75	0.75
	2010-01-30	08:40:00	4.73	0.74
	2010-01-30	08:50:00	4.85	0.59
	2010-01-30	09:00:00	4.89	0.57
	2010-01-30	09:10:00	4.33	0.61
	2010-01-30	09:20:00	4.33	0.61
	2010-01-30	09:30:00	4.47	0.6
	2010-01-30	09:40:00	4.51	0.54
	2010-01-30	09:50:00	4.73	0.68
	2010-01-30	10:00:00	5.43	0.86
	2010-01-30	10:10:00	5.88	0.67
	2010-01-30	10:20:00	5.85	0.62
	2010-01-30	10:30:00	5.88	0.84
	2010-01-30	10:40:00	5.91	0.58
	2010-01-30	10:50:00	5.91	0.79
	2010-01-30	11:00:00	6	0.57
	2010-01-30	11:10:00	5.91	0.53
	2010-01-30	11:20:00	7.78	0.68
	2010-01-30	11:30:00	8.61	0.78
	2010-01-30	11:40:00	7.66	0.77
	2010-01-30	11:50:00	7.5	0.52
	2010-01-30	12:00:00	7.46	0.54
	2010-01-30	12:10:00	6.87	0.57
	2010-01-30	12:20:00	6.21	0.8
	2010-01-30	12:30:00	6.45	0.59
	2010-01-30	12:40:00	6	0.63
	2010-01-30	12:50:00	5.23	0.69
	2010-01-30	13:00:00	5.19	0.61
	2010-01-30	13:10:00	7.22	0.83
	2010-01-30	13:20:00	5.21	0.54
	2010-01-30	13:30:00	5.39	0.54
	2010-01-30	13:40:00	5.37	0.58
	2010-01-30	13:50:00	5.31	0.69
	2010-01-30	14:00:00	5.25	0.67
	2010-01-30	14:10:00	5.31	0.53
	2010-01-30	14:20:00	5.33	0.56
	2010-01-30	14:30:00	5.33	0.57
	2010-01-30	14:40:00	5.37	0.64
	2010-01-30	14:50:00	5.45	0.68
	2010-01-30	15:00:00	5.37	0.76
	2010-01-30	15:10:00	5.35	0.57
	2010-01-30	15:20:00	5.47	0.79
	2010-01-30	15:30:00	5.39	0.56
	2010-01-30	15:40:00	5.37	0.51
	2010-01-30	15:50:00	5.27	0.5
	2010-01-30	16:00:00	5.31	0.85
	2010-01-30	16:10:00	6.18	0.53
	2010-01-30	16:20:00	6.21	0.49
	2010-01-30	16:30:00	6.24	0.47
	2010-01-30	16:40:00	6.12	0.52
	2010-01-30	16:50:00	6.12	0.53
	2010-01-30	17:00:00	6.09	0.51
	2010-01-30	17:10:00	7.98	0.47
	2010-01-30	17:20:00	7.46	0.5
	2010-01-30	17:30:00	8.86	0.53
	2010-01-30	17:40:00	6.94	0.86
	2010-01-30	17:50:00	6.98	0.53
	2010-01-30	18:00:00	6.45	0.52
	2010-01-30	18:10:00	5.97	0.84
	2010-01-30	18:20:00	6.3	0.61
	2010-01-30	18:30:00	5.03	0.62
	2010-01-30	18:40:00	4.77	0.62
	2010-01-30	18:50:00	6.21	0.48
	2010-01-30	19:00:00	7.74	0.65
	2010-01-30	19:10:00	6.75	0.7
	2010-01-30	19:20:00	4.99	0.54
	2010-01-30	19:30:00	5.03	0.73
	2010-01-30	19:40:00	4.81	0.55
	2010-01-30	19:50:00	4.81	0.57
	2010-01-30	20:00:00	4.69	0.66
	2010-01-30	20:10:00	4.85	0.62
	2010-01-30	20:20:00	4.75	0.51
	2010-01-30	20:30:00	4.67	0.52
	2010-01-30	20:40:00	4.89	0.52
	2010-01-30	20:50:00	4.23	0.68
	2010-01-30	21:00:00	3.75	0.51
	2010-01-30	21:10:00	3.73	0.56
	2010-01-30	21:20:00	3.87	0.53
	2010-01-30	21:30:00	3.63	0.52
	2010-01-30	21:40:00	3.69	0.51
	2010-01-30	21:50:00	3.53	0.54
	2010-01-30	22:00:00	3.49	0.58
	2010-01-30	22:10:00	3.47	0.58
	2010-01-30	22:20:00	3.13	0.55
	2010-01-30	22:30:00	3.07	0.51
	2010-01-30	22:40:00	2.99	0.56
	2010-01-30	22:50:00	2.89	0.63
	2010-01-30	23:00:00	2.73	0.88
	2010-01-30	23:10:00	2.99	0.53
	2010-01-30	23:20:00	2.85	0.82
	2010-01-30	23:30:00	2.83	0.58
	2010-01-30	23:40:00	2.83	0.59
	2010-01-30	23:50:00	3.03	0.82
	2010-01-30	00:00:00	3.15	0.55
	2010-01-31	00:10:00	2.85	0.61
	2010-01-31	00:20:00	3.05	0.65
	2010-01-31	00:30:00	2.91	0.62
	2010-01-31	00:40:00	2.93	0.54
	2010-01-31	00:50:00	3.01	0.6
	2010-01-31	01:00:00	3.23	0.63
	2010-01-31	01:10:00	3.27	0.61
	2010-01-31	01:20:00	2.89	0.87
	2010-01-31	01:30:00	3.27	0.61
	2010-01-31	01:40:00	3.43	0.63
	2010-01-31	01:50:00	2.83	0.65
	2010-01-31	02:00:00	2.99	0.62
	2010-01-31	02:10:00	3.03	0.74
	2010-01-31	02:20:00	3.17	0.83
	2010-01-31	02:30:00	3.05	0.62
	2010-01-31	02:40:00	2.93	0.59
	2010-01-31	02:50:00	3.29	0.64
	2010-01-31	03:00:00	3.23	0.74
	2010-01-31	03:10:00	3.35	0.57
	2010-01-31	03:20:00	3.29	0.54
	2010-01-31	03:30:00	3.35	0.47
	2010-01-31	03:40:00	3.31	0.55
	2010-01-31	03:50:00	3.27	0.56
	2010-01-31	04:00:00	3.57	0.53
	2010-01-31	04:10:00	3.67	0.53
	2010-01-31	04:20:00	3.55	0.85
	2010-01-31	04:30:00	3.43	0.56
	2010-01-31	04:40:00	3.53	0.56
	2010-01-31	04:50:00	3.55	0.53
	2010-01-31	05:00:00	3.37	0.5
	2010-01-31	05:10:00	3.47	0.55
	2010-01-31	05:20:00	3.37	0.54
	2010-01-31	05:30:00	3.37	0.73
	2010-01-31	05:40:00	3.49	0.6
	2010-01-31	05:50:00	3.35	0.49
	2010-01-31	06:00:00	3.23	0.57
	2010-01-31	06:10:00	3.29	0.55
	2010-01-31	06:20:00	3.31	0.47
	2010-01-31	06:30:00	3.27	0.48
	2010-01-31	06:40:00	3.25	0.54
	2010-01-31	06:50:00	3.19	0.55
	2010-01-31	07:00:00	3.33	0.5
	2010-01-31	07:10:00	3.15	0.54
	2010-01-31	07:20:00	3.13	0.59
	2010-01-31	07:30:00	3.29	0.56
	2010-01-31	07:40:00	3.57	0.51
	2010-01-31	07:50:00	5.98	0.54
	2010-01-31	08:00:00	5.34	0.71
	2010-01-31	08:10:00	3.95	2.88
	2010-01-31	08:20:00	3.75	3.15
	2010-01-31	08:30:00	3.85	0.57
	2010-01-31	08:40:00	3.79	0.82
	2010-01-31	08:50:00	3.89	0.79
	2010-01-31	09:00:00	3.89	0.92
	2010-01-31	09:10:00	4.03	0.87
	2010-01-31	09:20:00	3.85	0.98
	2010-01-31	09:30:00	3.85	0.77
	2010-01-31	09:40:00	3.83	0.84
	2010-01-31	09:50:00	4.07	0.67
	2010-01-31	10:00:00	4.11	0.62
	2010-01-31	10:10:00	4.73	0.62
	2010-01-31	10:20:00	4.95	0.65
	2010-01-31	10:30:00	5.22	0.74
	2010-01-31	10:40:00	5.04	0.59
	2010-01-31	10:50:00	4.98	0.6
	2010-01-31	11:00:00	5.1	0.63
	2010-01-31	11:10:00	5.07	0.55
	2010-01-31	11:20:00	6.38	0.57
	2010-01-31	11:30:00	7.76	0.72
	2010-01-31	11:40:00	6.82	0.75
	2010-01-31	11:50:00	6.5	0.56
	2010-01-31	12:00:00	6.24	0.58
	2010-01-31	12:10:00	5.82	0.87
	2010-01-31	12:20:00	7.61	0.93
	2010-01-31	12:30:00	4.81	0.54
	2010-01-31	12:40:00	4.49	0.58
	2010-01-31	12:50:00	4.57	0.61
	2010-01-31	13:00:00	4.37	0.62
	2010-01-31	13:10:00	4.39	0.88
	2010-01-31	13:20:00	4.49	0.68
	2010-01-31	13:30:00	4.71	0.75
	2010-01-31	13:40:00	4.57	0.73
	2010-01-31	13:50:00	4.59	0.81
	2010-01-31	14:00:00	4.77	0.73
	2010-01-31	14:10:00	4.81	0.96
	2010-01-31	14:20:00	4.87	0.69
	2010-01-31	14:30:00	5.01	0.58
	2010-01-31	14:40:00	4.91	0.52
	2010-01-31	14:50:00	5.11	0.56
	2010-01-31	15:00:00	5.09	0.57
	2010-01-31	15:10:00	4.93	0.82
	2010-01-31	15:20:00	4.85	0.52
	2010-01-31	15:30:00	5.23	0.54
	2010-01-31	15:40:00	5.01	0.57
	2010-01-31	15:50:00	5.09	0.56
	2010-01-31	16:00:00	4.95	0.51
	2010-01-31	16:10:00	5.09	0.7
	2010-01-31	16:20:00	5.09	0.54
	2010-01-31	16:30:00	6	0.51
	2010-01-31	16:40:00	6.03	0.56
	2010-01-31	16:50:00	6.18	0.52
	2010-01-31	17:00:00	6.27	0.51
	2010-01-31	17:10:00	6.12	0.52
	2010-01-31	17:20:00	7.5	0.53
	2010-01-31	17:30:00	8.36	0.54
	2010-01-31	17:40:00	7.3	0.64
	2010-01-31	17:50:00	7.14	0.78
	2010-01-31	18:00:00	6.78	0.55
	2010-01-31	18:10:00	6.33	0.75
	2010-01-31	18:20:00	6.69	0.53
	2010-01-31	18:30:00	6.03	0.55
	2010-01-31	18:40:00	5.91	0.57
	2010-01-31	18:50:00	5.37	0.57
	2010-01-31	19:00:00	5.31	0.71
	2010-01-31	19:10:00	5.19	0.64
	2010-01-31	19:20:00	5.33	0.67
	2010-01-31	19:30:00	5.13	0.52
	2010-01-31	19:40:00	5.23	0.51
	2010-01-31	19:50:00	5.17	0.48
	2010-01-31	20:00:00	5.21	0.51
	2010-01-31	20:10:00	5.15	0.51
	2010-01-31	20:20:00	5.25	0.51
	2010-01-31	20:30:00	5.23	0.46
	2010-01-31	20:40:00	5.21	0.68
	2010-01-31	20:50:00	5.09	0.54
	2010-01-31	21:00:00	5.23	0.53
	2010-01-31	21:10:00	5.09	0.72
	2010-01-31	21:20:00	5.17	0.49
	2010-01-31	21:30:00	5.13	0.53
	2010-01-31	21:40:00	5.07	0.53
	2010-01-31	21:50:00	4.95	0.49
	2010-01-31	22:00:00	4.83	0.47
	2010-01-31	22:10:00	4.41	0.52
	2010-01-31	22:20:00	4.31	0.54
	2010-01-31	22:30:00	4.29	0.7
	2010-01-31	22:40:00	4.71	0.66
	2010-01-31	22:50:00	4.53	0.69
	2010-01-31	23:00:00	4.55	0.69
	2010-01-31	23:10:00	4.29	0.59
	2010-01-31	23:20:00	4.11	0.55
	2010-01-31	23:30:00	4.23	0.76
	2010-01-31	23:40:00	4.29	0.55
	2010-01-31	23:50:00	4.17	0.56
	2010-01-31	00:00:00	4.21	0.57
	2010-02-01	00:10:00	5.1	0.53
	2010-02-01	00:20:00	6.78	0.57
	2010-02-01	00:30:00	6.62	0.59
	2010-02-01	00:40:00	6.62	0.57
	2010-02-01	00:50:00	4.61	0.5
	2010-02-01	01:00:00	4.35	0.52
	2010-02-01	01:10:00	4.33	0.55
	2010-02-01	01:20:00	4.23	0.74
	2010-02-01	01:30:00	4.15	0.53
	2010-02-01	01:40:00	4.15	0.51
	2010-02-01	01:50:00	4.15	0.56
	2010-02-01	02:00:00	4.19	0.6
	2010-02-01	02:10:00	5.04	0.78
	2010-02-01	02:20:00	4.47	0.58
	2010-02-01	02:30:00	4.49	0.68
	2010-02-01	02:40:00	4.39	0.7
	2010-02-01	02:50:00	5.04	0.58
	2010-02-01	03:00:00	4.73	0.74
	2010-02-01	03:10:00	4.43	0.64
	2010-02-01	03:20:00	4.41	0.58
	2010-02-01	03:30:00	4.45	0.6
	2010-02-01	03:40:00	4.53	0.61
	2010-02-01	03:50:00	4.49	0.55
	2010-02-01	04:00:00	4.41	0.58
	2010-02-01	04:10:00	4.57	0.65
	2010-02-01	04:20:00	4.99	0.84
	2010-02-01	04:30:00	4.45	0.6
	2010-02-01	04:40:00	4.69	0.56
	2010-02-01	04:50:00	4.69	0.58
	2010-02-01	05:00:00	4.53	0.62
	2010-02-01	05:10:00	4.65	0.91
	2010-02-01	05:20:00	4.59	0.59
	2010-02-01	05:30:00	4.47	0.6
	2010-02-01	05:40:00	5.11	0.64
	2010-02-01	05:50:00	4.45	0.65
	2010-02-01	06:00:00	4.51	0.78
	2010-02-01	06:10:00	4.37	0.69
	2010-02-01	06:20:00	4.55	0.62
	2010-02-01	06:30:00	4.31	0.66
	2010-02-01	06:40:00	5.76	0.65
	2010-02-01	06:50:00	6.82	0.74
	2010-02-01	07:00:00	6.62	0.72
	2010-02-01	07:10:00	5.7	0.6
	2010-02-01	07:20:00	4.25	0.63
	2010-02-01	07:30:00	4.33	0.61
	2010-02-01	07:40:00	4.33	0.58
	2010-02-01	07:50:00	4.25	0.63
	2010-02-01	08:00:00	4.43	0.77
	2010-02-01	08:10:00	4.71	0.62
	2010-02-01	08:20:00	4.71	0.64
	2010-02-01	08:30:00	4.65	0.56
	2010-02-01	08:40:00	5.11	0.56
	2010-02-01	08:50:00	4.63	0.61
	2010-02-01	09:00:00	5.03	0.93
	2010-02-01	09:10:00	4.77	0.87
	2010-02-01	09:20:00	4.83	0.53
	2010-02-01	09:30:00	4.65	0.58
	2010-02-01	09:40:00	4.61	0.83
	2010-02-01	09:50:00	5.55	0.72
	2010-02-01	10:00:00	5.43	0.6
	2010-02-01	10:10:00	5.73	0.65
	2010-02-01	10:20:00	5.55	0.9
	2010-02-01	10:30:00	5.49	0.55
	2010-02-01	10:40:00	5.58	0.54
	2010-02-01	10:50:00	5.4	0.65
	2010-02-01	11:00:00	5.79	1.03
	2010-02-01	11:10:00	5.46	0.59
	2010-02-01	11:20:00	6.7	0.76
	2010-02-01	11:30:00	10.31	0.51
	2010-02-01	11:40:00	8.16	0.85
	2010-02-01	11:50:00	6.54	0.83
	2010-02-01	12:00:00	6.78	0.56
	2010-02-01	12:10:00	6.12	0.59
	2010-02-01	12:20:00	5.52	0.65
	2010-02-01	12:30:00	5.04	0.8
	2010-02-01	12:40:00	4.95	0.69
	2010-02-01	12:50:00	4.63	0.73
	2010-02-01	13:00:00	4.69	0.52
	2010-02-01	13:10:00	4.73	0.72
	2010-02-01	13:20:00	4.79	0.8
	2010-02-01	13:30:00	4.53	0.57
	2010-02-01	13:40:00	4.49	0.52
	2010-02-01	13:50:00	4.81	0.76
	2010-02-01	14:00:00	4.61	0.84
	2010-02-01	14:10:00	5.19	0.57
	2010-02-01	14:20:00	4.57	0.57
	2010-02-01	14:30:00	4.65	0.54
	2010-02-01	14:40:00	6.62	0.57
	2010-02-01	14:50:00	5.01	0.73
	2010-02-01	15:00:00	4.93	0.8
	2010-02-01	15:10:00	4.51	0.87
	2010-02-01	15:20:00	4.51	0.55
	2010-02-01	15:30:00	4.67	0.8
	2010-02-01	15:40:00	5.13	0.6
	2010-02-01	15:50:00	4.67	0.6
	2010-02-01	16:00:00	4.95	0.56
	2010-02-01	16:10:00	5.88	0.56
	2010-02-01	16:20:00	6	0.58
	2010-02-01	16:30:00	5.85	0.68
	2010-02-01	16:40:00	5.85	0.59
	2010-02-01	16:50:00	5.85	0.59
	2010-02-01	17:00:00	5.91	0.69
	2010-02-01	17:10:00	5.82	0.56
	2010-02-01	17:20:00	7.14	0.62
	2010-02-01	17:30:00	8.31	0.73
	2010-02-01	17:40:00	6.98	0.68
	2010-02-01	17:50:00	6.78	0.7
	2010-02-01	18:00:00	6.27	0.72
	2010-02-01	18:10:00	5.85	0.68
	2010-02-01	18:20:00	5.85	0.56
	2010-02-01	18:30:00	5.31	0.75
	2010-02-01	18:40:00	4.59	0.71
	2010-02-01	18:50:00	4.65	0.8
	2010-02-01	19:00:00	4.65	0.7
	2010-02-01	19:10:00	4.61	0.66
	2010-02-01	19:20:00	4.69	0.81
	2010-02-01	19:30:00	4.73	0.62
	2010-02-01	19:40:00	4.85	0.77
	2010-02-01	19:50:00	4.85	0.57
	2010-02-01	20:00:00	4.83	0.6
	2010-02-01	20:10:00	4.85	0.6
	2010-02-01	20:20:00	4.91	0.54
	2010-02-01	20:30:00	5.39	0.52
	2010-02-01	20:40:00	4.73	0.6
	2010-02-01	20:50:00	4.71	0.61
	2010-02-01	21:00:00	6.15	0.59
	2010-02-01	21:10:00	4.81	0.54
	2010-02-01	21:20:00	4.83	0.56
	2010-02-01	21:30:00	4.97	0.88
	2010-02-01	21:40:00	4.83	0.63
	2010-02-01	21:50:00	5.46	0.67
	2010-02-01	22:00:00	5.55	0.81
	2010-02-01	22:10:00	4.67	0.82
	2010-02-01	22:20:00	4.55	0.64
	2010-02-01	22:30:00	4.51	0.63
	2010-02-01	22:40:00	4.29	0.57
	2010-02-01	22:50:00	3.99	0.6
	2010-02-01	23:00:00	4.07	0.64
	2010-02-01	23:10:00	3.57	0.64
	2010-02-01	23:20:00	3.49	0.56
	2010-02-01	23:30:00	3.23	0.54
	2010-02-01	23:40:00	3.45	0.59
	2010-02-01	23:50:00	3.31	0.6
	2010-02-01	00:00:00	3.25	0.62
	2010-02-02	00:10:00	3.13	0.7
	2010-02-02	00:20:00	3.01	0.83
	2010-02-02	00:30:00	2.99	0.69
	2010-02-02	00:40:00	3.17	0.69
	2010-02-02	00:50:00	3.03	0.67
	2010-02-02	01:00:00	3.07	0.64
	2010-02-02	01:10:00	2.88	0.68
	2010-02-02	01:20:00	2.99	0.67
	2010-02-02	01:30:00	2.97	0.67
	2010-02-02	01:40:00	3.01	0.67
	2010-02-02	01:50:00	2.97	0.65
	2010-02-02	02:00:00	2.92	0.72
	2010-02-02	02:10:00	2.99	0.72
	2010-02-02	02:20:00	3.09	0.71
	2010-02-02	02:30:00	2.97	0.67
	2010-02-02	02:40:00	3.03	0.68
	2010-02-02	02:50:00	3.71	0.71
	2010-02-02	03:00:00	3.89	0.73
	2010-02-02	03:10:00	2.94	0.64
	2010-02-02	03:20:00	2.89	0.6
	2010-02-02	03:30:00	4.19	0.74
	2010-02-02	03:40:00	5.4	0.69
	2010-02-02	03:50:00	3.49	0.61
	2010-02-02	04:00:00	2.91	0.61
	2010-02-02	04:10:00	3.03	0.65
	2010-02-02	04:20:00	3.07	0.67
	2010-02-02	04:30:00	2.96	0.68
	2010-02-02	04:40:00	3.07	0.62
	2010-02-02	04:50:00	2.99	0.63
	2010-02-02	05:00:00	3.09	0.67
	2010-02-02	05:10:00	3.21	0.65
	2010-02-02	05:20:00	3.07	0.77
	2010-02-02	05:30:00	3.07	0.57
	2010-02-02	05:40:00	3.07	0.63
	2010-02-02	05:50:00	3.03	0.79
	2010-02-02	06:00:00	2.97	0.62
	2010-02-02	06:10:00	2.85	0.61
	2010-02-02	06:20:00	2.67	0.63
	2010-02-02	06:30:00	2.75	0.65
	2010-02-02	06:40:00	2.72	0.67
	2010-02-02	06:50:00	3.04	0.67
	2010-02-02	07:00:00	3.23	0.64
	2010-02-02	07:10:00	3.31	0.67
	2010-02-02	07:20:00	3.43	0.67
	2010-02-02	07:30:00	3.51	0.67
	2010-02-02	07:40:00	3.47	0.69
	2010-02-02	07:50:00	4.37	0.72
	2010-02-02	08:00:00	4.59	0.71
	2010-02-02	08:10:00	4.43	0.69
	2010-02-02	08:20:00	5.33	0.61
	2010-02-02	08:30:00	5.23	0.95
	2010-02-02	08:40:00	5.01	0.64
	2010-02-02	08:50:00	5.19	0.64
	2010-02-02	09:00:00	5.37	0.62
	2010-02-02	09:10:00	5.47	0.81
	2010-02-02	09:20:00	5.39	0.65
	2010-02-02	09:30:00	5.19	0.91
	2010-02-02	09:40:00	6.33	0.66
	2010-02-02	09:50:00	4.89	0.91
	2010-02-02	10:00:00	6.86	0.79
	2010-02-02	10:10:00	6.21	0.95
	2010-02-02	10:20:00	5.97	1.08
	2010-02-02	10:30:00	6.36	0.72
	2010-02-02	10:40:00	6.06	0.65
	2010-02-02	10:50:00	5.88	0.64
	2010-02-02	11:00:00	6.03	0.71
	2010-02-02	11:10:00	6.18	1.07
	2010-02-02	11:20:00	7.74	0.71
	2010-02-02	11:30:00	8.61	0.66
	2010-02-02	11:40:00	7.38	0.85
	2010-02-02	11:50:00	7.26	0.77
	2010-02-02	12:00:00	7.02	0.67
	2010-02-02	12:10:00	6.21	0.66
	2010-02-02	12:20:00	5.7	0.98
	2010-02-02	12:30:00	5.7	0.67
	2010-02-02	12:40:00	5.13	0.59
	2010-02-02	12:50:00	4.81	0.85
	2010-02-02	13:00:00	4.83	0.88
	2010-02-02	13:10:00	4.77	0.62
	2010-02-02	13:20:00	4.73	0.57
	2010-02-02	13:30:00	4.79	0.75
	2010-02-02	13:40:00	4.81	0.77
	2010-02-02	13:50:00	4.75	0.99
	2010-02-02	14:00:00	5.11	0.64
	2010-02-02	14:10:00	5.25	0.89
	2010-02-02	14:20:00	4.97	1.21
	2010-02-02	14:30:00	5.17	1.17
	2010-02-02	14:40:00	5.09	1.02
	2010-02-02	14:50:00	5.21	1.14
	2010-02-02	15:00:00	5.39	1.1
	2010-02-02	15:10:00	5.73	1.11
	2010-02-02	15:20:00	5.43	1.17
	2010-02-02	15:30:00	5.49	0.87
	2010-02-02	15:40:00	5.43	1.2
	2010-02-02	15:50:00	5.33	1.04
	2010-02-02	16:00:00	5.27	0.88
	2010-02-02	16:10:00	7.26	1.21
	2010-02-02	16:20:00	5.47	0.82
	2010-02-02	16:30:00	6.48	0.88
	2010-02-02	16:40:00	6.66	1.13

## Sheet: 4-GF Cardio Theatre
GF Cardio Theatre
Description:		Emergency theatre suite
Floor area:		248.3	m2
Electric set up:		Two distribution boards
Measurement equipment:		Dent Elite Pro (0 – 6000A, 80 – 600V)
	Date	Time	Total NE (kW)	Total E (kW)
	2009-12-03	14:00:00	0.7	0
	2009-12-03	14:10:00	0.75	59.77
	2009-12-03	14:20:00	0.72	71.88
	2009-12-03	14:30:00	4.03	71.99
	2009-12-03	14:40:00	0.72	60.63
	2009-12-03	14:50:00	0.71	60.72
	2009-12-03	15:00:00	0.71	56.31
	2009-12-03	15:10:00	0.7	58.37
	2009-12-03	15:20:00	0.7	57.52
	2009-12-03	15:30:00	0.68	56.96
	2009-12-03	15:40:00	0.65	60.78
	2009-12-03	15:50:00	0.53	56.38
	2009-12-03	16:00:00	0.61	58.85
	2009-12-03	16:10:00	0.52	59.89
	2009-12-03	16:20:00	0.6	57.05
	2009-12-03	16:30:00	0.5	57.99
	2009-12-03	16:40:00	3.87	58.23
	2009-12-03	16:50:00	0.5	57.05
	2009-12-03	17:00:00	0.76	55.21
	2009-12-03	17:10:00	0.66	68.98
	2009-12-03	17:20:00	0.79	70.07
	2009-12-03	17:30:00	0.67	71.19
	2009-12-03	17:40:00	0.75	69.14
	2009-12-03	17:50:00	0.69	65.37
	2009-12-03	18:00:00	0.75	68.51
	2009-12-03	18:10:00	0.69	58.55
	2009-12-03	18:20:00	0.73	59.57
	2009-12-03	18:30:00	0.73	59.14
	2009-12-03	18:40:00	0.72	57.25
	2009-12-03	18:50:00	3.89	60.33
	2009-12-03	19:00:00	0.71	65.13
	2009-12-03	19:10:00	0.56	54.48
	2009-12-03	19:20:00	0.55	52.22
	2009-12-03	19:30:00	0.44	52.03
	2009-12-03	19:40:00	0.34	55.01
	2009-12-03	19:50:00	0.32	55.41
	2009-12-03	20:00:00	0.31	55.81
	2009-12-03	20:10:00	0.32	53.26
	2009-12-03	20:20:00	0.37	52.25
	2009-12-03	20:30:00	0.48	50.51
	2009-12-03	20:40:00	0.54	41.87
	2009-12-03	20:50:00	0.43	41.54
	2009-12-03	21:00:00	0.56	42
	2009-12-03	21:10:00	3.81	34.06
	2009-12-03	21:20:00	0.59	34.06
	2009-12-03	21:30:00	0.38	34.09
	2009-12-03	21:40:00	0.58	34.28
	2009-12-03	21:50:00	0.38	34.4
	2009-12-03	22:00:00	0.58	33.85
	2009-12-03	22:10:00	0.22	33.47
	2009-12-03	22:20:00	0.4	33.3
	2009-12-03	22:30:00	0.23	33.72
	2009-12-03	22:40:00	0.39	33.66
	2009-12-03	22:50:00	0.25	33.96
	2009-12-03	23:00:00	0.38	36.51
	2009-12-03	23:10:00	0.29	36.63
	2009-12-03	23:20:00	0.39	36.54
	2009-12-03	23:30:00	3.63	33.44
	2009-12-03	23:40:00	0.46	33.47
	2009-12-03	23:50:00	0.48	34.05
	2009-12-03	00:00:00	0.47	0
	2009-12-04	00:10:00	0.47	36.64
	2009-12-04	00:20:00	0.48	36.48
	2009-12-04	00:30:00	0.48	36.53
	2009-12-04	00:40:00	0.43	34
	2009-12-04	00:50:00	0.32	33.56
	2009-12-04	01:00:00	0.31	33.44
	2009-12-04	01:10:00	0.32	33.74
	2009-12-04	01:20:00	0.31	33.96
	2009-12-04	01:30:00	0.32	36.62
	2009-12-04	01:40:00	3.63	36.5
	2009-12-04	01:50:00	0.34	36.4
	2009-12-04	02:00:00	0.44	33.9
	2009-12-04	02:10:00	0.5	33.31
	2009-12-04	02:20:00	0.52	33.45
	2009-12-04	02:30:00	0.49	33.53
	2009-12-04	02:40:00	0.5	34.15
	2009-12-04	02:50:00	0.46	34.14
	2009-12-04	03:00:00	0.51	34.23
	2009-12-04	03:10:00	0.45	34.41
	2009-12-04	03:20:00	0.51	34.49
	2009-12-04	03:30:00	0.33	33.95
	2009-12-04	03:40:00	0.3	33.31
	2009-12-04	03:50:00	0.29	33.65
	2009-12-04	04:00:00	3.39	34.29
	2009-12-04	04:10:00	0.29	35.51
	2009-12-04	04:20:00	0.3	41.72
	2009-12-04	04:30:00	0.3	42.14
	2009-12-04	04:40:00	0.31	42.55
	2009-12-04	04:50:00	0.48	41.76
	2009-12-04	05:00:00	0.49	42.2
	2009-12-04	05:10:00	0.45	44.86
	2009-12-04	05:20:00	0.5	45.48
	2009-12-04	05:30:00	0.44	44.28
	2009-12-04	05:40:00	0.49	42.6
	2009-12-04	05:50:00	0.45	42.5
	2009-12-04	06:00:00	0.47	42.47
	2009-12-04	06:10:00	2.68	42.47
	2009-12-04	06:20:00	1.23	42.53
	2009-12-04	06:30:00	0.32	44.72
	2009-12-04	06:40:00	0.3	44.39
	2009-12-04	06:50:00	0.32	44.15
	2009-12-04	07:00:00	0.4	44.69
	2009-12-04	07:10:00	0.42	41.59
	2009-12-04	07:20:00	0.47	41.59
	2009-12-04	07:30:00	0.59	50.41
	2009-12-04	07:40:00	0.57	51.47
	2009-12-04	07:50:00	0.6	53.67
	2009-12-04	08:00:00	0.56	54.23
	2009-12-04	08:10:00	0.57	55.86
	2009-12-04	08:20:00	3.63	54.03
	2009-12-04	08:30:00	0.57	53.86
	2009-12-04	08:40:00	0.55	54.41
	2009-12-04	08:50:00	0.55	53.56
	2009-12-04	09:00:00	0.4	53.73
	2009-12-04	09:10:00	0.43	53.32
	2009-12-04	09:20:00	0.39	56.31
	2009-12-04	09:30:00	0.44	56.3
	2009-12-04	09:40:00	0.41	56.57
	2009-12-04	09:50:00	0.43	58.24
	2009-12-04	10:00:00	0.4	61.43
	2009-12-04	10:10:00	0.51	56.33
	2009-12-04	10:20:00	0.57	54.66
	2009-12-04	10:30:00	3.71	55.68
	2009-12-04	10:40:00	0.57	54.49
	2009-12-04	10:50:00	0.58	56.35
	2009-12-04	11:00:00	0.58	54.48
	2009-12-04	11:10:00	0.56	63.88
	2009-12-04	11:20:00	0.61	55.03
	2009-12-04	11:30:00	0.84	53.54
	2009-12-04	11:40:00	2.45	62.41
	2009-12-04	11:50:00	0.57	54.43
	2009-12-04	12:00:00	0.56	61.41
	2009-12-04	12:10:00	0.55	59.9
	2009-12-04	12:20:00	0.55	65.13
	2009-12-04	12:30:00	3.75	52.12
	2009-12-04	12:40:00	0.55	65.48
	2009-12-04	12:50:00	0.55	52.78
	2009-12-04	13:00:00	0.55	54.62
	2009-12-04	13:10:00	0.58	54.63
	2009-12-04	13:20:00	0.55	58.22
	2009-12-04	13:30:00	0.6	56.17
	2009-12-04	13:40:00	0.53	55.85
	2009-12-04	13:50:00	0.62	59.57
	2009-12-04	14:00:00	0.51	56.66
	2009-12-04	14:10:00	0.61	58.6
	2009-12-04	14:20:00	1.37	66.54
	2009-12-04	14:30:00	2.99	57.03
	2009-12-04	14:40:00	0.54	55.93
	2009-12-04	14:50:00	0.6	56.02
	2009-12-04	15:00:00	0.52	58.66
	2009-12-04	15:10:00	0.62	63.49
	2009-12-04	15:20:00	0.51	62.95
	2009-12-04	15:30:00	0.63	62.93
	2009-12-04	15:40:00	0.5	66.92
	2009-12-04	15:50:00	0.61	63.49
	2009-12-04	16:00:00	0.57	63
	2009-12-04	16:10:00	0.56	58.13
	2009-12-04	16:20:00	3.77	65.26
	2009-12-04	16:30:00	0.82	55.64
	2009-12-04	16:40:00	0.78	65.22
	2009-12-04	16:50:00	0.63	53.11
	2009-12-04	17:00:00	0.65	52.64
	2009-12-04	17:10:00	0.72	52.73
	2009-12-04	17:20:00	0.61	52.34
	2009-12-04	17:30:00	0.67	53.31
	2009-12-04	17:40:00	0.61	52.93
	2009-12-04	17:50:00	0.69	52.4
	2009-12-04	18:00:00	0.58	52.13
	2009-12-04	18:10:00	1.96	52.2
	2009-12-04	18:20:00	2.68	52.05
	2009-12-04	18:30:00	0.47	52.33
	2009-12-04	18:40:00	0.67	52.05
	2009-12-04	18:50:00	0.39	52.1
	2009-12-04	19:00:00	0.68	57.72
	2009-12-04	19:10:00	0.39	52.17
	2009-12-04	19:20:00	0.62	41.65
	2009-12-04	19:30:00	0.36	42.99
	2009-12-04	19:40:00	0.63	41.49
	2009-12-04	19:50:00	0.37	41.41
	2009-12-04	20:00:00	0.64	42.06
	2009-12-04	20:10:00	3.46	41.02
	2009-12-04	20:20:00	0.63	40.85
	2009-12-04	20:30:00	0.44	41.01
	2009-12-04	20:40:00	0.53	40.88
	2009-12-04	20:50:00	0.52	40.35
	2009-12-04	21:00:00	0.49	40.27
	2009-12-04	21:10:00	0.53	32.45
	2009-12-04	21:20:00	0.51	32.18
	2009-12-04	21:30:00	0.57	31.88
	2009-12-04	21:40:00	0.49	28.1
	2009-12-04	21:50:00	0.51	32.2
	2009-12-04	22:00:00	1.52	32.91
	2009-12-04	22:10:00	2.69	32.93
	2009-12-04	22:20:00	0.66	35.44
	2009-12-04	22:30:00	0.36	35.16
	2009-12-04	22:40:00	0.64	32.88
	2009-12-04	22:50:00	0.35	32.9
	2009-12-04	23:00:00	0.65	33.04
	2009-12-04	23:10:00	0.4	32.09
	2009-12-04	23:20:00	0.58	32.31
	2009-12-04	23:30:00	0.44	32.28
	2009-12-04	23:40:00	0.54	32.77
	2009-12-04	23:50:00	0.44	32.84
	2009-12-04	00:00:00	3.75	34.02
	2009-12-05	00:10:00	0.47	35.39
	2009-12-05	00:20:00	0.54	35.48
	2009-12-05	00:30:00	0.54	32.92
	2009-12-05	00:40:00	0.49	32.59
	2009-12-05	00:50:00	0.56	32.72
	2009-12-05	01:00:00	0.47	32.23
	2009-12-05	01:10:00	0.56	28.2
	2009-12-05	01:20:00	0.48	32.87
	2009-12-05	01:30:00	0.6	28.96
	2009-12-05	01:40:00	0.47	28.8
	2009-12-05	01:50:00	0.63	33.2
	2009-12-05	02:00:00	3.77	29.52
	2009-12-05	02:10:00	0.63	29.04
	2009-12-05	02:20:00	0.37	33.26
	2009-12-05	02:30:00	0.63	28.96
	2009-12-05	02:40:00	0.39	33.14
	2009-12-05	02:50:00	0.61	28.41
	2009-12-05	03:00:00	0.44	28.16
	2009-12-05	03:10:00	0.5	28.68
	2009-12-05	03:20:00	0.29	28.72
	2009-12-05	03:30:00	0.43	28.69
	2009-12-05	03:40:00	0.3	28.64
	2009-12-05	03:50:00	0.44	28.55
	2009-12-05	04:00:00	0.32	28.68
	2009-12-05	04:10:00	4.09	28.45
	2009-12-05	04:20:00	0.39	28.3
	2009-12-05	04:30:00	0.38	28.27
	2009-12-05	04:40:00	0.54	28.21
	2009-12-05	04:50:00	0.53	28.07
	2009-12-05	05:00:00	0.51	28.69
	2009-12-05	05:10:00	0.51	28.64
	2009-12-05	05:20:00	0.47	28.78
	2009-12-05	05:30:00	0.56	29.37
	2009-12-05	05:40:00	0.47	29.07
	2009-12-05	05:50:00	0.61	28.75
	2009-12-05	06:00:00	0.43	28.38
	2009-12-05	06:10:00	2.28	28.34
	2009-12-05	06:20:00	2.08	27.98
	2009-12-05	06:30:00	0.6	27.89
	2009-12-05	06:40:00	0.46	28.48
	2009-12-05	06:50:00	0.54	28.53
	2009-12-05	07:00:00	0.54	28.72
	2009-12-05	07:10:00	0.52	29.15
	2009-12-05	07:20:00	0.55	28.9
	2009-12-05	07:30:00	0.5	28.92
	2009-12-05	07:40:00	0.54	28.93
	2009-12-05	07:50:00	0.47	28.24
	2009-12-05	08:00:00	0.6	28.21
	2009-12-05	08:10:00	0.42	33.03
	2009-12-05	08:20:00	3.87	28.64
	2009-12-05	08:30:00	0.4	28.59
	2009-12-05	08:40:00	0.59	30.92
	2009-12-05	08:50:00	0.4	43.65
	2009-12-05	09:00:00	0.61	43.32
	2009-12-05	09:10:00	0.4	35.09
	2009-12-05	09:20:00	0.59	28.57
	2009-12-05	09:30:00	0.41	27.92
	2009-12-05	09:40:00	0.59	28.09
	2009-12-05	09:50:00	0.43	28.16
	2009-12-05	10:00:00	0.59	28.56
	2009-12-05	10:10:00	0.47	28.61
	2009-12-05	10:20:00	3.99	28.79
	2009-12-05	10:30:00	0.6	28.98
	2009-12-05	10:40:00	0.61	28.81
	2009-12-05	10:50:00	0.62	28.9
	2009-12-05	11:00:00	0.58	28.74
	2009-12-05	11:10:00	0.64	28.76
	2009-12-05	11:20:00	0.57	29.28
	2009-12-05	11:30:00	0.65	29.29
	2009-12-05	11:40:00	0.59	29.2
	2009-12-05	11:50:00	0.65	29.74
	2009-12-05	12:00:00	0.54	29.67
	2009-12-05	12:10:00	4.13	29.62
	2009-12-05	12:20:00	0.49	29.81
	2009-12-05	12:30:00	0.69	30.15
	2009-12-05	12:40:00	0.47	29.81
	2009-12-05	12:50:00	0.76	29.64
	2009-12-05	13:00:00	0.47	29.67
	2009-12-05	13:10:00	0.71	29.52
	2009-12-05	13:20:00	0.48	29.25
	2009-12-05	13:30:00	0.69	29.06
	2009-12-05	13:40:00	0.52	29.05
	2009-12-05	13:50:00	0.67	29.47
	2009-12-05	14:00:00	3.83	29.57
	2009-12-05	14:10:00	0.67	29.8
	2009-12-05	14:20:00	0.55	29.94
	2009-12-05	14:30:00	0.62	29.92
	2009-12-05	14:40:00	0.54	29.77
	2009-12-05	14:50:00	0.64	30.05
	2009-12-05	15:00:00	0.54	29.86
	2009-12-05	15:10:00	0.66	29.18
	2009-12-05	15:20:00	0.53	29.33
	2009-12-05	15:30:00	0.62	29.32
	2009-12-05	15:40:00	0.56	29.69
	2009-12-05	15:50:00	3.81	29.7
	2009-12-05	16:00:00	0.6	29.8
	2009-12-05	16:10:00	0.63	30.21
	2009-12-05	16:20:00	0.6	29.96
	2009-12-05	16:30:00	0.6	29.69
	2009-12-05	16:40:00	0.52	29.5
	2009-12-05	16:50:00	0.54	29.57
	2009-12-05	17:00:00	0.52	29.08
	2009-12-05	17:10:00	0.56	29.43
	2009-12-05	17:20:00	0.52	29.92
	2009-12-05	17:30:00	0.59	29.84
	2009-12-05	17:40:00	3.65	30.15
	2009-12-05	17:50:00	0.55	30.14
	2009-12-05	18:00:00	0.44	30.12
	2009-12-05	18:10:00	0.59	30.21
	2009-12-05	18:20:00	0.42	29.91
	2009-12-05	18:30:00	0.64	29.27
	2009-12-05	18:40:00	0.4	29.28
	2009-12-05	18:50:00	0.59	30.14
	2009-12-05	19:00:00	0.5	29.86
	2009-12-05	19:10:00	0.56	29.83
	2009-12-05	19:20:00	0.47	29.89
	2009-12-05	19:30:00	3.95	30.07
	2009-12-05	19:40:00	0.45	29.91
	2009-12-05	19:50:00	0.62	29.69
	2009-12-05	20:00:00	0.44	29.8
	2009-12-05	20:10:00	0.57	29.65
	2009-12-05	20:20:00	0.54	29.02
	2009-12-05	20:30:00	0.58	29.12
	2009-12-05	20:40:00	0.46	29.09
	2009-12-05	20:50:00	0.64	29.25
	2009-12-05	21:00:00	0.42	29.76
	2009-12-05	21:10:00	0.6	29.77
	2009-12-05	21:20:00	3.67	29.89
	2009-12-05	21:30:00	0.59	30.04
	2009-12-05	21:40:00	0.45	30.33
	2009-12-05	21:50:00	0.57	30.03
	2009-12-05	22:00:00	0.49	30.11
	2009-12-05	22:10:00	0.54	30
	2009-12-05	22:20:00	0.52	29.74
	2009-12-05	22:30:00	0.51	29.73
	2009-12-05	22:40:00	0.48	28.99
	2009-12-05	22:50:00	0.6	29.1
	2009-12-05	23:00:00	2.11	29
	2009-12-05	23:10:00	2.33	29.42
	2009-12-05	23:20:00	0.47	30.05
	2009-12-05	23:30:00	0.55	29.62
	2009-12-05	23:40:00	0.47	29.69
	2009-12-05	23:50:00	0.56	29.67
	2009-12-05	00:00:00	0.48	35.36
	2009-12-06	00:10:00	0.54	29.75
	2009-12-06	00:20:00	0.48	29.85
	2009-12-06	00:30:00	0.59	30.1
	2009-12-06	00:40:00	0.45	30.02
	2009-12-06	00:50:00	0.6	30.04
	2009-12-06	01:00:00	4.07	29.85
	2009-12-06	01:10:00	0.56	29.93
	2009-12-06	01:20:00	0.48	29.26
	2009-12-06	01:30:00	0.57	29.28
	2009-12-06	01:40:00	0.48	29.4
	2009-12-06	01:50:00	0.59	29.33
	2009-12-06	02:00:00	0.45	29.3
	2009-12-06	02:10:00	0.62	29.3
	2009-12-06	02:20:00	0.42	30.56
	2009-12-06	02:30:00	0.59	29.84
	2009-12-06	02:40:00	0.52	29.91
	2009-12-06	02:50:00	4.07	29.85
	2009-12-06	03:00:00	0.51	29.48
	2009-12-06	03:10:00	0.52	29.6
	2009-12-06	03:20:00	0.47	29.62
	2009-12-06	03:30:00	0.65	30.11
	2009-12-06	03:40:00	0.4	29.78
	2009-12-06	03:50:00	0.63	29.77
	2009-12-06	04:00:00	0.45	29.56
	2009-12-06	04:10:00	0.59	29.77
	2009-12-06	04:20:00	0.51	29.92
	2009-12-06	04:30:00	0.52	29.94
	2009-12-06	04:40:00	4.03	29.29
	2009-12-06	04:50:00	0.56	29.4
	2009-12-06	05:00:00	0.51	29.28
	2009-12-06	05:10:00	0.52	29.31
	2009-12-06	05:20:00	0.52	29.26
	2009-12-06	05:30:00	0.49	29.72
	2009-12-06	05:40:00	0.45	29.75
	2009-12-06	05:50:00	0.5	29.89
	2009-12-06	06:00:00	0.63	29.51
	2009-12-06	06:10:00	0.46	29.53
	2009-12-06	06:20:00	3.79	29.78
	2009-12-06	06:30:00	0.45	29.98
	2009-12-06	06:40:00	0.5	29.98
	2009-12-06	06:50:00	0.51	29.59
	2009-12-06	07:00:00	0.5	29.69
	2009-12-06	07:10:00	0.59	29.63
	2009-12-06	07:20:00	0.47	29.35
	2009-12-06	07:30:00	0.56	29.43
	2009-12-06	07:40:00	0.48	29.49
	2009-12-06	07:50:00	0.56	28.94
	2009-12-06	08:00:00	0.44	29.31
	2009-12-06	08:10:00	3.75	29.22
	2009-12-06	08:20:00	0.44	29.2
	2009-12-06	08:30:00	0.61	29.23
	2009-12-06	08:40:00	0.4	30.67
	2009-12-06	08:50:00	0.63	41.33
	2009-12-06	09:00:00	0.39	43.1
	2009-12-06	09:10:00	0.64	33.83
	2009-12-06	09:20:00	0.37	29.67
	2009-12-06	09:30:00	0.56	29.36
	2009-12-06	09:40:00	0.43	28.76
	2009-12-06	09:50:00	0.65	28.85
	2009-12-06	10:00:00	3.56	28.8
	2009-12-06	10:10:00	0.62	29.55
	2009-12-06	10:20:00	0.4	29.81
	2009-12-06	10:30:00	0.59	29.66
	2009-12-06	10:40:00	0.42	29.53
	2009-12-06	10:50:00	0.62	29.87
	2009-12-06	11:00:00	0.43	30.33
	2009-12-06	11:10:00	0.6	29.71
	2009-12-06	11:20:00	0.43	30.08
	2009-12-06	11:30:00	0.8	29.83
	2009-12-06	11:40:00	1.27	29.64
	2009-12-06	11:50:00	3.77	29.7
	2009-12-06	12:00:00	0.47	28.93
	2009-12-06	12:10:00	0.54	29.06
	2009-12-06	12:20:00	0.48	28.91
	2009-12-06	12:30:00	0.54	29.21
	2009-12-06	12:40:00	0.46	29.75
	2009-12-06	12:50:00	0.56	29.77
	2009-12-06	13:00:00	0.48	31.88
	2009-12-06	13:10:00	0.55	37.54
	2009-12-06	13:20:00	0.48	38.79
	2009-12-06	13:30:00	0.56	39.33
	2009-12-06	13:40:00	3.85	42.85
	2009-12-06	13:50:00	0.56	43.23
	2009-12-06	14:00:00	0.48	42.16
	2009-12-06	14:10:00	0.56	39.05
	2009-12-06	14:20:00	0.45	38.18
	2009-12-06	14:30:00	0.57	38.51
	2009-12-06	14:40:00	0.39	42.55
	2009-12-06	14:50:00	0.63	42.62
	2009-12-06	15:00:00	0.38	42.71
	2009-12-06	15:10:00	0.6	41.79
	2009-12-06	15:20:00	1.22	41.8
	2009-12-06	15:30:00	3.19	42.67
	2009-12-06	15:40:00	0.41	42.73
	2009-12-06	15:50:00	0.61	42.69
	2009-12-06	16:00:00	0.44	42.48
	2009-12-06	16:10:00	0.58	43.18
	2009-12-06	16:20:00	0.43	42.66
	2009-12-06	16:30:00	0.62	42.12
	2009-12-06	16:40:00	0.41	42.01
	2009-12-06	16:50:00	0.61	41.78
	2009-12-06	17:00:00	0.45	42.3
	2009-12-06	17:10:00	0.62	43.19
	2009-12-06	17:20:00	3.67	41.79
	2009-12-06	17:30:00	0.57	40.17
	2009-12-06	17:40:00	0.48	40.73
	2009-12-06	17:50:00	0.57	41.06
	2009-12-06	18:00:00	0.51	41.12
	2009-12-06	18:10:00	0.51	41.35
	2009-12-06	18:20:00	0.52	41.44
	2009-12-06	18:30:00	0.54	41.46
	2009-12-06	18:40:00	0.51	40.6
	2009-12-06	18:50:00	0.57	40.51
	2009-12-06	19:00:00	0.5	40.1
	2009-12-06	19:10:00	3.81	40.89
	2009-12-06	19:20:00	0.45	41.5
	2009-12-06	19:30:00	0.62	41.43
	2009-12-06	19:40:00	0.48	41.15
	2009-12-06	19:50:00	0.6	41.27
	2009-12-06	20:00:00	0.43	40.89
	2009-12-06	20:10:00	0.72	41.26
	2009-12-06	20:20:00	0.4	41.04
	2009-12-06	20:30:00	0.7	42.12
	2009-12-06	20:40:00	0.43	41.8
	2009-12-06	20:50:00	0.64	41.17
	2009-12-06	21:00:00	1.18	40.75
	2009-12-06	21:10:00	3.16	41
	2009-12-06	21:20:00	0.48	40.56
	2009-12-06	21:30:00	0.57	40.97
	2009-12-06	21:40:00	0.52	41.16
	2009-12-06	21:50:00	0.58	41.83
	2009-12-06	22:00:00	0.56	43.61
	2009-12-06	22:10:00	0.52	41.6
	2009-12-06	22:20:00	0.54	41.11
	2009-12-06	22:30:00	0.53	42.07
	2009-12-06	22:40:00	0.53	40.91
	2009-12-06	22:50:00	0.53	40.92
	2009-12-06	23:00:00	3.79	40.99
	2009-12-06	23:10:00	0.41	41.22
	2009-12-06	23:20:00	0.65	41.98
	2009-12-06	23:30:00	0.38	45.44
	2009-12-06	23:40:00	0.62	44.54
	2009-12-06	23:50:00	0.39	41.72
	2009-12-06	00:00:00	0.6	29.79
	2009-12-07	00:10:00	0.5	41.81
	2009-12-07	00:20:00	0.51	41.6
	2009-12-07	00:30:00	0.52	41.49
	2009-12-07	00:40:00	0.5	41.32
	2009-12-07	00:50:00	3.67	41.33
	2009-12-07	01:00:00	0.49	40.55
	2009-12-07	01:10:00	0.56	41.18
	2009-12-07	01:20:00	0.49	40.95
	2009-12-07	01:30:00	0.55	41.53
	2009-12-07	01:40:00	0.44	41.77
	2009-12-07	01:50:00	0.62	43.64
	2009-12-07	02:00:00	0.41	44.12
	2009-12-07	02:10:00	0.62	41.23
	2009-12-07	02:20:00	0.42	41.42
	2009-12-07	02:30:00	0.59	41.75
	2009-12-07	02:40:00	0.45	41.85
	2009-12-07	02:50:00	3.59	41.48
	2009-12-07	03:00:00	0.31	41.45
	2009-12-07	03:10:00	0.44	41.55
	2009-12-07	03:20:00	0.32	41.36
	2009-12-07	03:30:00	0.38	41.61
	2009-12-07	03:40:00	0.35	44.04
	2009-12-07	03:50:00	0.36	44.37
	2009-12-07	04:00:00	0.35	41.74
	2009-12-07	04:10:00	0.36	40.59
	2009-12-07	04:20:00	0.49	40.64
	2009-12-07	04:30:00	0.52	41.02
	2009-12-07	04:40:00	3.63	40.89
	2009-12-07	04:50:00	0.54	41.16
	2009-12-07	05:00:00	0.48	41.07
	2009-12-07	05:10:00	0.53	40.91
	2009-12-07	05:20:00	0.53	40.91
	2009-12-07	05:30:00	0.53	40.9
	2009-12-07	05:40:00	0.51	43.16
	2009-12-07	05:50:00	0.45	42.98
	2009-12-07	06:00:00	0.51	41.09
	2009-12-07	06:10:00	0.6	41.25
	2009-12-07	06:20:00	0.55	41.28
	2009-12-07	06:30:00	3.81	41.9
	2009-12-07	06:40:00	0.56	41.1
	2009-12-07	06:50:00	0.55	41.22
	2009-12-07	07:00:00	0.63	41.1
	2009-12-07	07:10:00	0.65	41.5
	2009-12-07	07:20:00	0.63	40.94
	2009-12-07	07:30:00	0.64	40.93
	2009-12-07	07:40:00	0.69	49.86
	2009-12-07	07:50:00	0.6	50.82
	2009-12-07	08:00:00	0.68	65.24
	2009-12-07	08:10:00	0.6	34.33
	2009-12-07	08:20:00	3.89	52.69
	2009-12-07	08:30:00	0.61	51.83
	2009-12-07	08:40:00	0.66	52.58
	2009-12-07	08:50:00	0.65	53.18
	2009-12-07	09:00:00	0.6	55.34
	2009-12-07	09:10:00	0.67	55.55
	2009-12-07	09:20:00	0.59	69.85
	2009-12-07	09:30:00	0.74	54.5
	2009-12-07	09:40:00	0.63	55.47
	2009-12-07	09:50:00	0.7	60.36
	2009-12-07	10:00:00	0.77	53.67
	2009-12-07	10:10:00	3.83	58.1
	2009-12-07	10:20:00	0.73	53.51
	2009-12-07	10:30:00	0.6	56.22
	2009-12-07	10:40:00	0.74	53.37
	2009-12-07	10:50:00	0.56	52.19
	2009-12-07	11:00:00	0.76	47.26
	2009-12-07	11:10:00	0.51	47.13
	2009-12-07	11:20:00	0.78	47.98
	2009-12-07	11:30:00	0.49	50.85
	2009-12-07	11:40:00	0.72	50.37
	2009-12-07	11:50:00	4.09	48.39
	2009-12-07	12:00:00	0.69	51.44
	2009-12-07	12:10:00	0.59	51.88
	2009-12-07	12:20:00	0.68	52.66
	2009-12-07	12:30:00	0.58	48.02
	2009-12-07	12:40:00	0.69	54.96
	2009-12-07	12:50:00	0.59	45.21
	2009-12-07	13:00:00	0.69	45.38
	2009-12-07	13:10:00	0.64	53.53
	2009-12-07	13:20:00	0.65	54.31
	2009-12-07	13:30:00	0.59	53
	2009-12-07	13:40:00	3.99	54.2
	2009-12-07	13:50:00	0.59	59.05
	2009-12-07	14:00:00	0.69	54.13
	2009-12-07	14:10:00	0.6	53.86
	2009-12-07	14:20:00	0.69	53.83
	2009-12-07	14:30:00	0.66	50.36
	2009-12-07	14:40:00	0.65	53.18
	2009-12-07	14:50:00	0.61	54.07
	2009-12-07	15:00:00	0.67	55.12
	2009-12-07	15:10:00	0.59	55.9
	2009-12-07	15:20:00	0.64	57.94
	2009-12-07	15:30:00	3.79	58.55
	2009-12-07	15:40:00	0.64	56.96
	2009-12-07	15:50:00	0.63	56.56
	2009-12-07	16:00:00	0.64	55.95
	2009-12-07	16:10:00	0.64	56.22
	2009-12-07	16:20:00	0.6	56.03
	2009-12-07	16:30:00	0.61	51.52
	2009-12-07	16:40:00	0.67	52.19
	2009-12-07	16:50:00	0.61	52.02
	2009-12-07	17:00:00	0.69	50.72
	2009-12-07	17:10:00	0.56	51.79
	2009-12-07	17:20:00	3.95	55.59
	2009-12-07	17:30:00	0.55	55.63
	2009-12-07	17:40:00	0.74	51.02
	2009-12-07	17:50:00	0.51	52.04
	2009-12-07	18:00:00	0.75	56.62
	2009-12-07	18:10:00	0.48	55.64
	2009-12-07	18:20:00	0.78	54.51
	2009-12-07	18:30:00	0.45	59.59
	2009-12-07	18:40:00	0.69	48.17
	2009-12-07	18:50:00	0.39	47.24
	2009-12-07	19:00:00	2.08	46.73
	2009-12-07	19:10:00	2.17	46.94
	2009-12-07	19:20:00	0.65	46.65
	2009-12-07	19:30:00	0.44	44.79
	2009-12-07	19:40:00	0.64	45.84
	2009-12-07	19:50:00	0.48	44.61
	2009-12-07	20:00:00	0.59	44.48
	2009-12-07	20:10:00	0.55	44.79
	2009-12-07	20:20:00	0.53	35.81
	2009-12-07	20:30:00	0.56	35.81
	2009-12-07	20:40:00	0.5	36.4
	2009-12-07	20:50:00	2.99	36.39
	2009-12-07	21:00:00	1.22	36.4
	2009-12-07	21:10:00	0.6	26.69
	2009-12-07	21:20:00	0.47	26.49
	2009-12-07	21:30:00	0.63	25.79
	2009-12-07	21:40:00	0.48	25.85
	2009-12-07	21:50:00	0.63	25.04
	2009-12-07	22:00:00	0.48	27.76
	2009-12-07	22:10:00	0.62	27.82
	2009-12-07	22:20:00	0.49	25.23
	2009-12-07	22:30:00	0.58	25.95
	2009-12-07	22:40:00	0.49	26.17
	2009-12-07	22:50:00	3.91	26.52
	2009-12-07	23:00:00	0.52	29.66
	2009-12-07	23:10:00	0.52	28.82
	2009-12-07	23:20:00	0.57	28.76
	2009-12-07	23:30:00	0.55	26.32
	2009-12-07	23:40:00	0.51	26.13
	2009-12-07	23:50:00	0.61	25.47
	2009-12-07	00:00:00	0.45	41.78
	2009-12-08	00:10:00	0.65	25.48
	2009-12-08	00:20:00	0.41	25.39
	2009-12-08	00:30:00	0.69	28.51
	2009-12-08	00:40:00	0.95	28.93
	2009-12-08	00:50:00	3.33	28.61
	2009-12-08	01:00:00	0.45	26
	2009-12-08	01:10:00	0.61	26.4
	2009-12-08	01:20:00	0.48	28.21
	2009-12-08	01:30:00	0.56	28.12
	2009-12-08	01:40:00	0.59	28.08
	2009-12-08	01:50:00	0.5	28.06
	2009-12-08	02:00:00	0.59	27.42
	2009-12-08	02:10:00	0.5	27.36
	2009-12-08	02:20:00	0.58	27.58
	2009-12-08	02:30:00	0.47	27.99
	2009-12-08	02:40:00	3.81	28.35
	2009-12-08	02:50:00	0.48	28.38
	2009-12-08	03:00:00	0.59	26.05
	2009-12-08	03:10:00	0.55	28.2
	2009-12-08	03:20:00	0.52	28.33
	2009-12-08	03:30:00	0.53	28.37
	2009-12-08	03:40:00	0.57	28.09
	2009-12-08	03:50:00	0.53	27.7
	2009-12-08	04:00:00	0.55	27.71
	2009-12-08	04:10:00	0.57	28.74
	2009-12-08	04:20:00	0.53	37.42
	2009-12-08	04:30:00	3.69	38.99
	2009-12-08	04:40:00	0.6	38.8
	2009-12-08	04:50:00	0.51	38.45
	2009-12-08	05:00:00	0.55	38.17
	2009-12-08	05:10:00	0.55	35.8
	2009-12-08	05:20:00	0.51	36.17
	2009-12-08	05:30:00	0.58	38.23
	2009-12-08	05:40:00	0.46	38.47
	2009-12-08	05:50:00	0.64	38.65
	2009-12-08	06:00:00	0.44	38.71
	2009-12-08	06:10:00	0.68	35.51
	2009-12-08	06:20:00	0.2	35.78
	2009-12-08	06:30:00	0.01	37.83
	2009-12-08	06:40:00	0.08	38.37
	2009-12-08	06:50:00	4.33	38.18
	2009-12-08	07:00:00	0.58	35.72
	2009-12-08	07:10:00	0.8	38.29
	2009-12-08	07:20:00	0.78	19.66
	2009-12-08	07:30:00	0.73	27.29
	2009-12-08	07:40:00	0.68	35.52
	2009-12-08	07:50:00	0.56	38.7
	2009-12-08	08:00:00	0.62	41.35
	2009-12-08	08:10:00	0.66	42.07
	2009-12-08	08:20:00	0.57	42.21
	2009-12-08	08:30:00	0.65	41.61
	2009-12-08	08:40:00	0.59	41.57
	2009-12-08	08:50:00	3.85	42.5
	2009-12-08	09:00:00	0.59	44.04
	2009-12-08	09:10:00	0.75	46.94
	2009-12-08	09:20:00	0.75	54.95
	2009-12-08	09:30:00	0.84	52.08
	2009-12-08	09:40:00	0.72	49.66
	2009-12-08	09:50:00	0.8	52.84
	2009-12-08	10:00:00	0.73	51.15
	2009-12-08	10:10:00	0.81	52.09
	2009-12-08	10:20:00	0.77	62.63
	2009-12-08	10:30:00	0.74	47.76
	2009-12-08	10:40:00	3.95	47.22
	2009-12-08	10:50:00	0.7	57.21
	2009-12-08	11:00:00	0.84	59.68
	2009-12-08	11:10:00	0.68	57.38
	2009-12-08	11:20:00	0.87	63.77
	2009-12-08	11:30:00	0.87	70.3
	2009-12-08	11:40:00	1.53	62.42
	2009-12-08	11:50:00	0.74	60.32
	2009-12-08	12:00:00	0.77	59.61
	2009-12-08	12:10:00	0.69	63.06
	2009-12-08	12:20:00	0.77	57.37
	2009-12-08	12:30:00	4.05	72.31
	2009-12-08	12:40:00	0.71	72.63
	2009-12-08	12:50:00	0.72	65.04
	2009-12-08	13:00:00	0.69	65.53
	2009-12-08	13:10:00	0.74	55.88
	2009-12-08	13:20:00	0.7	57.1
	2009-12-08	13:30:00	0.76	66.86
	2009-12-08	13:40:00	0.66	57.84
	2009-12-08	13:50:00	0.75	57.35
	2009-12-08	14:00:00	0.58	57.79
	2009-12-08	14:10:00	0.91	58.08
	2009-12-08	14:20:00	3.85	59.4
	2009-12-08	14:30:00	0.86	57.67
	2009-12-08	14:40:00	0.6	57.57
	2009-12-08	14:50:00	0.83	57.81
	2009-12-08	15:00:00	0.61	64.28
	2009-12-08	15:10:00	0.83	54.16
	2009-12-08	15:20:00	0.7	53.93
	2009-12-08	15:30:00	0.88	64.06
	2009-12-08	15:40:00	0.7	56.29
	2009-12-08	15:50:00	0.76	59.27
	2009-12-08	16:00:00	4.01	63.49
	2009-12-08	16:10:00	0.81	57.09
	2009-12-08	16:20:00	0.75	54.19
	2009-12-08	16:30:00	0.76	55.21
	2009-12-08	16:40:00	0.72	53.42
	2009-12-08	16:50:00	0.82	52.44
	2009-12-08	17:00:00	0.73	52.22
	2009-12-08	17:10:00	0.74	52.89
	2009-12-08	17:20:00	0.7	52.67
	2009-12-08	17:30:00	0.8	52.8
	2009-12-08	17:40:00	0.69	51.98
	2009-12-08	17:50:00	4.15	51.39
	2009-12-08	18:00:00	0.55	52.12
	2009-12-08	18:10:00	0.71	51.97
	2009-12-08	18:20:00	0.46	52.83
	2009-12-08	18:30:00	0.65	63.3
	2009-12-08	18:40:00	0.6	57.69
	2009-12-08	18:50:00	0.65	50.93
	2009-12-08	19:00:00	0.57	43.11
	2009-12-08	19:10:00	0.6	42.45
	2009-12-08	19:20:00	0.56	41.86
	2009-12-08	19:30:00	1.92	43.11
	2009-12-08	19:40:00	2.59	43.47
	2009-12-08	19:50:00	0.59	43.12
	2009-12-08	20:00:00	0.64	43.12
	2009-12-08	20:10:00	0.56	43.09
	2009-12-08	20:20:00	0.52	42.54
	2009-12-08	20:30:00	0.68	42.98
	2009-12-08	20:40:00	0.51	39.81
	2009-12-08	20:50:00	0.63	39.12
	2009-12-08	21:00:00	0.55	42.7
	2009-12-08	21:10:00	0.6	28.04
	2009-12-08	21:20:00	4.19	28.07
	2009-12-08	21:30:00	0.53	28.09
	2009-12-08	21:40:00	0.68	28.05
	2009-12-08	21:50:00	0.48	28
	2009-12-08	22:00:00	0.7	44.24
	2009-12-08	22:10:00	0.45	28.38
	2009-12-08	22:20:00	0.67	28.46
	2009-12-08	22:30:00	0.51	28.2
	2009-12-08	22:40:00	0.66	28.17
	2009-12-08	22:50:00	0.51	28.8
	2009-12-08	23:00:00	0.66	28.9
	2009-12-08	23:10:00	4.11	28.68
	2009-12-08	23:20:00	0.6	29
	2009-12-08	23:30:00	0.62	28.97
	2009-12-08	23:40:00	0.54	28.94
	2009-12-08	23:50:00	0.68	28.91
	2009-12-08	00:00:00	0.5	25.56
	2009-12-09	00:10:00	0.7	29.04
	2009-12-09	00:20:00	0.48	28.35
	2009-12-09	00:30:00	0.7	28.41
	2009-12-09	00:40:00	0.45	28.35
	2009-12-09	00:50:00	4.33	28.43
	2009-12-09	01:00:00	0.46	28.31
	2009-12-09	01:10:00	0.74	28.53
	2009-12-09	01:20:00	0.49	28.85
	2009-12-09	01:30:00	0.67	28.41
	2009-12-09	01:40:00	0.52	28.35
	2009-12-09	01:50:00	0.63	28.16
	2009-12-09	02:00:00	0.53	28.12
	2009-12-09	02:10:00	0.62	28.16
	2009-12-09	02:20:00	0.55	28
	2009-12-09	02:30:00	4.03	28.02
	2009-12-09	02:40:00	0.59	28.4
	2009-12-09	02:50:00	0.61	28.24
	2009-12-09	03:00:00	0.59	28.36
	2009-12-09	03:10:00	0.64	28.33
	2009-12-09	03:20:00	0.58	28.28
	2009-12-09	03:30:00	0.59	28.43
	2009-12-09	03:40:00	0.46	28.39
	2009-12-09	03:50:00	0.77	28.25
	2009-12-09	04:00:00	0.41	27.78
	2009-12-09	04:10:00	4.13	40.8
	2009-12-09	04:20:00	0.41	41.63
	2009-12-09	04:30:00	0.69	41.49
	2009-12-09	04:40:00	0.41	37.35
	2009-12-09	04:50:00	0.69	37.66
	2009-12-09	05:00:00	0.45	38.05
	2009-12-09	05:10:00	0.64	38.31
	2009-12-09	05:20:00	0.5	38.72
	2009-12-09	05:30:00	0.55	38.88
	2009-12-09	05:40:00	0.71	39.23
	2009-12-09	05:50:00	1.11	37.89
	2009-12-09	06:00:00	3.21	42.13
	2009-12-09	06:10:00	0.44	42.53
	2009-12-09	06:20:00	0.63	42.38
	2009-12-09	06:30:00	0.54	42.69
	2009-12-09	06:40:00	0.68	41.7
	2009-12-09	06:50:00	0.62	41.8
	2009-12-09	07:00:00	0.81	41.24
	2009-12-09	07:10:00	0.76	40.86
	2009-12-09	07:20:00	0.81	40.98
	2009-12-09	07:30:00	0.81	43.16
	2009-12-09	07:40:00	4.17	43.55
	2009-12-09	07:50:00	0.79	50.97
	2009-12-09	08:00:00	0.74	51.09
	2009-12-09	08:10:00	0.82	53.43
	2009-12-09	08:20:00	0.7	54.24
	2009-12-09	08:30:00	0.81	53.72
	2009-12-09	08:40:00	0.73	54.27
	2009-12-09	08:50:00	0.83	53.68
	2009-12-09	09:00:00	0.7	54.03
	2009-12-09	09:10:00	0.85	54.21
	2009-12-09	09:20:00	4.03	54.37
	2009-12-09	09:30:00	0.76	54.7
	2009-12-09	09:40:00	0.8	57.01
	2009-12-09	09:50:00	0.67	66.91
	2009-12-09	10:00:00	0.89	63.75
	2009-12-09	10:10:00	0.64	62.39
	2009-12-09	10:20:00	0.91	59.83
	2009-12-09	10:30:00	0.61	56.22
	2009-12-09	10:40:00	0.9	65.39
	2009-12-09	10:50:00	0.61	54.52
	2009-12-09	11:00:00	3.27	65.6
	2009-12-09	11:10:00	1.54	62.81
	2009-12-09	11:20:00	0.87	64.04
	2009-12-09	11:30:00	0.69	66.2
	2009-12-09	11:40:00	0.95	57.57
	2009-12-09	11:50:00	0.69	56.34
	2009-12-09	12:00:00	0.85	57.07
	2009-12-09	12:10:00	0.8	56.64
	2009-12-09	12:20:00	0.77	52.93
	2009-12-09	12:30:00	0.82	52.9
	2009-12-09	12:40:00	1.84	52.4
	2009-12-09	12:50:00	3	56.43
	2009-12-09	13:00:00	0.78	60.98
	2009-12-09	13:10:00	0.77	56.51
	2009-12-09	13:20:00	0.79	56.59
	2009-12-09	13:30:00	0.75	59.27
	2009-12-09	13:40:00	0.88	56.5
	2009-12-09	13:50:00	0.7	55.99
	2009-12-09	14:00:00	0.85	56.29
	2009-12-09	14:10:00	0.72	49.79
	2009-12-09	14:20:00	3.83	50.02
	2009-12-09	14:30:00	1.12	49.95
	2009-12-09	14:40:00	0.87	49.95
	2009-12-09	14:50:00	0.68	49.99
	2009-12-09	15:00:00	0.85	50.43
	2009-12-09	15:10:00	0.66	54.22
	2009-12-09	15:20:00	0.89	54.58
	2009-12-09	15:30:00	0.66	61.15
	2009-12-09	15:40:00	0.91	53.51
	2009-12-09	15:50:00	0.65	69
	2009-12-09	16:00:00	3.33	59.82
	2009-12-09	16:10:00	1.71	59.83
	2009-12-09	16:20:00	0.79	62.46
	2009-12-09	16:30:00	0.81	56.55
	2009-12-09	16:40:00	0.76	54.72
	2009-12-09	16:50:00	0.84	60.25
	2009-12-09	17:00:00	0.72	53.9
	2009-12-09	17:10:00	0.89	52.68
	2009-12-09	17:20:00	0.71	53.01
	2009-12-09	17:30:00	0.85	52.4
	2009-12-09	17:40:00	4.05	52.03
	2009-12-09	17:50:00	0.85	51.78
	2009-12-09	18:00:00	0.68	52.5
	2009-12-09	18:10:00	0.84	52.76
	2009-12-09	18:20:00	0.7	52.74
	2009-12-09	18:30:00	0.86	53.81
	2009-12-09	18:40:00	0.72	54.08
	2009-12-09	18:50:00	0.78	52.71
	2009-12-09	19:00:00	0.53	54
	2009-12-09	19:10:00	0.6	49.34
	2009-12-09	19:20:00	2.15	49.28
	2009-12-09	19:30:00	2.4	55.64
	2009-12-09	19:40:00	0.76	56.02
	2009-12-09	19:50:00	0.41	56.4
	2009-12-09	20:00:00	0.67	45.13
	2009-12-09	20:10:00	0.4	55.02
	2009-12-09	20:20:00	0.72	43.82
	2009-12-09	20:30:00	0.4	39.45
	2009-12-09	20:40:00	0.69	39.75
	2009-12-09	20:50:00	0.4	43.25
	2009-12-09	21:00:00	0.71	38.82
	2009-12-09	21:10:00	3.85	28.41
	2009-12-09	21:20:00	0.57	28.52
	2009-12-09	21:30:00	0.51	28.39
	2009-12-09	21:40:00	0.54	29.04
	2009-12-09	21:50:00	0.53	28.89
	2009-12-09	22:00:00	0.57	29.18
	2009-12-09	22:10:00	0.54	29.46
	2009-12-09	22:20:00	0.54	29.34
	2009-12-09	22:30:00	0.61	29.12
	2009-12-09	22:40:00	0.49	29.26
	2009-12-09	22:50:00	4.15	29.23
	2009-12-09	23:00:00	0.47	29.37
	2009-12-09	23:10:00	0.57	29.27
	2009-12-09	23:20:00	0.46	29.08
	2009-12-09	23:30:00	0.57	29.14
	2009-12-09	23:40:00	0.45	29.26
	2009-12-09	23:50:00	0.58	29.33
	2009-12-09	00:00:00	0.46	29.09
	2009-12-10	00:10:00	0.57	29.68
	2009-12-10	00:20:00	0.47	29.37
	2009-12-10	00:30:00	3.81	29.14
	2009-12-10	00:40:00	0.49	28.9
	2009-12-10	00:50:00	0.54	28.91
	2009-12-10	01:00:00	0.52	28.92
	2009-12-10	01:10:00	0.51	28.94
	2009-12-10	01:20:00	0.59	28.91
	2009-12-10	01:30:00	0.41	28.91
	2009-12-10	01:40:00	0.68	28.95
	2009-12-10	01:50:00	0.42	29.48
	2009-12-10	02:00:00	0.64	28.98
	2009-12-10	02:10:00	0.41	28.56
	2009-12-10	02:20:00	3.85	28.28
	2009-12-10	02:30:00	0.39	28.35
	2009-12-10	02:40:00	0.67	28.27
	2009-12-10	02:50:00	0.39	28.34
	2009-12-10	03:00:00	0.68	28.37
	2009-12-10	03:10:00	0.42	28.38
	2009-12-10	03:20:00	0.63	28.51
	2009-12-10	03:30:00	0.4	29.06
	2009-12-10	03:40:00	0.68	29.18
	2009-12-10	03:50:00	0.38	28.76
	2009-12-10	04:00:00	0.66	29.09
	2009-12-10	04:10:00	3.61	42.39
	2009-12-10	04:20:00	0.66	46.42
	2009-12-10	04:30:00	0.43	46.31
	2009-12-10	04:40:00	0.6	43.39
	2009-12-10	04:50:00	0.47	43.64
	2009-12-10	05:00:00	0.54	43.45
	2009-12-10	05:10:00	0.45	42.34
	2009-12-10	05:20:00	0.62	43.31
	2009-12-10	05:30:00	0.45	43.16
	2009-12-10	05:40:00	0.56	42.99
	2009-12-10	05:50:00	0.51	43.22
	2009-12-10	06:00:00	3.93	43.16
	2009-12-10	06:10:00	0.54	47.59
	2009-12-10	06:20:00	0.53	45.73
	2009-12-10	06:30:00	0.56	45.77
	2009-12-10	06:40:00	0.66	43.4
	2009-12-10	06:50:00	0.65	42.61
	2009-12-10	07:00:00	0.76	42.61
	2009-12-10	07:10:00	0.74	42.98
	2009-12-10	07:20:00	0.76	43.27
	2009-12-10	07:30:00	0.9	48.93
	2009-12-10	07:40:00	0.76	53.29
	2009-12-10	07:50:00	3.99	52.82
	2009-12-10	08:00:00	0.76	55.83
	2009-12-10	08:10:00	0.79	55.7
	2009-12-10	08:20:00	0.71	53.34
	2009-12-10	08:30:00	0.8	52.89
	2009-12-10	08:40:00	0.72	52.72
	2009-12-10	08:50:00	0.81	53.9
	2009-12-10	09:00:00	0.72	57.19
	2009-12-10	09:10:00	0.84	54.83
	2009-12-10	09:20:00	0.69	55.89
	2009-12-10	09:30:00	0.86	53.68
	2009-12-10	09:40:00	0.7	55.74
	2009-12-10	09:50:00	3.95	58.55
	2009-12-10	10:00:00	0.68	63.11
	2009-12-10	10:10:00	0.81	62.29
	2009-12-10	10:20:00	0.73	61.98
	2009-12-10	10:30:00	0.91	76.09
	2009-12-10	10:40:00	0.7	56.16
	2009-12-10	10:50:00	0.9	55.97
	2009-12-10	11:00:00	0.66	53.42
	2009-12-10	11:10:00	0.92	50.89
	2009-12-10	11:20:00	0.62	51.24
	2009-12-10	11:30:00	1.2	52.41
	2009-12-10	11:40:00	5.57	58.2
	2009-12-10	11:50:00	0.87	56.12
	2009-12-10	12:00:00	0.66	48.97
	2009-12-10	12:10:00	0.83	49.59
	2009-12-10	12:20:00	0.68	50.16
	2009-12-10	12:30:00	0.81	53.71
	2009-12-10	12:40:00	0.73	49.97
	2009-12-10	12:50:00	0.75	50.44
	2009-12-10	13:00:00	0.77	54.26
	2009-12-10	13:10:00	0.72	57.56
	2009-12-10	13:20:00	0.81	60.9
	2009-12-10	13:30:00	3.83	56.36
	2009-12-10	13:40:00	0.84	60
	2009-12-10	13:50:00	0.77	56.46
	2009-12-10	14:00:00	0.87	54.72
	2009-12-10	14:10:00	0.75	58.84
	2009-12-10	14:20:00	0.87	53.33
	2009-12-10	14:30:00	0.78	54.08
	2009-12-10	14:40:00	0.84	53.79
	2009-12-10	14:50:00	0.75	53.56
	2009-12-10	15:00:00	0.85	50.27
	2009-12-10	15:10:00	0.73	52.84
	2009-12-10	15:20:00	3.81	53.25
	2009-12-10	15:30:00	0.72	53.01
	2009-12-10	15:40:00	0.84	49.7
	2009-12-10	15:50:00	0.74	68.41
	2009-12-10	16:00:00	0.8	60.26
	2009-12-10	16:10:00	0.79	61.24
	2009-12-10	16:20:00	0.73	61.24
	2009-12-10	16:30:00	0.81	56.37
	2009-12-10	16:40:00	0.7	54.97
	2009-12-10	16:50:00	0.82	54.03
	2009-12-10	17:00:00	0.71	50.92
	2009-12-10	17:10:00	4.03	54.8
	2009-12-10	17:20:00	0.71	48.14
	2009-12-10	17:30:00	0.84	47.9
	2009-12-10	17:40:00	0.71	56.52
	2009-12-10	17:50:00	0.85	58.65
	2009-12-10	18:00:00	0.72	49.97
	2009-12-10	18:10:00	0.79	46.2
	2009-12-10	18:20:00	0.75	46.24
	2009-12-10	18:30:00	0.78	47.21
	2009-12-10	18:40:00	0.78	52.04
	2009-12-10	18:50:00	0.76	46.48
	2009-12-10	19:00:00	4.13	45.46
	2009-12-10	19:10:00	0.76	46.04
	2009-12-10	19:20:00	0.8	45.63
	2009-12-10	19:30:00	0.75	45.66
	2009-12-10	19:40:00	0.83	46.68
	2009-12-10	19:50:00	0.72	45.71
	2009-12-10	20:00:00	0.82	46.08
	2009-12-10	20:10:00	0.76	46.65
	2009-12-10	20:20:00	0.75	50.13
	2009-12-10	20:30:00	0.79	49.92
	2009-12-10	20:40:00	0.75	45.62
	2009-12-10	20:50:00	0.78	45.9
	2009-12-10	21:00:00	3.85	45.85
	2009-12-10	21:10:00	0.72	35.6
	2009-12-10	21:20:00	0.86	38.96
	2009-12-10	21:30:00	0.7	39.11
	2009-12-10	21:40:00	0.82	38.34
	2009-12-10	21:50:00	0.73	35.76
	2009-12-10	22:00:00	0.78	35.68
	2009-12-10	22:10:00	0.74	37.01
	2009-12-10	22:20:00	0.79	39.12
	2009-12-10	22:30:00	0.76	38.36
	2009-12-10	22:40:00	0.74	38.95
	2009-12-10	22:50:00	2.85	38.95
	2009-12-10	23:00:00	1.76	38.26
	2009-12-10	23:10:00	0.79	35.55
	2009-12-10	23:20:00	0.62	36.33
	2009-12-10	23:30:00	0.95	35.47
	2009-12-10	23:40:00	0.6	39.27
	2009-12-10	23:50:00	0.86	38.78
	2009-12-10	00:00:00	0.67	28.92
	2009-12-11	00:10:00	0.79	38.05
	2009-12-11	00:20:00	0.61	37.94
	2009-12-11	00:30:00	0.8	39.04
	2009-12-11	00:40:00	0.61	35.77
	2009-12-11	00:50:00	3.89	35.67
	2009-12-11	01:00:00	0.76	35.62
	2009-12-11	01:10:00	0.91	38.69
	2009-12-11	01:20:00	0.66	38.73
	2009-12-11	01:30:00	0.85	38.8
	2009-12-11	01:40:00	0.68	39.09
	2009-12-11	01:50:00	0.87	38.68
	2009-12-11	02:00:00	0.71	37.84
	2009-12-11	02:10:00	0.8	35.72
	2009-12-11	02:20:00	0.77	36.47
	2009-12-11	02:30:00	0.73	39.14
	2009-12-11	02:40:00	0.77	38.33
	2009-12-11	02:50:00	4.07	38.75
	2009-12-11	03:00:00	0.78	39.32
	2009-12-11	03:10:00	0.73	38.09
	2009-12-11	03:20:00	0.81	38.12
	2009-12-11	03:30:00	0.69	36.31
	2009-12-11	03:40:00	0.85	35.6
	2009-12-11	03:50:00	0.66	35.81
	2009-12-11	04:00:00	0.82	37.91
	2009-12-11	04:10:00	0.72	47.25
	2009-12-11	04:20:00	0.8	47.9
	2009-12-11	04:30:00	0.69	49.32
	2009-12-11	04:40:00	0.64	47.38
	2009-12-11	04:50:00	0.54	49.39
	2009-12-11	05:00:00	3.69	48.49
	2009-12-11	05:10:00	0.49	46.32
	2009-12-11	05:20:00	0.73	46.43
	2009-12-11	05:30:00	0.52	46.02
	2009-12-11	05:40:00	0.6	49.92
	2009-12-11	05:50:00	0.61	48.52
	2009-12-11	06:00:00	0.6	49.22
	2009-12-11	06:10:00	0.7	48.58
	2009-12-11	06:20:00	0.75	47.18
	2009-12-11	06:30:00	0.78	45.7
	2009-12-11	06:40:00	0.76	46.92
	2009-12-11	06:50:00	0.79	46.6
	2009-12-11	07:00:00	3.97	46.54
	2009-12-11	07:10:00	0.78	48.45
	2009-12-11	07:20:00	0.79	48.66
	2009-12-11	07:30:00	0.74	47.48
	2009-12-11	07:40:00	0.79	48.99
	2009-12-11	07:50:00	0.74	48.23
	2009-12-11	08:00:00	0.78	47.05
	2009-12-11	08:10:00	0.72	46.44
	2009-12-11	08:20:00	0.79	50.27
	2009-12-11	08:30:00	0.71	50.53
	2009-12-11	08:40:00	0.84	50.86
	2009-12-11	08:50:00	0.7	48.44
	2009-12-11	09:00:00	3.91	47.88
	2009-12-11	09:10:00	0.68	48.74
	2009-12-11	09:20:00	0.79	58.08
	2009-12-11	09:30:00	0.5	48.41
	2009-12-11	09:40:00	0.72	46.97
	2009-12-11	09:50:00	0.48	56.95
	2009-12-11	10:00:00	0.73	48.48
	2009-12-11	10:10:00	0.46	48.38
	2009-12-11	10:20:00	0.73	55.88
	2009-12-11	10:30:00	0.46	53.78
	2009-12-11	10:40:00	0.8	57.36
	2009-12-11	10:50:00	0.63	53.17
	2009-12-11	11:00:00	4.05	54.25
	2009-12-11	11:10:00	0.65	54.42
	2009-12-11	11:20:00	0.89	54.19
	2009-12-11	11:30:00	0.64	53.96
	2009-12-11	11:40:00	0.87	59.14
	2009-12-11	11:50:00	0.7	53.73
	2009-12-11	12:00:00	0.85	54.7
	2009-12-11	12:10:00	0.7	52.89
	2009-12-11	12:20:00	0.84	60.38
	2009-12-11	12:30:00	0.71	56.75
	2009-12-11	12:40:00	0.84	56.44
	2009-12-11	12:50:00	2.64	59.99
	2009-12-11	13:00:00	2.12	59.21
	2009-12-11	13:10:00	0.76	56.44
	2009-12-11	13:20:00	0.91	55.17
	2009-12-11	13:30:00	0.97	57.42
	2009-12-11	13:40:00	0.81	56.34
	2009-12-11	13:50:00	0.9	58.62
	2009-12-11	14:00:00	0.78	55.66
	2009-12-11	14:10:00	0.88	67.31
	2009-12-11	14:20:00	0.79	64.73
	2009-12-11	14:30:00	0.84	53.26
	2009-12-11	14:40:00	0.78	47.99
	2009-12-11	14:50:00	3.85	47.48
	2009-12-11	15:00:00	0.77	46.75
	2009-12-11	15:10:00	0.82	47.35
	2009-12-11	15:20:00	0.75	47.95
	2009-12-11	15:30:00	0.85	48.39
	2009-12-11	15:40:00	0.73	47.67
	2009-12-11	15:50:00	0.83	47.37
	2009-12-11	16:00:00	0.72	46.29
	2009-12-11	16:10:00	0.86	47.49
	2009-12-11	16:20:00	0.73	47
	2009-12-11	16:30:00	0.82	47.91
	2009-12-11	16:40:00	2.34	46.28
	2009-12-11	16:50:00	2.32	47.8
	2009-12-11	17:00:00	0.87	46.69
	2009-12-11	17:10:00	0.73	48.4
	2009-12-11	17:20:00	0.86	47.66
	2009-12-11	17:30:00	0.73	47.52
	2009-12-11	17:40:00	0.85	45.91
	2009-12-11	17:50:00	0.72	47.03
	2009-12-11	18:00:00	0.83	45.93
	2009-12-11	18:10:00	0.69	46.42
	2009-12-11	18:20:00	0.93	45.33
	2009-12-11	18:30:00	0.67	46.42
	2009-12-11	18:40:00	4.11	46.31
	2009-12-11	18:50:00	0.58	46.41
	2009-12-11	19:00:00	0.67	45.63
	2009-12-11	19:10:00	0.38	47.29
	2009-12-11	19:20:00	0.59	45.57
	2009-12-11	19:30:00	0.53	46.09
	2009-12-11	19:40:00	0.57	45
	2009-12-11	19:50:00	0.48	37.51
	2009-12-11	20:00:00	0.58	36.7
	2009-12-11	20:10:00	0.51	38.05
	2009-12-11	20:20:00	0.58	37.54
	2009-12-11	20:30:00	0.51	41.35
	2009-12-11	20:40:00	3.73	40.42
	2009-12-11	20:50:00	0.55	58.35
	2009-12-11	21:00:00	0.56	40.52
	2009-12-11	21:10:00	0.59	27.38
	2009-12-11	21:20:00	0.48	27.55
	2009-12-11	21:30:00	0.6	27.66
	2009-12-11	21:40:00	0.51	26.95
	2009-12-11	21:50:00	0.63	26.85
	2009-12-11	22:00:00	0.45	27.54
	2009-12-11	22:10:00	0.65	27.52
	2009-12-11	22:20:00	0.42	29.66
	2009-12-11	22:30:00	1.38	29.55
	2009-12-11	22:40:00	2.85	30
	2009-12-11	22:50:00	0.67	27.99
	2009-12-11	23:00:00	0.41	27.23
	2009-12-11	23:10:00	0.68	27.43
	2009-12-11	23:20:00	0.41	27.52
	2009-12-11	23:30:00	0.58	27.49
	2009-12-11	23:40:00	0.41	26.76
	2009-12-11	23:50:00	0.79	26.85
	2009-12-11	00:00:00	0.39	38.8
	2009-12-12	00:10:00	0.69	30.12
	2009-12-12	00:20:00	0.4	29.26
	2009-12-12	00:30:00	2.14	27.39
	2009-12-12	00:40:00	2.02	28.22
	2009-12-12	00:50:00	0.58	27.85
	2009-12-12	01:00:00	0.48	27.04
	2009-12-12	01:10:00	0.65	27.08
	2009-12-12	01:20:00	0.49	27.85
	2009-12-12	01:30:00	0.58	30.54
	2009-12-12	01:40:00	0.47	29.54
	2009-12-12	01:50:00	0.67	29.27
	2009-12-12	02:00:00	0.44	27.56
	2009-12-12	02:10:00	0.61	27.95
	2009-12-12	02:20:00	0.45	27.37
	2009-12-12	02:30:00	3.01	26.92
	2009-12-12	02:40:00	1.34	27.42
	2009-12-12	02:50:00	0.47	27.57
	2009-12-12	03:00:00	0.62	29.64
	2009-12-12	03:10:00	0.43	29.33
	2009-12-12	03:20:00	0.63	29.82
	2009-12-12	03:30:00	0.42	27.49
	2009-12-12	03:40:00	0.64	27.54
	2009-12-12	03:50:00	0.43	27.44
	2009-12-12	04:00:00	0.63	27.24
	2009-12-12	04:10:00	0.44	27.69
	2009-12-12	04:20:00	0.62	27.05
	2009-12-12	04:30:00	0.44	30.46
	2009-12-12	04:40:00	3.55	29.61
	2009-12-12	04:50:00	0.48	30.41
	2009-12-12	05:00:00	0.54	27.85
	2009-12-12	05:10:00	0.52	27.03
	2009-12-12	05:20:00	0.51	26.96
	2009-12-12	05:30:00	0.47	27.41
	2009-12-12	05:40:00	0.63	27.97
	2009-12-12	05:50:00	0.46	27.37
	2009-12-12	06:00:00	0.56	26.92
	2009-12-12	06:10:00	0.41	26.98
	2009-12-12	06:20:00	0.71	30.14
	2009-12-12	06:30:00	0.41	29.69
	2009-12-12	06:40:00	3.85	27.07
	2009-12-12	06:50:00	0.47	27.03
	2009-12-12	07:00:00	0.61	27.78
	2009-12-12	07:10:00	0.52	28.18
	2009-12-12	07:20:00	0.54	27.6
	2009-12-12	07:30:00	0.55	27.08
	2009-12-12	07:40:00	0.44	28.14
	2009-12-12	07:50:00	0.69	27.83
	2009-12-12	08:00:00	0.37	29.53
	2009-12-12	08:10:00	0.67	29.54
	2009-12-12	08:20:00	0.4	30.13
	2009-12-12	08:30:00	0.64	29.52
	2009-12-12	08:40:00	3.63	38.36
	2009-12-12	08:50:00	0.61	40.23
	2009-12-12	09:00:00	0.47	37.09
	2009-12-12	09:10:00	0.58	26.58
	2009-12-12	09:20:00	0.53	27.41
	2009-12-12	09:30:00	0.52	27.34
	2009-12-12	09:40:00	0.57	26.64
	2009-12-12	09:50:00	0.47	26.66
	2009-12-12	10:00:00	0.64	27.42
	2009-12-12	10:10:00	0.43	27.4
	2009-12-12	10:20:00	0.65	26.61
	2009-12-12	10:30:00	0.39	27.12
	2009-12-12	10:40:00	3.81	27.7
	2009-12-12	10:50:00	0.37	27.23
	2009-12-12	11:00:00	0.67	26.61
	2009-12-12	11:10:00	0.37	26.48
	2009-12-12	11:20:00	0.67	26.55
	2009-12-12	11:30:00	0.68	27.2
	2009-12-12	11:40:00	2.47	26.55
	2009-12-12	11:50:00	0.51	26.39
	2009-12-12	12:00:00	0.54	26.73
	2009-12-12	12:10:00	0.54	28.11
	2009-12-12	12:20:00	0.54	27.99
	2009-12-12	12:30:00	0.54	26.65
	2009-12-12	12:40:00	3.63	26.76
	2009-12-12	12:50:00	0.54	26.72
	2009-12-12	13:00:00	0.49	27.51
	2009-12-12	13:10:00	0.57	26.68
	2009-12-12	13:20:00	0.46	26.68
	2009-12-12	13:30:00	0.59	26.62
	2009-12-12	13:40:00	0.51	27.4
	2009-12-12	13:50:00	0.56	27.14
	2009-12-12	14:00:00	0.52	26.35
	2009-12-12	14:10:00	0.53	26.89
	2009-12-12	14:20:00	0.59	26.79
	2009-12-12	14:30:00	3.63	27.05
	2009-12-12	14:40:00	0.58	27.35
	2009-12-12	14:50:00	0.47	26.81
	2009-12-12	15:00:00	0.56	26.69
	2009-12-12	15:10:00	0.45	27.39
	2009-12-12	15:20:00	0.58	27.36
	2009-12-12	15:30:00	0.46	26.76
	2009-12-12	15:40:00	0.64	26.86
	2009-12-12	15:50:00	0.44	26.62
	2009-12-12	16:00:00	0.6	27.43
	2009-12-12	16:10:00	0.46	27.63
	2009-12-12	16:20:00	3.65	26.79
	2009-12-12	16:30:00	0.47	26.56
	2009-12-12	16:40:00	0.62	26.35
	2009-12-12	16:50:00	0.48	27.02
	2009-12-12	17:00:00	0.59	26.36
	2009-12-12	17:10:00	0.48	26.35
	2009-12-12	17:20:00	0.57	26.3
	2009-12-12	17:30:00	0.48	27.23
	2009-12-12	17:40:00	0.57	27.07
	2009-12-12	17:50:00	0.56	27.26
	2009-12-12	18:00:00	0.56	27.16
	2009-12-12	18:10:00	0.95	27.23
	2009-12-12	18:20:00	3.21	27.32
	2009-12-12	18:30:00	0.49	26.69
	2009-12-12	18:40:00	0.61	26.72
	2009-12-12	18:50:00	0.49	26.72
	2009-12-12	19:00:00	0.6	27.85
	2009-12-12	19:10:00	0.47	27.41
	2009-12-12	19:20:00	0.62	41.36
	2009-12-12	19:30:00	0.44	26.96
	2009-12-12	19:40:00	0.69	27.68
	2009-12-12	19:50:00	0.41	27.74
	2009-12-12	20:00:00	0.67	29.23
	2009-12-12	20:10:00	0.42	29.12
	2009-12-12	20:20:00	3.81	28.92
	2009-12-12	20:30:00	0.46	27.12
	2009-12-12	20:40:00	0.65	26.36
	2009-12-12	20:50:00	0.52	26.52
	2009-12-12	21:00:00	0.56	26.9
	2009-12-12	21:10:00	0.55	27.85
	2009-12-12	21:20:00	0.52	30.51
	2009-12-12	21:30:00	0.58	29.68
	2009-12-12	21:40:00	0.49	29.27
	2009-12-12	21:50:00	0.6	27.52
	2009-12-12	22:00:00	0.46	27.51
	2009-12-12	22:10:00	0.66	26.68
	2009-12-12	22:20:00	3.59	27.02
	2009-12-12	22:30:00	0.67	26.95
	2009-12-12	22:40:00	0.38	30.42
	2009-12-12	22:50:00	0.69	29.84
	2009-12-12	23:00:00	0.38	29.61
	2009-12-12	23:10:00	0.67	27.07
	2009-12-12	23:20:00	0.39	27.88
	2009-12-12	23:30:00	0.67	27.42
	2009-12-12	23:40:00	0.38	26.72
	2009-12-12	23:50:00	0.65	26.59
	2009-12-12	00:00:00	0.45	31.23
	2009-12-13	00:10:00	0.61	30.01
	2009-12-13	00:20:00	3.45	29.29
	2009-12-13	00:30:00	0.61	27.15
	2009-12-13	00:40:00	0.5	27.1
	2009-12-13	00:50:00	0.52	27.38
	2009-12-13	01:00:00	0.63	27.41
	2009-12-13	01:10:00	0.45	26.7
	2009-12-13	01:20:00	0.62	29.35
	2009-12-13	01:30:00	0.46	29.79
	2009-12-13	01:40:00	0.6	29.71
	2009-12-13	01:50:00	0.48	29.58
	2009-12-13	02:00:00	0.58	26.79
	2009-12-13	02:10:00	0.47	26.52
	2009-12-13	02:20:00	3.59	27.14
	2009-12-13	02:30:00	0.48	27.64
	2009-12-13	02:40:00	0.56	29.43
	2009-12-13	02:50:00	0.51	28.74
	2009-12-13	03:00:00	0.54	28.78
	2009-12-13	03:10:00	0.55	29.64
	2009-12-13	03:20:00	0.53	26.45
	2009-12-13	03:30:00	0.59	26.78
	2009-12-13	03:40:00	0.49	26.78
	2009-12-13	03:50:00	0.54	27.72
	2009-12-13	04:00:00	0.6	29.93
	2009-12-13	04:10:00	0.5	29.1
	2009-12-13	04:20:00	0.59	29.46
	2009-12-13	04:30:00	3.59	27.27
	2009-12-13	04:40:00	0.56	27.59
	2009-12-13	04:50:00	0.54	26.57
	2009-12-13	05:00:00	0.52	26.72
	2009-12-13	05:10:00	0.55	26.65
	2009-12-13	05:20:00	0.49	29.55
	2009-12-13	05:30:00	0.57	29.08
	2009-12-13	05:40:00	0.48	29.08
	2009-12-13	05:50:00	0.59	26.62
	2009-12-13	06:00:00	0.47	27.54
	2009-12-13	06:10:00	0.54	27.55
	2009-12-13	06:20:00	0.55	27.22
	2009-12-13	06:30:00	3.35	30.9
	2009-12-13	06:40:00	0.56	29.01
	2009-12-13	06:50:00	0.49	29.59
	2009-12-13	07:00:00	0.58	29.82
	2009-12-13	07:10:00	0.47	26.94
	2009-12-13	07:20:00	0.57	26.83
	2009-12-13	07:30:00	0.46	27.71
	2009-12-13	07:40:00	0.58	27.42
	2009-12-13	07:50:00	0.46	26.62
	2009-12-13	08:00:00	0.7	28.72
	2009-12-13	08:10:00	0.6	30.33
	2009-12-13	08:20:00	0.7	30.05
	2009-12-13	08:30:00	0.81	26.45
	2009-12-13	08:40:00	3.47	35.45
	2009-12-13	08:50:00	0.63	39.31
	2009-12-13	09:00:00	0.71	38.49
	2009-12-13	09:10:00	0.65	28.03
	2009-12-13	09:20:00	0.7	28.95
	2009-12-13	09:30:00	0.68	31.04
	2009-12-13	09:40:00	0.67	30.35
	2009-12-13	09:50:00	0.69	30.31
	2009-12-13	10:00:00	0.66	28.54
	2009-12-13	10:10:00	0.69	29.1
	2009-12-13	10:20:00	0.62	28.37
	2009-12-13	10:30:00	0.74	27.86
	2009-12-13	10:40:00	3.69	27.99
	2009-12-13	10:50:00	0.75	28.67
	2009-12-13	11:00:00	0.68	28.73
	2009-12-13	11:10:00	0.72	28
	2009-12-13	11:20:00	0.7	27.99
	2009-12-13	11:30:00	0.77	36.31
	2009-12-13	11:40:00	0.65	37.29
	2009-12-13	11:50:00	0.84	38.74
	2009-12-13	12:00:00	0.66	41.59
	2009-12-13	12:10:00	0.81	40.6
	2009-12-13	12:20:00	0.63	39.75
	2009-12-13	12:30:00	0.82	37.53
	2009-12-13	12:40:00	3.89	38.46
	2009-12-13	12:50:00	0.82	38.04
	2009-12-13	13:00:00	0.63	37.44
	2009-12-13	13:10:00	0.84	37.12
	2009-12-13	13:20:00	0.61	37.1
	2009-12-13	13:30:00	0.84	37.58
	2009-12-13	13:40:00	0.56	37.68
	2009-12-13	13:50:00	0.84	37.77
	2009-12-13	14:00:00	0.61	37.8
	2009-12-13	14:10:00	0.79	37.04
	2009-12-13	14:20:00	0.66	37.18
	2009-12-13	14:30:00	0.83	44.45
	2009-12-13	14:40:00	3.65	48.51
	2009-12-13	14:50:00	0.77	49.34
	2009-12-13	15:00:00	0.77	49.87
	2009-12-13	15:10:00	0.77	49.38
	2009-12-13	15:20:00	0.79	50.5
	2009-12-13	15:30:00	0.67	49.79
	2009-12-13	15:40:00	0.96	49.83
	2009-12-13	15:50:00	0.64	49.96
	2009-12-13	16:00:00	0.92	56.8
	2009-12-13	16:10:00	0.61	52.66
	2009-12-13	16:20:00	0.94	64.2
	2009-12-13	16:30:00	2.51	51.81
	2009-12-13	16:40:00	2.23	55.62
	2009-12-13	16:50:00	0.66	50.42
	2009-12-13	17:00:00	0.85	59.78
	2009-12-13	17:10:00	0.83	51.86
	2009-12-13	17:20:00	0.78	51.05
	2009-12-13	17:30:00	0.65	49.12
	2009-12-13	17:40:00	0.55	48.69
	2009-12-13	17:50:00	0.53	48.8
	2009-12-13	18:00:00	0.54	47.29
	2009-12-13	18:10:00	0.55	48.32
	2009-12-13	18:20:00	0.52	48.34
	2009-12-13	18:30:00	3.71	36.72
	2009-12-13	18:40:00	0.51	36.03
	2009-12-13	18:50:00	0.58	37.63
	2009-12-13	19:00:00	0.49	36.96
	2009-12-13	19:10:00	0.6	36.78
	2009-12-13	19:20:00	0.5	37.28
	2009-12-13	19:30:00	0.6	36.31
	2009-12-13	19:40:00	0.51	37.08
	2009-12-13	19:50:00	0.61	35.91
	2009-12-13	20:00:00	0.48	37.12
	2009-12-13	20:10:00	0.62	36.19
	2009-12-13	20:20:00	0.46	36.04
	2009-12-13	20:30:00	3.85	37.03
	2009-12-13	20:40:00	0.43	35.82
	2009-12-13	20:50:00	0.69	36.18
	2009-12-13	21:00:00	0.41	37.03
	2009-12-13	21:10:00	0.68	36.26
	2009-12-13	21:20:00	0.4	37.14
	2009-12-13	21:30:00	0.68	37.08
	2009-12-13	21:40:00	0.39	36.22
	2009-12-13	21:50:00	0.69	36.82
	2009-12-13	22:00:00	0.38	36.28
	2009-12-13	22:10:00	0.66	36.09
	2009-12-13	22:20:00	0.38	36.9
	2009-12-13	22:30:00	3.71	36.2
	2009-12-13	22:40:00	0.37	37.07
	2009-12-13	22:50:00	0.65	36.46
	2009-12-13	23:00:00	0.37	36.36
	2009-12-13	23:10:00	0.65	36.73
	2009-12-13	23:20:00	0.37	36.96
	2009-12-13	23:30:00	0.65	36.94
	2009-12-13	23:40:00	0.37	37.39
	2009-12-13	23:50:00	0.65	36.68
	2009-12-13	00:00:00	0.36	29.34
	2009-12-14	00:10:00	0.65	36.03
	2009-12-14	00:20:00	0.38	36.46
	2009-12-14	00:30:00	3.65	36.76
	2009-12-14	00:40:00	0.39	36.82
	2009-12-14	00:50:00	0.65	41.27
	2009-12-14	01:00:00	0.39	40.11
	2009-12-14	01:10:00	0.65	38.9
	2009-12-14	01:20:00	0.39	36.92
	2009-12-14	01:30:00	0.67	36.2
	2009-12-14	01:40:00	0.41	36.81
	2009-12-14	01:50:00	0.62	49.08
	2009-12-14	02:00:00	0.42	36.76
	2009-12-14	02:10:00	0.55	37.2
	2009-12-14	02:20:00	0.55	36.5
	2009-12-14	02:30:00	3.61	37.38
	2009-12-14	02:40:00	0.59	37.74
	2009-12-14	02:50:00	0.48	36.23
	2009-12-14	03:00:00	0.57	39.85
	2009-12-14	03:10:00	0.48	38.96
	2009-12-14	03:20:00	0.57	39.64
	2009-12-14	03:30:00	0.48	37.23
	2009-12-14	03:40:00	0.49	35.94
	2009-12-14	03:50:00	0.61	36.77
	2009-12-14	04:00:00	0.46	36.43
	2009-12-14	04:10:00	0.57	36.84
	2009-12-14	04:20:00	0.46	36.93
	2009-12-14	04:30:00	0.57	36.13
	2009-12-14	04:40:00	3.4	36.76
	2009-12-14	04:50:00	0.52	36.77
	2009-12-14	05:00:00	0.57	39.99
	2009-12-14	05:10:00	0.48	39.38
	2009-12-14	05:20:00	0.56	38.93
	2009-12-14	05:30:00	0.48	37.32
	2009-12-14	05:40:00	0.56	36.25
	2009-12-14	05:50:00	0.48	36.12
	2009-12-14	06:00:00	0.56	37.58
	2009-12-14	06:10:00	0.52	36.48
	2009-12-14	06:20:00	0.6	36.5
	2009-12-14	06:30:00	1.45	37.07
	2009-12-14	06:40:00	2.77	36.5
	2009-12-14	06:50:00	0.6	36.5
	2009-12-14	07:00:00	0.72	39.17
	2009-12-14	07:10:00	0.7	38.1
	2009-12-14	07:20:00	0.73	38.59
	2009-12-14	07:30:00	0.8	38.44
	2009-12-14	07:40:00	0.68	39.18
	2009-12-14	07:50:00	0.74	46.69
	2009-12-14	08:00:00	0.67	28.89
	2009-12-14	08:10:00	0.75	49.84
	2009-12-14	08:20:00	0.63	49.64
	2009-12-14	08:30:00	3.95	48.89
	2009-12-14	08:40:00	0.6	48.37
	2009-12-14	08:50:00	0.79	47.18
	2009-12-14	09:00:00	0.61	48.48
	2009-12-14	09:10:00	0.8	47.93
	2009-12-14	09:20:00	0.61	50.96
	2009-12-14	09:30:00	0.8	62.24
	2009-12-14	09:40:00	0.61	50.52
	2009-12-14	09:50:00	0.8	50.56
	2009-12-14	10:00:00	0.61	61.68
	2009-12-14	10:10:00	0.79	55.63
	2009-12-14	10:20:00	0.61	51.62
	2009-12-14	10:30:00	0.8	49.2
	2009-12-14	10:40:00	3.73	53.77
	2009-12-14	10:50:00	0.79	60.79
	2009-12-14	11:00:00	0.61	54.72
	2009-12-14	11:10:00	0.8	48.64
	2009-12-14	11:20:00	0.61	50.39
	2009-12-14	11:30:00	1.12	50.24
	2009-12-14	11:40:00	2.33	48.34
	2009-12-14	11:50:00	0.8	56.07
	2009-12-14	12:00:00	0.61	58.57
	2009-12-14	12:10:00	0.78	49.16
	2009-12-14	12:20:00	0.62	48.11
	2009-12-14	12:30:00	0.74	57.28
	2009-12-14	12:40:00	3.89	49.87
	2009-12-14	12:50:00	0.76	63.43
	2009-12-14	13:00:00	0.63	51.56
	2009-12-14	13:10:00	0.76	57.52
	2009-12-14	13:20:00	0.63	52.22
	2009-12-14	13:30:00	0.79	55.27
	2009-12-14	13:40:00	0.64	58.04
	2009-12-14	13:50:00	0.8	50.49
	2009-12-14	14:00:00	0.61	51.68
	2009-12-14	14:10:00	0.81	54.48
	2009-12-14	14:20:00	0.6	50.39
	2009-12-14	14:30:00	0.81	54.4
	2009-12-14	14:40:00	3.69	60.8
	2009-12-14	14:50:00	0.8	54.91
	2009-12-14	15:00:00	0.61	63.31
	2009-12-14	15:10:00	0.78	53.65
	2009-12-14	15:20:00	0.6	49.92
	2009-12-14	15:30:00	0.79	47.35
	2009-12-14	15:40:00	0.59	48.83
	2009-12-14	15:50:00	0.79	50.57
	2009-12-14	16:00:00	0.6	50.27
	2009-12-14	16:10:00	0.75	53.45
	2009-12-14	16:20:00	0.66	51.23
	2009-12-14	16:30:00	0.74	50.86
	2009-12-14	16:40:00	2.63	53.86
	2009-12-14	16:50:00	2.13	52.72
	2009-12-14	17:00:00	0.66	49.63
	2009-12-14	17:10:00	0.77	50.74
	2009-12-14	17:20:00	0.65	49.33
	2009-12-14	17:30:00	0.75	49.94
	2009-12-14	17:40:00	0.64	53.11
	2009-12-14	17:50:00	0.75	58
	2009-12-14	18:00:00	0.63	53.85
	2009-12-14	18:10:00	0.75	62.63
	2009-12-14	18:20:00	0.63	64.8
	2009-12-14	18:30:00	0.72	46.35
	2009-12-14	18:40:00	0.52	46.26
	2009-12-14	18:50:00	3.95	45.76
	2009-12-14	19:00:00	0.4	46.83
	2009-12-14	19:10:00	0.53	46.91
	2009-12-14	19:20:00	0.39	45.43
	2009-12-14	19:30:00	0.54	37.9
	2009-12-14	19:40:00	0.39	37.18
	2009-12-14	19:50:00	0.55	36.97
	2009-12-14	20:00:00	0.4	37.48
	2009-12-14	20:10:00	0.54	36.77
	2009-12-14	20:20:00	0.39	36.65
	2009-12-14	20:30:00	0.55	35.92
	2009-12-14	20:40:00	0.39	37.33
	2009-12-14	20:50:00	1.25	39.32
	2009-12-14	21:00:00	3.03	39.99
	2009-12-14	21:10:00	0.55	27.73
	2009-12-14	21:20:00	0.38	28.2
	2009-12-14	21:30:00	0.54	28.68
	2009-12-14	21:40:00	0.38	32.65
	2009-12-14	21:50:00	0.53	30.1
	2009-12-14	22:00:00	0.4	30.31
	2009-12-14	22:10:00	0.52	28.32
	2009-12-14	22:20:00	0.41	28.66
	2009-12-14	22:30:00	0.52	27.87
	2009-12-14	22:40:00	0.42	27.97
	2009-12-14	22:50:00	0.51	30.93
	2009-12-14	23:00:00	3.75	31.43
	2009-12-14	23:10:00	0.5	30.88
	2009-12-14	23:20:00	0.42	27.92
	2009-12-14	23:30:00	0.5	27.86
	2009-12-14	23:40:00	0.4	28.68
	2009-12-14	23:50:00	0.52	28.02
	2009-12-14	00:00:00	0.39	37.18
	2009-12-15	00:10:00	0.52	30.45
	2009-12-15	00:20:00	0.4	31.06
	2009-12-15	00:30:00	0.52	30.02
	2009-12-15	00:40:00	0.39	27.56
	2009-12-15	00:50:00	0.53	27.78
	2009-12-15	01:00:00	3.59	28.83
	2009-12-15	01:10:00	0.54	28.11
	2009-12-15	01:20:00	0.39	27.66
	2009-12-15	01:30:00	0.54	30.64
	2009-12-15	01:40:00	0.39	30.98
	2009-12-15	01:50:00	0.54	30.96
	2009-12-15	02:00:00	0.39	30.2
	2009-12-15	02:10:00	0.54	28.08
	2009-12-15	02:20:00	0.4	28.79
	2009-12-15	02:30:00	0.53	28.31
	2009-12-15	02:40:00	0.4	28.61
	2009-12-15	02:50:00	0.53	28.84
	2009-12-15	03:00:00	3.69	30.9
	2009-12-15	03:10:00	0.52	30.02
	2009-12-15	03:20:00	0.41	30.22
	2009-12-15	03:30:00	0.53	31.32
	2009-12-15	03:40:00	0.41	30.86
	2009-12-15	03:50:00	0.43	29.98
	2009-12-15	04:00:00	0.51	27.67
	2009-12-15	04:10:00	0.39	35.48
	2009-12-15	04:20:00	0.52	35.96
	2009-12-15	04:30:00	0.26	37.66
	2009-12-15	04:40:00	0.37	36.91
	2009-12-15	04:50:00	0.2	39.73
	2009-12-15	05:00:00	0.39	38.62
	2009-12-15	05:10:00	3.37	39.65
	2009-12-15	05:20:00	0.38	36.46
	2009-12-15	05:30:00	0.2	36.19
	2009-12-15	05:40:00	0.39	37.45
	2009-12-15	05:50:00	0.2	36.06
	2009-12-15	06:00:00	0.39	37.47
	2009-12-15	06:10:00	0.25	38.79
	2009-12-15	06:20:00	0.57	39.8
	2009-12-15	06:30:00	0.36	38.69
	2009-12-15	06:40:00	0.66	39.23
	2009-12-15	06:50:00	0.51	36.27
	2009-12-15	07:00:00	0.79	36.64
	2009-12-15	07:10:00	3.85	37.05
	2009-12-15	07:20:00	0.8	36.29
	2009-12-15	07:30:00	0.59	38.98
	2009-12-15	07:40:00	0.79	48.09
	2009-12-15	07:50:00	0.59	48.7
	2009-12-15	08:00:00	0.79	48.62
	2009-12-15	08:10:00	0.6	48.59
	2009-12-15	08:20:00	0.79	48.64
	2009-12-15	08:30:00	0.61	49.65
	2009-12-15	08:40:00	0.78	48.74
	2009-12-15	08:50:00	0.63	48.7
	2009-12-15	09:00:00	0.77	68.31
	2009-12-15	09:10:00	0.62	50.55
	2009-12-15	09:20:00	4.07	50.85
	2009-12-15	09:30:00	0.65	48.04
	2009-12-15	09:40:00	0.74	48.49
	2009-12-15	09:50:00	0.66	48.44
	2009-12-15	10:00:00	0.75	51.37
	2009-12-15	10:10:00	0.66	51.72
	2009-12-15	10:20:00	0.73	55.1
	2009-12-15	10:30:00	0.65	53.53
	2009-12-15	10:40:00	0.71	57.22
	2009-12-15	10:50:00	0.68	66.28
	2009-12-15	11:00:00	0.73	53.08
	2009-12-15	11:10:00	0.67	60.55
	2009-12-15	11:20:00	2.71	51.82
	2009-12-15	11:30:00	1.86	64.54
	2009-12-15	11:40:00	0.71	49.87
	2009-12-15	11:50:00	0.71	48.78
	2009-12-15	12:00:00	0.71	49.45
	2009-12-15	12:10:00	0.69	47.98
	2009-12-15	12:20:00	0.69	48.16
	2009-12-15	12:30:00	0.69	49.3
	2009-12-15	12:40:00	0.7	48.59
	2009-12-15	12:50:00	0.68	48.95
	2009-12-15	13:00:00	0.7	60.53
	2009-12-15	13:10:00	0.68	52.24
	2009-12-15	13:20:00	0.69	55
	2009-12-15	13:30:00	3.93	51.73
	2009-12-15	13:40:00	0.64	60.45
	2009-12-15	13:50:00	0.73	51.26
	2009-12-15	14:00:00	0.67	55.86
	2009-12-15	14:10:00	0.67	55.85
	2009-12-15	14:20:00	0.7	51.03
	2009-12-15	14:30:00	0.66	54.83
	2009-12-15	14:40:00	0.74	51.28
	2009-12-15	14:50:00	0.66	67.16
	2009-12-15	15:00:00	0.74	53.58
	2009-12-15	15:10:00	0.69	52.92
	2009-12-15	15:20:00	0.74	51.35
	2009-12-15	15:30:00	0.68	58.72
	2009-12-15	15:40:00	2.88	50.55
	2009-12-15	15:50:00	1.62	49.66
	2009-12-15	16:00:00	0.72	64.27
	2009-12-15	16:10:00	0.71	63.36
	2009-12-15	16:20:00	0.71	58.19
	2009-12-15	16:30:00	0.71	49.72
	2009-12-15	16:40:00	0.72	49.28
	2009-12-15	16:50:00	0.7	47.19
	2009-12-15	17:00:00	0.72	47.78
	2009-12-15	17:10:00	0.7	46.04
	2009-12-15	17:20:00	0.68	46.37
	2009-12-15	17:30:00	0.65	46.36
	2009-12-15	17:40:00	0.68	46.89
	2009-12-15	17:50:00	3.91	46.71
	2009-12-15	18:00:00	0.67	47.02
	2009-12-15	18:10:00	0.66	46.04
	2009-12-15	18:20:00	0.67	51.79
	2009-12-15	18:30:00	0.66	48.29
	2009-12-15	18:40:00	0.67	47.15
	2009-12-15	18:50:00	0.66	47.18
	2009-12-15	19:00:00	0.63	46.34
	2009-12-15	19:10:00	0.65	52.51
	2009-12-15	19:20:00	0.64	50.55
	2009-12-15	19:30:00	0.65	48.47
	2009-12-15	19:40:00	0.64	58.89
	2009-12-15	19:50:00	1.73	66.9
	2009-12-15	20:00:00	2.75	51.35
	2009-12-15	20:10:00	0.66	54.85
	2009-12-15	20:20:00	0.65	52.86
	2009-12-15	20:30:00	0.65	56.17
	2009-12-15	20:40:00	0.66	53.73
	2009-12-15	20:50:00	0.65	53.8
	2009-12-15	21:00:00	0.66	55.29
	2009-12-15	21:10:00	0.65	66
	2009-12-15	21:20:00	0.67	52.94
	2009-12-15	21:30:00	0.65	58.64
	2009-12-15	21:40:00	0.67	50.18
	2009-12-15	21:50:00	0.64	64.24
	2009-12-15	22:00:00	1.1	55.82
	2009-12-15	22:10:00	3.32	64.95
	2009-12-15	22:20:00	0.58	57.05
	2009-12-15	22:30:00	0.56	48.62
	2009-12-15	22:40:00	0.56	47.8
	2009-12-15	22:50:00	0.57	49.06
	2009-12-15	23:00:00	0.56	45.77
	2009-12-15	23:10:00	0.56	49.25
	2009-12-15	23:20:00	0.54	48.09
	2009-12-15	23:30:00	0.56	48.78
	2009-12-15	23:40:00	0.56	49.46
	2009-12-15	23:50:00	0.56	45.49
	2009-12-15	00:00:00	0.55	31.74
	2009-12-16	00:10:00	0.57	45.58
	2009-12-16	00:20:00	3.75	46.56
	2009-12-16	00:30:00	0.56	48.42
	2009-12-16	00:40:00	0.55	48.02
	2009-12-16	00:50:00	0.59	47.98
	2009-12-16	01:00:00	0.55	48.63
	2009-12-16	01:10:00	0.59	48.03
	2009-12-16	01:20:00	0.51	46.19
	2009-12-16	01:30:00	0.51	45.71
	2009-12-16	01:40:00	0.45	46.69
	2009-12-16	01:50:00	0.48	45.71
	2009-12-16	02:00:00	0.44	49.94
	2009-12-16	02:10:00	0.49	46.93
	2009-12-16	02:20:00	1.88	46.11
	2009-12-16	02:30:00	2.3	37.11
	2009-12-16	02:40:00	0.4	36.51
	2009-12-16	02:50:00	0.47	37.36
	2009-12-16	03:00:00	0.45	36.92
	2009-12-16	03:10:00	0.48	36.95
	2009-12-16	03:20:00	0.47	36.51
	2009-12-16	03:30:00	0.46	37.08
	2009-12-16	03:40:00	0.47	37.54
	2009-12-16	03:50:00	0.47	37.85
	2009-12-16	04:00:00	0.49	36.87
	2009-12-16	04:10:00	0.56	37.85
	2009-12-16	04:20:00	0.66	36.32
	2009-12-16	04:30:00	0.6	36.88
	2009-12-16	04:40:00	3.66	37.06
	2009-12-16	04:50:00	0.62	37
	2009-12-16	05:00:00	0.63	37.25
	2009-12-16	05:10:00	0.61	36.78
	2009-12-16	05:20:00	0.64	38.55
	2009-12-16	05:30:00	0.63	36.95
	2009-12-16	05:40:00	0.64	37.26
	2009-12-16	05:50:00	0.64	38.02
	2009-12-16	06:00:00	0.64	37.41
	2009-12-16	06:10:00	0.64	37.63
	2009-12-16	06:20:00	0.65	36.65
	2009-12-16	06:30:00	0.65	38.51
	2009-12-16	06:40:00	0.62	36.55
	2009-12-16	06:50:00	1.57	37.67
	2009-12-16	07:00:00	2.73	37.24
	2009-12-16	07:10:00	0.67	37.04
	2009-12-16	07:20:00	0.58	37.46
	2009-12-16	07:30:00	0.71	36.73
	2009-12-16	07:40:00	0.58	48.36
	2009-12-16	07:50:00	0.67	48.49
	2009-12-16	08:00:00	0.61	46.86
	2009-12-16	08:10:00	0.66	47.61
	2009-12-16	08:20:00	0.63	47.99
	2009-12-16	08:30:00	0.66	51.35
	2009-12-16	08:40:00	0.67	51.96
	2009-12-16	08:50:00	0.65	52.62
	2009-12-16	09:00:00	0.68	52.43
	2009-12-16	09:10:00	3.95	49.48
	2009-12-16	09:20:00	0.74	52.42
	2009-12-16	09:30:00	0.57	53.32
	2009-12-16	09:40:00	0.76	54.03
	2009-12-16	09:50:00	0.6	61.28
	2009-12-16	10:00:00	0.87	64.86
	2009-12-16	10:10:00	0.67	56.03
	2009-12-16	10:20:00	0.84	49.98
	2009-12-16	10:30:00	0.66	48.58
	2009-12-16	10:40:00	0.83	48.94
	2009-12-16	10:50:00	0.62	49.23
	2009-12-16	11:00:00	0.81	50.85
	2009-12-16	11:10:00	0.61	52.23
	2009-12-16	11:20:00	3.95	56.93
	2009-12-16	11:30:00	0.93	62.19
	2009-12-16	11:40:00	2.49	55.19
	2009-12-16	11:50:00	0.6	52.58
	2009-12-16	12:00:00	0.79	59.55
	2009-12-16	12:10:00	0.6	50.75
	2009-12-16	12:20:00	0.79	58.16
	2009-12-16	12:30:00	0.59	49.52
	2009-12-16	12:40:00	0.78	49.15
	2009-12-16	12:50:00	0.58	49.59
	2009-12-16	13:00:00	0.76	48.87
	2009-12-16	13:10:00	0.6	65.97
	2009-12-16	13:20:00	0.76	61.41
	2009-12-16	13:30:00	3.75	61.06
	2009-12-16	13:40:00	0.77	66.29
	2009-12-16	13:50:00	0.59	56.67
	2009-12-16	14:00:00	0.75	60.72
	2009-12-16	14:10:00	0.58	60.11
	2009-12-16	14:20:00	0.75	52.2
	2009-12-16	14:30:00	0.57	48.54
	2009-12-16	14:40:00	0.73	50.23
	2009-12-16	14:50:00	0.62	52.25
	2009-12-16	15:00:00	0.68	62.01
	2009-12-16	15:10:00	0.65	64.51
	2009-12-16	15:20:00	0.66	60.73
	2009-12-16	15:30:00	0.65	64.12
	2009-12-16	15:40:00	3.68	61.46
	2009-12-16	15:50:00	0.65	63.56
	2009-12-16	16:00:00	0.63	48.89
	2009-12-16	16:10:00	0.67	49.52
	2009-12-16	16:20:00	0.59	49.43
	2009-12-16	16:30:00	0.71	55.85
	2009-12-16	16:40:00	0.57	57.09
	2009-12-16	16:50:00	0.74	53.29
	2009-12-16	17:00:00	0.58	55.66
	2009-12-16	17:10:00	0.73	55.77
	2009-12-16	17:20:00	0.57	57.07
	2009-12-16	17:30:00	0.74	55.77
	2009-12-16	17:40:00	0.59	56.83
	2009-12-16	17:50:00	3.87	50.15
	2009-12-16	18:00:00	0.57	50.93
	2009-12-16	18:10:00	0.73	51.11
	2009-12-16	18:20:00	0.56	50.99
	2009-12-16	18:30:00	0.76	49.92
	2009-12-16	18:40:00	0.57	52.05
	2009-12-16	18:50:00	0.76	51.22
	2009-12-16	19:00:00	0.55	60.61
	2009-12-16	19:10:00	0.75	63.23
	2009-12-16	19:20:00	0.55	50.51
	2009-12-16	19:30:00	0.75	54.32
	2009-12-16	19:40:00	0.53	50.86
	2009-12-16	19:50:00	3.99	51.04
	2009-12-16	20:00:00	0.44	50.43
	2009-12-16	20:10:00	0.62	48.07
	2009-12-16	20:20:00	0.49	50.19
	2009-12-16	20:30:00	0.76	49.25
	2009-12-16	20:40:00	0.47	40.37
	2009-12-16	20:50:00	0.62	42.06
	2009-12-16	21:00:00	0.4	39.53
	2009-12-16	21:10:00	0.51	31.25
	2009-12-16	21:20:00	0.42	31.23
	2009-12-16	21:30:00	0.47	30.54
	2009-12-16	21:40:00	0.44	31.09
	2009-12-16	21:50:00	0.48	30.79
	2009-12-16	22:00:00	3.65	30.77
	2009-12-16	22:10:00	0.45	29.69
	2009-12-16	22:20:00	0.46	29.61
	2009-12-16	22:30:00	0.45	29.7
	2009-12-16	22:40:00	0.44	30.15
	2009-12-16	22:50:00	0.45	30.41
	2009-12-16	23:00:00	0.45	29.54
	2009-12-16	23:10:00	0.46	27.85
	2009-12-16	23:20:00	0.44	28.06
	2009-12-16	23:30:00	0.45	28.31
	2009-12-16	23:40:00	0.44	28.25
	2009-12-16	23:50:00	0.45	27.44
	2009-12-16	00:00:00	3.46	46.69
	2009-12-17	00:10:00	0.52	28.35
	2009-12-17	00:20:00	0.37	30.55
	2009-12-17	00:30:00	0.53	29.46
	2009-12-17	00:40:00	0.37	29.5
	2009-12-17	00:50:00	0.55	28.23
	2009-12-17	01:00:00	0.39	28.33
	2009-12-17	01:10:00	0.53	27.43
	2009-12-17	01:20:00	0.38	27.39
	2009-12-17	01:30:00	0.51	29.95
	2009-12-17	01:40:00	0.43	30.3
	2009-12-17	01:50:00	0.49	29.6
	2009-12-17	02:00:00	0.45	29.78
	2009-12-17	02:10:00	3.69	29.55
	2009-12-17	02:20:00	0.45	28.22
	2009-12-17	02:30:00	0.49	27.21
	2009-12-17	02:40:00	0.46	27.06
	2009-12-17	02:50:00	0.49	30.17
	2009-12-17	03:00:00	0.46	30.57
	2009-12-17	03:10:00	0.48	29.37
	2009-12-17	03:20:00	0.47	29.25
	2009-12-17	03:30:00	0.48	29.36
	2009-12-17	03:40:00	0.47	30.11
	2009-12-17	03:50:00	0.49	29.26
	2009-12-17	04:00:00	0.46	29.28
	2009-12-17	04:10:00	0.49	35
	2009-12-17	04:20:00	3.65	35.86
	2009-12-17	04:30:00	0.49	37.1
	2009-12-17	04:40:00	0.45	37.18
	2009-12-17	04:50:00	0.48	36.2
	2009-12-17	05:00:00	0.42	52.59
	2009-12-17	05:10:00	0.46	39.14
	2009-12-17	05:20:00	0.42	38.97
	2009-12-17	05:30:00	0.47	38.3
	2009-12-17	05:40:00	0.43	36.94
	2009-12-17	05:50:00	0.46	35.59
	2009-12-17	06:00:00	0.46	37.19
	2009-12-17	06:10:00	0.48	37.08
	2009-12-17	06:20:00	0.49	38.53
	2009-12-17	06:30:00	3.83	39.4
	2009-12-17	06:40:00	0.57	39.73
	2009-12-17	06:50:00	0.67	38.26
	2009-12-17	07:00:00	0.66	37.13
	2009-12-17	07:10:00	0.74	38.86
	2009-12-17	07:20:00	0.67	38.83
	2009-12-17	07:30:00	0.73	41.29
	2009-12-17	07:40:00	0.67	47.49
	2009-12-17	07:50:00	0.73	49.09
	2009-12-17	08:00:00	0.68	50.26
	2009-12-17	08:10:00	0.71	47.21
	2009-12-17	08:20:00	0.69	49.21
	2009-12-17	08:30:00	0.69	49.59
	2009-12-17	08:40:00	3.41	47.66
	2009-12-17	08:50:00	1.11	48.11
	2009-12-17	09:00:00	0.69	48.52
	2009-12-17	09:10:00	0.7	49.38
	2009-12-17	09:20:00	0.71	49.61
	2009-12-17	09:30:00	0.68	49.34
	2009-12-17	09:40:00	0.73	49.87
	2009-12-17	09:50:00	0.66	50.03
	2009-12-17	10:00:00	0.73	49.33
	2009-12-17	10:10:00	0.66	49.61
[truncated: 889 more rows]

## Sheet: 5-GF CT and MRI rooms
GF CT and MRI rooms
Description:		Rooms used for MRI and CT scanning only
Floor area:		248.3	m2
Electric set up:		One distribution boards
Measurement equipment:		Dent Elite Pro (0 – 6000A, 80 – 600V)
	Date	Time	Total kW
	2010-01-14	11:10:00	33.0072
	2010-01-14	11:20:00	40.3584
	2010-01-14	11:30:00	32.0016
	2010-01-14	11:40:00	42.8664
	2010-01-14	11:50:00	32.6376
	2010-01-14	12:00:00	35.6136
	2010-01-14	12:10:00	33.4272
	2010-01-14	12:20:00	39.204
	2010-01-14	12:30:00	37.4352
	2010-01-14	12:40:00	36.7392
	2010-01-14	12:50:00	31.3656
	2010-01-14	13:00:00	33.264
	2010-01-14	13:10:00	34.7472
	2010-01-14	13:20:00	39.06
	2010-01-14	13:30:00	37.5
	2010-01-14	13:40:00	38.2128
	2010-01-14	13:50:00	38.1144
	2010-01-14	14:00:00	35.5896
	2010-01-14	14:10:00	30.8784
	2010-01-14	14:20:00	35.6376
	2010-01-14	14:30:00	34.0584
	2010-01-14	14:40:00	33.5976
	2010-01-14	14:50:00	36.9264
	2010-01-14	15:00:00	34.7664
	2010-01-14	15:10:00	31.164
	2010-01-14	15:20:00	47.3496
	2010-01-14	15:30:00	41.604
	2010-01-14	15:40:00	37.1808
	2010-01-14	15:50:00	31.5216
	2010-01-14	16:00:00	30.9096
	2010-01-14	16:10:00	34.4328
	2010-01-14	16:20:00	34.632
	2010-01-14	16:30:00	36.24
	2010-01-14	16:40:00	25.476
	2010-01-14	16:50:00	27.996
	2010-01-14	17:00:00	25.5384
	2010-01-14	17:10:00	30.5112
	2010-01-14	17:20:00	29.0256
	2010-01-14	17:30:00	26.9304
	2010-01-14	17:40:00	30.0624
	2010-01-14	17:50:00	26.2896
	2010-01-14	18:00:00	28.7088
	2010-01-14	18:10:00	26.2608
	2010-01-14	18:20:00	34.4208
	2010-01-14	18:30:00	29.6688
	2010-01-14	18:40:00	30.9576
	2010-01-14	18:50:00	34.1424
	2010-01-14	19:00:00	27.9048
	2010-01-14	19:10:00	39.8856
	2010-01-14	19:20:00	25.8864
	2010-01-14	19:30:00	26.8464
	2010-01-14	19:40:00	20.3952
	2010-01-14	19:50:00	23.7024
	2010-01-14	20:00:00	23.1408
	2010-01-14	20:10:00	21.156
	2010-01-14	20:20:00	21.9912
	2010-01-14	20:30:00	24.9864
	2010-01-14	20:40:00	20.976
	2010-01-14	20:50:00	21.3168
	2010-01-14	21:00:00	23.3064
	2010-01-14	21:10:00	21.7056
	2010-01-14	21:20:00	20.5128
	2010-01-14	21:30:00	22.428
	2010-01-14	21:40:00	21.7176
	2010-01-14	21:50:00	21.8904
	2010-01-14	22:00:00	20.6184
	2010-01-14	22:10:00	19.6632
	2010-01-14	22:20:00	25.8096
	2010-01-14	22:30:00	20.0064
	2010-01-14	22:40:00	25.4016
	2010-01-14	22:50:00	21.132
	2010-01-14	23:00:00	19.2888
	2010-01-14	23:10:00	23.5872
	2010-01-14	23:20:00	25.4448
	2010-01-14	23:30:00	20.5056
	2010-01-14	23:40:00	25.0224
	2010-01-14	23:50:00	21.6696
	2010-01-14	00:00:00	23.0256
	2010-01-15	00:10:00	20.1528
	2010-01-15	00:20:00	26.0472
	2010-01-15	00:30:00	23.0112
	2010-01-15	00:40:00	18.5064
	2010-01-15	00:50:00	25.9776
	2010-01-15	01:00:00	17.9616
	2010-01-15	01:10:00	24.816
	2010-01-15	01:20:00	23.4672
	2010-01-15	01:30:00	18.0432
	2010-01-15	01:40:00	22.8432
	2010-01-15	01:50:00	25.0152
	2010-01-15	02:00:00	20.4
	2010-01-15	02:10:00	20.436
	2010-01-15	02:20:00	25.1904
	2010-01-15	02:30:00	22.8168
	2010-01-15	02:40:00	18
	2010-01-15	02:50:00	25.1448
	2010-01-15	03:00:00	23.4576
	2010-01-15	03:10:00	18.0672
	2010-01-15	03:20:00	25.7328
	2010-01-15	03:30:00	23.52
	2010-01-15	03:40:00	18.696
	2010-01-15	03:50:00	24.7632
	2010-01-15	04:00:00	23.2536
	2010-01-15	04:10:00	21.8784
	2010-01-15	04:20:00	21.1656
	2010-01-15	04:30:00	23.8656
	2010-01-15	04:40:00	21.1608
	2010-01-15	04:50:00	21.2184
	2010-01-15	05:00:00	22.8504
	2010-01-15	05:10:00	24.4848
	2010-01-15	05:20:00	18.4824
	2010-01-15	05:30:00	22.5024
	2010-01-15	05:40:00	23.82
	2010-01-15	05:50:00	18.384
	2010-01-15	06:00:00	22.8648
	2010-01-15	06:10:00	23.7144
	2010-01-15	06:20:00	18.288
	2010-01-15	06:30:00	23.0928
	2010-01-15	06:40:00	24.3
	2010-01-15	06:50:00	21.5616
	2010-01-15	07:00:00	21.54
	2010-01-15	07:10:00	25.656
	2010-01-15	07:20:00	22.368
	2010-01-15	07:30:00	22.2528
	2010-01-15	07:40:00	26.2464
	2010-01-15	07:50:00	22.5504
	2010-01-15	08:00:00	21.7968
	2010-01-15	08:10:00	29.3088
	2010-01-15	08:20:00	36.7056
	2010-01-15	08:30:00	34.3464
	2010-01-15	08:40:00	34.62
	2010-01-15	08:50:00	34.9896
	2010-01-15	09:00:00	31.5552
	2010-01-15	09:10:00	32.9328
	2010-01-15	09:20:00	37.6392
	2010-01-15	09:30:00	36.9024
	2010-01-15	09:40:00	34.6224
	2010-01-15	09:50:00	32.5512
	2010-01-15	10:00:00	41.268
	2010-01-15	10:10:00	36.096
	2010-01-15	10:20:00	30.0168
	2010-01-15	10:30:00	34.536
	2010-01-15	10:40:00	36.7344
	2010-01-15	10:50:00	35.8248
	2010-01-15	11:00:00	35.2512
	2010-01-15	11:10:00	43.3248
	2010-01-15	11:20:00	34.6152
	2010-01-15	11:30:00	33.9528
	2010-01-15	11:40:00	32.1096
	2010-01-15	11:50:00	32.7744
	2010-01-15	12:00:00	35.1168
	2010-01-15	12:10:00	34.4544
	2010-01-15	12:20:00	35.112
	2010-01-15	12:30:00	34.0584
	2010-01-15	12:40:00	32.4216
	2010-01-15	12:50:00	33.144
	2010-01-15	13:00:00	35.892
	2010-01-15	13:10:00	35.8632
	2010-01-15	13:20:00	35.304
	2010-01-15	13:30:00	36.4944
	2010-01-15	13:40:00	32.5032
	2010-01-15	13:50:00	34.2336
	2010-01-15	14:00:00	30.9936
	2010-01-15	14:10:00	33.7368
	2010-01-15	14:20:00	37.8312
	2010-01-15	14:30:00	40.32
	2010-01-15	14:40:00	36.2664
	2010-01-15	14:50:00	36.1032
	2010-01-15	15:00:00	37.0872
	2010-01-15	15:10:00	40.6368
	2010-01-15	15:20:00	33.7728
	2010-01-15	15:30:00	32.2944
	2010-01-15	15:40:00	41.7312
	2010-01-15	15:50:00	38.328
	2010-01-15	16:00:00	34.8816
	2010-01-15	16:10:00	31.6392
	2010-01-15	16:20:00	29.7216
	2010-01-15	16:30:00	30.9936
	2010-01-15	16:40:00	32.3184
	2010-01-15	16:50:00	33.3144
	2010-01-15	17:00:00	35.7168
	2010-01-15	17:10:00	34.068
	2010-01-15	17:20:00	36.6552
	2010-01-15	17:30:00	32.5944
	2010-01-15	17:40:00	35.1888
	2010-01-15	17:50:00	33.8544
	2010-01-15	18:00:00	33.0648
	2010-01-15	18:10:00	39.1416
	2010-01-15	18:20:00	30.7944
	2010-01-15	18:30:00	33.0048
	2010-01-15	18:40:00	27.1128
	2010-01-15	18:50:00	25.1832
	2010-01-15	19:00:00	25.1712
	2010-01-15	19:10:00	20.6472
	2010-01-15	19:20:00	23.8824
	2010-01-15	19:30:00	23.4456
	2010-01-15	19:40:00	23.2392
	2010-01-15	19:50:00	21.5496
	2010-01-15	20:00:00	21.7344
	2010-01-15	20:10:00	22.74
	2010-01-15	20:20:00	21.432
	2010-01-15	20:30:00	21.5688
	2010-01-15	20:40:00	22.9944
	2010-01-15	20:50:00	22.2528
	2010-01-15	21:00:00	22.2312
	2010-01-15	21:10:00	21.8232
	2010-01-15	21:20:00	19.9344
	2010-01-15	21:30:00	23.4984
	2010-01-15	21:40:00	22.6368
	2010-01-15	21:50:00	21.0312
	2010-01-15	22:00:00	22.9848
	2010-01-15	22:10:00	22.2192
	2010-01-15	22:20:00	23.7192
	2010-01-15	22:30:00	22.4088
	2010-01-15	22:40:00	20.5464
	2010-01-15	22:50:00	21.5592
	2010-01-15	23:00:00	21.252
	2010-01-15	23:10:00	20.46
	2010-01-15	23:20:00	23.412
	2010-01-15	23:30:00	22.9176
	2010-01-15	23:40:00	22.044
	2010-01-15	23:50:00	20.64
	2010-01-15	00:00:00	21.5736
	2010-01-16	00:10:00	21.552
	2010-01-16	00:20:00	22.0104
	2010-01-16	00:30:00	20.0232
	2010-01-16	00:40:00	22.5048
	2010-01-16	00:50:00	21.924
	2010-01-16	01:00:00	19.7832
	2010-01-16	01:10:00	22.6416
	2010-01-16	01:20:00	21.7896
	2010-01-16	01:30:00	21.5016
	2010-01-16	01:40:00	22.2024
	2010-01-16	01:50:00	22.4616
	2010-01-16	02:00:00	22.1088
	2010-01-16	02:10:00	21.2784
	2010-01-16	02:20:00	22.488
	2010-01-16	02:30:00	21.8328
	2010-01-16	02:40:00	24.1008
	2010-01-16	02:50:00	21.192
	2010-01-16	03:00:00	23.0856
	2010-01-16	03:10:00	20.3592
	2010-01-16	03:20:00	22.4976
	2010-01-16	03:30:00	22.4184
	2010-01-16	03:40:00	21.5568
	2010-01-16	03:50:00	20.364
	2010-01-16	04:00:00	22.32
	2010-01-16	04:10:00	21.5208
	2010-01-16	04:20:00	21.888
	2010-01-16	04:30:00	22.44
	2010-01-16	04:40:00	20.0832
	2010-01-16	04:50:00	20.6688
	2010-01-16	05:00:00	23.304
	2010-01-16	05:10:00	22.956
	2010-01-16	05:20:00	23.1672
	2010-01-16	05:30:00	22.752
	2010-01-16	05:40:00	19.3008
	2010-01-16	05:50:00	23.7384
	2010-01-16	06:00:00	22.7088
	2010-01-16	06:10:00	18.1992
	2010-01-16	06:20:00	24.372
	2010-01-16	06:30:00	20.0832
	2010-01-16	06:40:00	20.5272
	2010-01-16	06:50:00	23.664
	2010-01-16	07:00:00	17.5872
	2010-01-16	07:10:00	23.0544
	2010-01-16	07:20:00	23.8824
	2010-01-16	07:30:00	17.772
	2010-01-16	07:40:00	23.148
	2010-01-16	07:50:00	25.6632
	2010-01-16	08:00:00	18.1536
	2010-01-16	08:10:00	25.9896
	2010-01-16	08:20:00	27.684
	2010-01-16	08:30:00	21.7224
	2010-01-16	08:40:00	26.8392
	2010-01-16	08:50:00	27.5952
	2010-01-16	09:00:00	22.1736
	2010-01-16	09:10:00	28.836
	2010-01-16	09:20:00	28.0008
	2010-01-16	09:30:00	28.212
	2010-01-16	09:40:00	27.972
	2010-01-16	09:50:00	30.2592
	2010-01-16	10:00:00	26.9664
	2010-01-16	10:10:00	29.3544
	2010-01-16	10:20:00	31.7592
	2010-01-16	10:30:00	28.7592
	2010-01-16	10:40:00	28.7904
	2010-01-16	10:50:00	29.4576
	2010-01-16	11:00:00	29.352
	2010-01-16	11:10:00	30.4104
	2010-01-16	11:20:00	31.8096
	2010-01-16	11:30:00	31.6872
	2010-01-16	11:40:00	30.108
	2010-01-16	11:50:00	31.284
	2010-01-16	12:00:00	31.188
	2010-01-16	12:10:00	27.8352
	2010-01-16	12:20:00	27.984
	2010-01-16	12:30:00	28.6992
	2010-01-16	12:40:00	30.6456
	2010-01-16	12:50:00	28.8768
	2010-01-16	13:00:00	32.7576
	2010-01-16	13:10:00	31.4952
	2010-01-16	13:20:00	31.044
	2010-01-16	13:30:00	29.6496
	2010-01-16	13:40:00	27.804
	2010-01-16	13:50:00	28.8048
	2010-01-16	14:00:00	30.8904
	2010-01-16	14:10:00	31.6272
	2010-01-16	14:20:00	31.296
	2010-01-16	14:30:00	30.0312
	2010-01-16	14:40:00	29.688
	2010-01-16	14:50:00	31.1256
	2010-01-16	15:00:00	29.2896
	2010-01-16	15:10:00	30.4128
	2010-01-16	15:20:00	26.124
	2010-01-16	15:30:00	27.4632
	2010-01-16	15:40:00	25.884
	2010-01-16	15:50:00	23.9712
	2010-01-16	16:00:00	24.8928
	2010-01-16	16:10:00	23.0424
	2010-01-16	16:20:00	23.8752
	2010-01-16	16:30:00	24.0312
	2010-01-16	16:40:00	22.812
	2010-01-16	16:50:00	24.4968
	2010-01-16	17:00:00	23.82
	2010-01-16	17:10:00	21.8976
	2010-01-16	17:20:00	24.2568
	2010-01-16	17:30:00	24.6384
	2010-01-16	17:40:00	22.1376
	2010-01-16	17:50:00	23.6976
	2010-01-16	18:00:00	24.4464
	2010-01-16	18:10:00	22.524
	2010-01-16	18:20:00	24.9024
	2010-01-16	18:30:00	24.6624
	2010-01-16	18:40:00	24.3216
	2010-01-16	18:50:00	25.3704
	2010-01-16	19:00:00	22.1016
	2010-01-16	19:10:00	23.052
	2010-01-16	19:20:00	21.7128
	2010-01-16	19:30:00	20.1192
	2010-01-16	19:40:00	24.2544
	2010-01-16	19:50:00	23.3496
	2010-01-16	20:00:00	19.3416
	2010-01-16	20:10:00	21.8304
	2010-01-16	20:20:00	21.5592
	2010-01-16	20:30:00	19.128
	2010-01-16	20:40:00	21.9072
	2010-01-16	20:50:00	23.0424
	2010-01-16	21:00:00	20.0832
	2010-01-16	21:10:00	20.2224
	2010-01-16	21:20:00	20.628
	2010-01-16	21:30:00	22.8216
	2010-01-16	21:40:00	21.5832
	2010-01-16	21:50:00	20.58
	2010-01-16	22:00:00	21.9528
	2010-01-16	22:10:00	23.1048
	2010-01-16	22:20:00	20.5104
	2010-01-16	22:30:00	21.2808
	2010-01-16	22:40:00	23.4672
	2010-01-16	22:50:00	19.8216
	2010-01-16	23:00:00	21.3552
	2010-01-16	23:10:00	23.0256
	2010-01-16	23:20:00	21.888
	2010-01-16	23:30:00	19.4328
	2010-01-16	23:40:00	20.6088
	2010-01-16	23:50:00	23.892
	2010-01-16	00:00:00	21.1248
	2010-01-17	00:10:00	21.2832
	2010-01-17	00:20:00	21.852
	2010-01-17	00:30:00	22.8792
	2010-01-17	00:40:00	20.2992
	2010-01-17	00:50:00	20.2416
	2010-01-17	01:00:00	22.6176
	2010-01-17	01:10:00	20.8224
	2010-01-17	01:20:00	19.6584
	2010-01-17	01:30:00	21.8592
	2010-01-17	01:40:00	22.2
	2010-01-17	01:50:00	21.3336
	2010-01-17	02:00:00	21.1464
	2010-01-17	02:10:00	19.7808
	2010-01-17	02:20:00	21.972
	2010-01-17	02:30:00	24.8256
	2010-01-17	02:40:00	20.5392
	2010-01-17	02:50:00	19.9104
	2010-01-17	03:00:00	23.8248
	2010-01-17	03:10:00	20.832
	2010-01-17	03:20:00	20.6856
	2010-01-17	03:30:00	23.6232
	2010-01-17	03:40:00	24.2496
	2010-01-17	03:50:00	19.7448
	2010-01-17	04:00:00	21.3192
	2010-01-17	04:10:00	19.9344
	2010-01-17	04:20:00	23.3856
	2010-01-17	04:30:00	22.0896
	2010-01-17	04:40:00	20.2176
	2010-01-17	04:50:00	22.7448
	2010-01-17	05:00:00	21.4272
	2010-01-17	05:10:00	21.168
	2010-01-17	05:20:00	20.832
	2010-01-17	05:30:00	22.5528
	2010-01-17	05:40:00	19.6608
	2010-01-17	05:50:00	21.0312
	2010-01-17	06:00:00	23.8872
	2010-01-17	06:10:00	19.7304
	2010-01-17	06:20:00	21.7104
	2010-01-17	06:30:00	23.0376
	2010-01-17	06:40:00	20.34
	2010-01-17	06:50:00	21.1104
	2010-01-17	07:00:00	21.5136
	2010-01-17	07:10:00	21.1128
	2010-01-17	07:20:00	18.6504
	2010-01-17	07:30:00	25.3584
	2010-01-17	07:40:00	21.1584
	2010-01-17	07:50:00	21.636
	2010-01-17	08:00:00	22.7016
	2010-01-17	08:10:00	22.1208
	2010-01-17	08:20:00	24.8736
	2010-01-17	08:30:00	24.6024
	2010-01-17	08:40:00	23.7216
	2010-01-17	08:50:00	23.9304
	2010-01-17	09:00:00	25.38
	2010-01-17	09:10:00	24.7704
	2010-01-17	09:20:00	22.7736
	2010-01-17	09:30:00	25.6464
	2010-01-17	09:40:00	23.976
	2010-01-17	09:50:00	23.9016
	2010-01-17	10:00:00	25.4568
	2010-01-17	10:10:00	23.484
	2010-01-17	10:20:00	21.9
	2010-01-17	10:30:00	25.5216
	2010-01-17	10:40:00	23.9664
	2010-01-17	10:50:00	23.6472
	2010-01-17	11:00:00	23.7816
	2010-01-17	11:10:00	26.3184
	2010-01-17	11:20:00	24.3504
	2010-01-17	11:30:00	22.8312
	2010-01-17	11:40:00	24.0024
	2010-01-17	11:50:00	24.3672
	2010-01-17	12:00:00	24.1296
	2010-01-17	12:10:00	22.7424
	2010-01-17	12:20:00	23.5104
	2010-01-17	12:30:00	24.048
	2010-01-17	12:40:00	23.5584
	2010-01-17	12:50:00	25.5528
	2010-01-17	13:00:00	23.4936
	2010-01-17	13:10:00	21.8904
	2010-01-17	13:20:00	24.2904
	2010-01-17	13:30:00	24.1152
	2010-01-17	13:40:00	21.6864
	2010-01-17	13:50:00	22.7352
	2010-01-17	14:00:00	33.1584
	2010-01-17	14:10:00	31.3944
	2010-01-17	14:20:00	30.1032
	2010-01-17	14:30:00	29.544
	2010-01-17	14:40:00	30.0456
	2010-01-17	14:50:00	28.7304
	2010-01-17	15:00:00	31.8216
	2010-01-17	15:10:00	28.7856
	2010-01-17	15:20:00	22.0992
	2010-01-17	15:30:00	23.1648
	2010-01-17	15:40:00	25.272
	2010-01-17	15:50:00	24.7848
	2010-01-17	16:00:00	21.624
	2010-01-17	16:10:00	23.8944
	2010-01-17	16:20:00	27.1488
	2010-01-17	16:30:00	22.4832
	2010-01-17	16:40:00	24.5208
	2010-01-17	16:50:00	23.0256
	2010-01-17	17:00:00	25.1688
	2010-01-17	17:10:00	24.2592
	2010-01-17	17:20:00	24.1344
	2010-01-17	17:30:00	23.6448
	2010-01-17	17:40:00	26.7576
	2010-01-17	17:50:00	23.2656
	2010-01-17	18:00:00	24.3768
	2010-01-17	18:10:00	25.7184
	2010-01-17	18:20:00	26.1264
	2010-01-17	18:30:00	25.3512
	2010-01-17	18:40:00	22.32
	2010-01-17	18:50:00	26.376
	2010-01-17	19:00:00	26.8056
	2010-01-17	19:10:00	21.1704
	2010-01-17	19:20:00	20.5104
	2010-01-17	19:30:00	25.3152
	2010-01-17	19:40:00	21.4368
	2010-01-17	19:50:00	21.7584
	2010-01-17	20:00:00	23.2008
	2010-01-17	20:10:00	23.9016
	2010-01-17	20:20:00	20.7096
	2010-01-17	20:30:00	21.9696
	2010-01-17	20:40:00	19.6344
	2010-01-17	20:50:00	22.5336
	2010-01-17	21:00:00	23.0424
	2010-01-17	21:10:00	21.204
	2010-01-17	21:20:00	20.6088
	2010-01-17	21:30:00	22.9416
	2010-01-17	21:40:00	20.3448
	2010-01-17	21:50:00	21.456
	2010-01-17	22:00:00	27.4608
	2010-01-17	22:10:00	20.0448
	2010-01-17	22:20:00	20.34
	2010-01-17	22:30:00	23.7912
	2010-01-17	22:40:00	19.3416
	2010-01-17	22:50:00	19.9632
	2010-01-17	23:00:00	20.4144
	2010-01-17	23:10:00	19.0992
	2010-01-17	23:20:00	20.4864
	2010-01-17	23:30:00	23.0592
	2010-01-17	23:40:00	19.38
	2010-01-17	23:50:00	21.108
	2010-01-17	00:00:00	25.2456
	2010-01-18	00:10:00	18.9168
	2010-01-18	00:20:00	19.1136
	2010-01-18	00:30:00	18.4824
	2010-01-18	00:40:00	22.4592
	2010-01-18	00:50:00	21.0552
	2010-01-18	01:00:00	21.4584
	2010-01-18	01:10:00	19.2288
	2010-01-18	01:20:00	22.1088
	2010-01-18	01:30:00	19.5144
	2010-01-18	01:40:00	22.008
	2010-01-18	01:50:00	21.9888
	2010-01-18	02:00:00	23.988
	2010-01-18	02:10:00	18.8184
	2010-01-18	02:20:00	22.5192
	2010-01-18	02:30:00	19.4976
	2010-01-18	02:40:00	22.7976
	2010-01-18	02:50:00	20.7504
	2010-01-18	03:00:00	22.368
	2010-01-18	03:10:00	19.5672
	2010-01-18	03:20:00	21.5304
	2010-01-18	03:30:00	20.9064
	2010-01-18	03:40:00	21.1992
	2010-01-18	03:50:00	20.5152
	2010-01-18	04:00:00	22.6608
	2010-01-18	04:10:00	19.116
	2010-01-18	04:20:00	20.6016
	2010-01-18	04:30:00	20.7
	2010-01-18	04:40:00	21.4248
	2010-01-18	04:50:00	21.3792
	2010-01-18	05:00:00	19.5768
	2010-01-18	05:10:00	22.7856
	2010-01-18	05:20:00	20.9784
	2010-01-18	05:30:00	20.8152
	2010-01-18	05:40:00	20.7336
	2010-01-18	05:50:00	21.9672
	2010-01-18	06:00:00	19.68
	2010-01-18	06:10:00	21.4416
	2010-01-18	06:20:00	21.2592
	2010-01-18	06:30:00	20.4696
	2010-01-18	06:40:00	21.9384
	2010-01-18	06:50:00	21.1128
	2010-01-18	07:00:00	23.0328
	2010-01-18	07:10:00	23.2344
	2010-01-18	07:20:00	21.4344
	2010-01-18	07:30:00	21.5712
	2010-01-18	07:40:00	24.696
	2010-01-18	07:50:00	21.1728
	2010-01-18	08:00:00	22.2216
	2010-01-18	08:10:00	26.94
	2010-01-18	08:20:00	32.0448
	2010-01-18	08:30:00	32.1624
	2010-01-18	08:40:00	36.3264
	2010-01-18	08:50:00	33.3264
	2010-01-18	09:00:00	32.5776
	2010-01-18	09:10:00	33.744
	2010-01-18	09:20:00	34.9704
	2010-01-18	09:30:00	32.8056
	2010-01-18	09:40:00	30.6888
	2010-01-18	09:50:00	30.1728
	2010-01-18	10:00:00	36.4056
	2010-01-18	10:10:00	31.5576
	2010-01-18	10:20:00	30.4608
	2010-01-18	10:30:00	28.8504
	2010-01-18	10:40:00	30.084
	2010-01-18	10:50:00	34.4088
	2010-01-18	11:00:00	31.3656
	2010-01-18	11:10:00	35.292
	2010-01-18	11:20:00	35.16
	2010-01-18	11:30:00	29.748
	2010-01-18	11:40:00	31.8192
	2010-01-18	11:50:00	29.9424
	2010-01-18	12:00:00	23.2512
	2010-01-18	12:10:00	25.7664
	2010-01-18	12:20:00	29.4072
	2010-01-18	12:30:00	25.644
	2010-01-18	12:40:00	32.2272
	2010-01-18	12:50:00	36.6624
	2010-01-18	13:00:00	33.9552
	2010-01-18	13:10:00	35.1024
	2010-01-18	13:20:00	31.6848
	2010-01-18	13:30:00	29.6088
	2010-01-18	13:40:00	31.9776
	2010-01-18	13:50:00	29.5824
	2010-01-18	14:00:00	31.896
	2010-01-18	14:10:00	31.3392
	2010-01-18	14:20:00	30.1392
	2010-01-18	14:30:00	35.232
	2010-01-18	14:40:00	35.3112
	2010-01-18	14:50:00	34.2552
	2010-01-18	15:00:00	36.7632
	2010-01-18	15:10:00	30.7248
	2010-01-18	15:20:00	31.4976
	2010-01-18	15:30:00	32.4984
	2010-01-18	15:40:00	34.644
	2010-01-18	15:50:00	36.864
	2010-01-18	16:00:00	31.4088
	2010-01-18	16:10:00	28.704
	2010-01-18	16:20:00	32.8512
	2010-01-18	16:30:00	33.8328
	2010-01-18	16:40:00	31.7472
	2010-01-18	16:50:00	34.4904
	2010-01-18	17:00:00	28.9584
	2010-01-18	17:10:00	27.1272
	2010-01-18	17:20:00	31.4784
	2010-01-18	17:30:00	29.8824
	2010-01-18	17:40:00	30.8832
	2010-01-18	17:50:00	32.0832
	2010-01-18	18:00:00	29.7768
	2010-01-18	18:10:00	27.9888
	2010-01-18	18:20:00	35.0184
	2010-01-18	18:30:00	32.7408
	2010-01-18	18:40:00	30.2568
	2010-01-18	18:50:00	30.9768
	2010-01-18	19:00:00	30.6264
	2010-01-18	19:10:00	29.4768
	2010-01-18	19:20:00	27.9888
	2010-01-18	19:30:00	26.9136
	2010-01-18	19:40:00	22.8936
	2010-01-18	19:50:00	20.9064
	2010-01-18	20:00:00	23.3688
	2010-01-18	20:10:00	21.924
	2010-01-18	20:20:00	21.2496
	2010-01-18	20:30:00	21.6504
	2010-01-18	20:40:00	22.5
	2010-01-18	20:50:00	20.4264
	2010-01-18	21:00:00	21.0744
	2010-01-18	21:10:00	21.4752
	2010-01-18	21:20:00	23.5416
	2010-01-18	21:30:00	20.8848
	2010-01-18	21:40:00	21.504
	2010-01-18	21:50:00	22.9368
	2010-01-18	22:00:00	19.9824
	2010-01-18	22:10:00	21.2064
	2010-01-18	22:20:00	22.62
	2010-01-18	22:30:00	22.7016
	2010-01-18	22:40:00	21.4488
	2010-01-18	22:50:00	20.1264
	2010-01-18	23:00:00	22.9008
	2010-01-18	23:10:00	21.2352
	2010-01-18	23:20:00	20.0712
	2010-01-18	23:30:00	22.152
	2010-01-18	23:40:00	22.6176
	2010-01-18	23:50:00	20.6976
	2010-01-18	00:00:00	19.7904
	2010-01-19	00:10:00	24.0504
	2010-01-19	00:20:00	20.484
	2010-01-19	00:30:00	21.0456
	2010-01-19	00:40:00	22.236
	2010-01-19	00:50:00	22.692
	2010-01-19	01:00:00	19.98
	2010-01-19	01:10:00	21.3576
	2010-01-19	01:20:00	22.848
	2010-01-19	01:30:00	21.156
	2010-01-19	01:40:00	22.6224
	2010-01-19	01:50:00	21.6912
	2010-01-19	02:00:00	22.4976
	2010-01-19	02:10:00	22.596
	2010-01-19	02:20:00	20.2992
	2010-01-19	02:30:00	23.352
	2010-01-19	02:40:00	19.992
	2010-01-19	02:50:00	19.7952
	2010-01-19	03:00:00	24.0288
	2010-01-19	03:10:00	21.444
	2010-01-19	03:20:00	19.7496
	2010-01-19	03:30:00	21.7368
	2010-01-19	03:40:00	23.0496
	2010-01-19	03:50:00	21.5544
	2010-01-19	04:00:00	20.1312
	2010-01-19	04:10:00	21.6672
	2010-01-19	04:20:00	23.0352
	2010-01-19	04:30:00	20.2296
	2010-01-19	04:40:00	20.7384
	2010-01-19	04:50:00	24.996
	2010-01-19	05:00:00	20.0928
	2010-01-19	05:10:00	20.6616
	2010-01-19	05:20:00	22.2312
	2010-01-19	05:30:00	21.5064
	2010-01-19	05:40:00	21.804
	2010-01-19	05:50:00	20.2968
	2010-01-19	06:00:00	22.2696
	2010-01-19	06:10:00	21.7128
	2010-01-19	06:20:00	20.8248
	2010-01-19	06:30:00	21.8688
	2010-01-19	06:40:00	23.6952
	2010-01-19	06:50:00	21.0048
	2010-01-19	07:00:00	22.2312
	2010-01-19	07:10:00	22.7112
	2010-01-19	07:20:00	23.5416
	2010-01-19	07:30:00	21.9264
	2010-01-19	07:40:00	22.1256
	2010-01-19	07:50:00	24.7464
	2010-01-19	08:00:00	21.4632
	2010-01-19	08:10:00	22.932
	2010-01-19	08:20:00	29.2752
	2010-01-19	08:30:00	23.0448
	2010-01-19	08:40:00	23.6136
	2010-01-19	08:50:00	20.2992
	2010-01-19	09:00:00	21.624
	2010-01-19	09:10:00	33.9504
	2010-01-19	09:20:00	33.6192
	2010-01-19	09:30:00	36.8592
	2010-01-19	09:40:00	35.0736
	2010-01-19	09:50:00	42.8856
	2010-01-19	10:00:00	34.4928
	2010-01-19	10:10:00	32.7168
	2010-01-19	10:20:00	43.9056
	2010-01-19	10:30:00	34.8408
	2010-01-19	10:40:00	32.8776
	2010-01-19	10:50:00	36.5112
	2010-01-19	11:00:00	34.6944
	2010-01-19	11:10:00	33.0816
	2010-01-19	11:20:00	39.2448
	2010-01-19	11:30:00	36.1968
	2010-01-19	11:40:00	34.2696
	2010-01-19	11:50:00	37.3584
	2010-01-19	12:00:00	31.704
	2010-01-19	12:10:00	40.4496
	2010-01-19	12:20:00	33.06
	2010-01-19	12:30:00	32.0856
	2010-01-19	12:40:00	35.136
	2010-01-19	12:50:00	38.472
	2010-01-19	13:00:00	33.0792
	2010-01-19	13:10:00	42.3744
	2010-01-19	13:20:00	35.9664
	2010-01-19	13:30:00	33.9456
	2010-01-19	13:40:00	48.0144
	2010-01-19	13:50:00	42.324
	2010-01-19	14:00:00	35.508
	2010-01-19	14:10:00	35.4192
	2010-01-19	14:20:00	31.776
	2010-01-19	14:30:00	30.888
	2010-01-19	14:40:00	39.6672
	2010-01-19	14:50:00	43.1208
	2010-01-19	15:00:00	34.9392
	2010-01-19	15:10:00	46.2552
	2010-01-19	15:20:00	37.164
	2010-01-19	15:30:00	35.568
	2010-01-19	15:40:00	34.6344
	2010-01-19	15:50:00	36.3504
	2010-01-19	16:00:00	35.3736
	2010-01-19	16:10:00	36.7536
	2010-01-19	16:20:00	32.424
	2010-01-19	16:30:00	37.9776
	2010-01-19	16:40:00	34.656
	2010-01-19	16:50:00	32.088
	2010-01-19	17:00:00	33.648
	2010-01-19	17:10:00	33.1728
	2010-01-19	17:20:00	33.4056
	2010-01-19	17:30:00	29.7936
	2010-01-19	17:40:00	27.9432
	2010-01-19	17:50:00	32.0136
	2010-01-19	18:00:00	29.7792
	2010-01-19	18:10:00	31.4976
	2010-01-19	18:20:00	29.1504
	2010-01-19	18:30:00	30.0624
	2010-01-19	18:40:00	30.3144
	2010-01-19	18:50:00	32.8824
	2010-01-19	19:00:00	31.3344
	2010-01-19	19:10:00	25.7856
	2010-01-19	19:20:00	27.084
	2010-01-19	19:30:00	26.9568
	2010-01-19	19:40:00	29.604
	2010-01-19	19:50:00	26.7432
	2010-01-19	20:00:00	22.032
	2010-01-19	20:10:00	22.1256
	2010-01-19	20:20:00	22.1448
	2010-01-19	20:30:00	21.8352
	2010-01-19	20:40:00	23.5272
	2010-01-19	20:50:00	21.864
	2010-01-19	21:00:00	22.848
	2010-01-19	21:10:00	20.7816
	2010-01-19	21:20:00	24.696
	2010-01-19	21:30:00	20.5056
	2010-01-19	21:40:00	20.4216
	2010-01-19	21:50:00	22.9608
	2010-01-19	22:00:00	21.9936
	2010-01-19	22:10:00	22.0272
	2010-01-19	22:20:00	19.488
	2010-01-19	22:30:00	20.6448
	2010-01-19	22:40:00	21.2088
	2010-01-19	22:50:00	23.2392
	2010-01-19	23:00:00	22.2264
	2010-01-19	23:10:00	20.1192
	2010-01-19	23:20:00	21.9
	2010-01-19	23:30:00	21.5712
	2010-01-19	23:40:00	22.5312
	2010-01-19	23:50:00	20.5032
	2010-01-19	00:00:00	23.316
	2010-01-20	00:10:00	21.4392
	2010-01-20	00:20:00	21.408
	2010-01-20	00:30:00	21.828
	2010-01-20	00:40:00	21.2088
	2010-01-20	00:50:00	20.3736
	2010-01-20	01:00:00	24.0408
	2010-01-20	01:10:00	20.1672
	2010-01-20	01:20:00	22.8
	2010-01-20	01:30:00	21.864
	2010-01-20	01:40:00	23.1432
	2010-01-20	01:50:00	19.7472
	2010-01-20	02:00:00	20.3688
	2010-01-20	02:10:00	21.4512
	2010-01-20	02:20:00	23.0544
	2010-01-20	02:30:00	20.4024
	2010-01-20	02:40:00	18.8016
	2010-01-20	02:50:00	22.7808
	2010-01-20	03:00:00	20.5032
	2010-01-20	03:10:00	21.252
	2010-01-20	03:20:00	21.7584
	2010-01-20	03:30:00	20.4984
	2010-01-20	03:40:00	21.8928
	2010-01-20	03:50:00	21.7944
	2010-01-20	04:00:00	23.9856
	2010-01-20	04:10:00	21.3384
	2010-01-20	04:20:00	21.8688
	2010-01-20	04:30:00	22.152
	2010-01-20	04:40:00	23.4528
	2010-01-20	04:50:00	20.7552
	2010-01-20	05:00:00	22.0848
	2010-01-20	05:10:00	22.632
	2010-01-20	05:20:00	21.42
	2010-01-20	05:30:00	20.3376
	2010-01-20	05:40:00	22.9536
	2010-01-20	05:50:00	23.0568
	2010-01-20	06:00:00	23.0544
	2010-01-20	06:10:00	20.412
	2010-01-20	06:20:00	22.1184
	2010-01-20	06:30:00	20.892
	2010-01-20	06:40:00	20.9664
	2010-01-20	06:50:00	23.2368
	2010-01-20	07:00:00	24.1608
	2010-01-20	07:10:00	22.3368
	2010-01-20	07:20:00	21.4056
	2010-01-20	07:30:00	23.5704
	2010-01-20	07:40:00	21.5184
	2010-01-20	07:50:00	25.7832
	2010-01-20	08:00:00	21.516
	2010-01-20	08:10:00	23.484
	2010-01-20	08:20:00	29.5104
	2010-01-20	08:30:00	33.7704
	2010-01-20	08:40:00	33.9864
	2010-01-20	08:50:00	32.9328
	2010-01-20	09:00:00	33.7008
	2010-01-20	09:10:00	33.9168
	2010-01-20	09:20:00	32.1144
	2010-01-20	09:30:00	33.0912
	2010-01-20	09:40:00	32.3352
	2010-01-20	09:50:00	35.1096
	2010-01-20	10:00:00	45.8808
	2010-01-20	10:10:00	41.6232
	2010-01-20	10:20:00	40.8312
	2010-01-20	10:30:00	33.7656
	2010-01-20	10:40:00	33.2736
	2010-01-20	10:50:00	35.1432
	2010-01-20	11:00:00	30.8592
	2010-01-20	11:10:00	35.412
	2010-01-20	11:20:00	31.9176
	2010-01-20	11:30:00	31.7328
	2010-01-20	11:40:00	35.748
	2010-01-20	11:50:00	29.2584
	2010-01-20	12:00:00	32.9568
	2010-01-20	12:10:00	29.3784
	2010-01-20	12:20:00	32.5008
	2010-01-20	12:30:00	32.0304
	2010-01-20	12:40:00	32.652
	2010-01-20	12:50:00	35.3808
	2010-01-20	13:00:00	33.4656
	2010-01-20	13:10:00	32.2512
	2010-01-20	13:20:00	33.5136
	2010-01-20	13:30:00	30.2568
	2010-01-20	13:40:00	32.436
	2010-01-20	13:50:00	31.4976
	2010-01-20	14:00:00	30.5976
	2010-01-20	14:10:00	33.4512
	2010-01-20	14:20:00	28.9848
	2010-01-20	14:30:00	32.7912
	2010-01-20	14:40:00	33.7704
	2010-01-20	14:50:00	32.232
	2010-01-20	15:00:00	35.4216
	2010-01-20	15:10:00	34.3824
	2010-01-20	15:20:00	33.6408
	2010-01-20	15:30:00	31.0248
	2010-01-20	15:40:00	29.6424
	2010-01-20	15:50:00	32.0328
	2010-01-20	16:00:00	36.6648
	2010-01-20	16:10:00	33.8424
	2010-01-20	16:20:00	31.5144
	2010-01-20	16:30:00	29.1912
	2010-01-20	16:40:00	31.548
	2010-01-20	16:50:00	30.0624
	2010-01-20	17:00:00	27.8856
	2010-01-20	17:10:00	29.5368
	2010-01-20	17:20:00	24.6168
	2010-01-20	17:30:00	30.6696
	2010-01-20	17:40:00	27.576
	2010-01-20	17:50:00	28.8144
	2010-01-20	18:00:00	29.2584
	2010-01-20	18:10:00	29.3592
	2010-01-20	18:20:00	28.9464
	2010-01-20	18:30:00	31.5288
	2010-01-20	18:40:00	29.952
	2010-01-20	18:50:00	28.2816
	2010-01-20	19:00:00	30.3072
	2010-01-20	19:10:00	21.2304
	2010-01-20	19:20:00	21.4536
	2010-01-20	19:30:00	23.1264
	2010-01-20	19:40:00	21.9048
	2010-01-20	19:50:00	22.3032
	2010-01-20	20:00:00	20.5728
	2010-01-20	20:10:00	23.2464
	2010-01-20	20:20:00	22.0152
	2010-01-20	20:30:00	20.9304
	2010-01-20	20:40:00	21.804
	2010-01-20	20:50:00	23.5296
	2010-01-20	21:00:00	20.4888
	2010-01-20	21:10:00	21.7032
	2010-01-20	21:20:00	24.7728
	2010-01-20	21:30:00	20.724
	2010-01-20	21:40:00	20.6976
	2010-01-20	21:50:00	22.9128
	2010-01-20	22:00:00	23.3688
	2010-01-20	22:10:00	21.912
	2010-01-20	22:20:00	22.3752
	2010-01-20	22:30:00	23.3832
	2010-01-20	22:40:00	21.2664
	2010-01-20	22:50:00	22.6824
	2010-01-20	23:00:00	22.3272
	2010-01-20	23:10:00	22.2408
	2010-01-20	23:20:00	21.7728
	2010-01-20	23:30:00	21.9864
	2010-01-20	23:40:00	22.5408
	2010-01-20	23:50:00	24.12
	2010-01-20	00:00:00	21.9264
	2010-01-21	00:10:00	21.432
	2010-01-21	00:20:00	23.4288
	2010-01-21	00:30:00	20.5272
	2010-01-21	00:40:00	20.8416
	2010-01-21	00:50:00	21.6912
	2010-01-21	01:00:00	21.96
	2010-01-21	01:10:00	21.2568
	2010-01-21	01:20:00	20.2296
	2010-01-21	01:30:00	22.8024
	2010-01-21	01:40:00	22.7328
	2010-01-21	01:50:00	21.6864
	2010-01-21	02:00:00	21.72
	2010-01-21	02:10:00	25.3608
	2010-01-21	02:20:00	20.4456
	2010-01-21	02:30:00	20.7168
	2010-01-21	02:40:00	23.4456
	2010-01-21	02:50:00	22.1856
	2010-01-21	03:00:00	21.7368
	2010-01-21	03:10:00	21.8232
	2010-01-21	03:20:00	23.5536
	2010-01-21	03:30:00	20.9808
	2010-01-21	03:40:00	23.544
	2010-01-21	03:50:00	22.5
	2010-01-21	04:00:00	23.1504
	2010-01-21	04:10:00	21.5016
	2010-01-21	04:20:00	20.6064
	2010-01-21	04:30:00	21.7896
	2010-01-21	04:40:00	24.5928
	2010-01-21	04:50:00	20.2968
	2010-01-21	05:00:00	20.8152
	2010-01-21	05:10:00	24.684
	2010-01-21	05:20:00	20.544
	2010-01-21	05:30:00	21.1608
	2010-01-21	05:40:00	23.6952
	2010-01-21	05:50:00	20.616
	2010-01-21	06:00:00	23.1768
	2010-01-21	06:10:00	21.7776
	2010-01-21	06:20:00	21.5448
	2010-01-21	06:30:00	13.7832
	2010-01-21	06:40:00	15.9192
	2010-01-21	06:50:00	13.9776
	2010-01-21	07:00:00	16.2576
	2010-01-21	07:10:00	22.6992
	2010-01-21	07:20:00	22.8024
	2010-01-21	07:30:00	24.924
	2010-01-21	07:40:00	25.6464
	2010-01-21	07:50:00	18.5784
	2010-01-21	08:00:00	24.516
	2010-01-21	08:10:00	22.9944
	2010-01-21	08:20:00	25.8936
	2010-01-21	08:30:00	22.6128
	2010-01-21	08:40:00	24.6072
	2010-01-21	08:50:00	23.52
	2010-01-21	09:00:00	25.9776
	2010-01-21	09:10:00	26.0064
	2010-01-21	09:20:00	26.8992
	2010-01-21	09:30:00	32.2056
	2010-01-21	09:40:00	29.7504
	2010-01-21	09:50:00	43.2984
	2010-01-21	10:00:00	33.9672
	2010-01-21	10:10:00	34.416
	2010-01-21	10:20:00	36.2904
	2010-01-21	10:30:00	33.6312
	2010-01-21	10:40:00	32.5992
	2010-01-21	10:50:00	31.4904
	2010-01-21	11:00:00	36.4824

## Sheet: 6-LRI Linnac bunker
LRI Linnac bunker
Description:		Room itself and equipment servicing it from outside room
Floor area:		133	m2
Electric set up:		One distribution boards
Measurement equipment:		Dent Data Pro
	Date	Time	Total (kW)
	2010-02-04	00:10:00	0.62
	2010-02-04	00:20:00	0.63
	2010-02-04	00:30:00	0.63
	2010-02-04	00:40:00	0.62
	2010-02-04	00:50:00	0.62
	2010-02-04	01:00:00	0.62
	2010-02-04	01:10:00	0.64
	2010-02-04	01:20:00	0.64
	2010-02-04	01:30:00	0.64
	2010-02-04	01:40:00	0.64
	2010-02-04	01:50:00	0.64
	2010-02-04	02:00:00	0.63
	2010-02-04	02:10:00	0.64
	2010-02-04	02:20:00	0.64
	2010-02-04	02:30:00	0.64
	2010-02-04	02:40:00	0.64
	2010-02-04	02:50:00	0.64
	2010-02-04	03:00:00	0.64
	2010-02-04	03:10:00	0.63
	2010-02-04	03:20:00	0.63
	2010-02-04	03:30:00	0.63
	2010-02-04	03:40:00	0.63
	2010-02-04	03:50:00	0.63
	2010-02-04	04:00:00	0.63
	2010-02-04	04:10:00	0.62
	2010-02-04	04:20:00	0.62
	2010-02-04	04:30:00	0.62
	2010-02-04	04:40:00	0.62
	2010-02-04	04:50:00	0.62
	2010-02-04	05:00:00	0.62
	2010-02-04	05:10:00	0.61
	2010-02-04	05:20:00	0.61
	2010-02-04	05:30:00	0.61
	2010-02-04	05:40:00	0.62
	2010-02-04	05:50:00	0.62
	2010-02-04	06:00:00	0.61
	2010-02-04	06:10:00	0.62
	2010-02-04	06:20:00	0.63
	2010-02-04	06:30:00	0.63
	2010-02-04	06:40:00	0.63
	2010-02-04	06:50:00	0.63
	2010-02-04	07:00:00	0.63
	2010-02-04	07:10:00	5.67
	2010-02-04	07:20:00	8.31
	2010-02-04	07:30:00	10.42
	2010-02-04	07:40:00	10.86
	2010-02-04	07:50:00	8.43
	2010-02-04	08:00:00	7.89
	2010-02-04	08:10:00	8.04
	2010-02-04	08:20:00	9.03
	2010-02-04	08:30:00	10.3
	2010-02-04	08:40:00	11.34
	2010-02-04	08:50:00	10.82
	2010-02-04	09:00:00	10.3
	2010-02-04	09:10:00	10.34
	2010-02-04	09:20:00	10.22
	2010-02-04	09:30:00	10.74
	2010-02-04	09:40:00	9.98
	2010-02-04	09:50:00	10.46
	2010-02-04	10:00:00	9.84
	2010-02-04	10:10:00	11.94
	2010-02-04	10:20:00	10.3
	2010-02-04	10:30:00	9.69
	2010-02-04	10:40:00	10.42
	2010-02-04	10:50:00	10.98
	2010-02-04	11:00:00	9.93
	2010-02-04	11:10:00	10.38
	2010-02-04	11:20:00	10.34
	2010-02-04	11:30:00	9.72
	2010-02-04	11:40:00	10.1
	2010-02-04	11:50:00	10.38
	2010-02-04	12:00:00	9.9
	2010-02-04	12:10:00	10.42
	2010-02-04	12:20:00	10.3
	2010-02-04	12:30:00	10.82
	2010-02-04	12:40:00	10.42
	2010-02-04	12:50:00	9.75
	2010-02-04	13:00:00	10.46
	2010-02-04	13:10:00	10.3
	2010-02-04	13:20:00	10.94
	2010-02-04	13:30:00	10.18
	2010-02-04	13:40:00	10.14
	2010-02-04	13:50:00	10.9
	2010-02-04	14:00:00	10.42
	2010-02-04	14:10:00	10.38
	2010-02-04	14:20:00	9.9
	2010-02-04	14:30:00	10.02
	2010-02-04	14:40:00	9.84
	2010-02-04	14:50:00	10.78
	2010-02-04	15:00:00	10.62
	2010-02-04	15:10:00	10.3
	2010-02-04	15:20:00	10.86
	2010-02-04	15:30:00	10.46
	2010-02-04	15:40:00	10.7
	2010-02-04	15:50:00	10.86
	2010-02-04	16:00:00	10.98
	2010-02-04	16:10:00	11.14
	2010-02-04	16:20:00	10.22
	2010-02-04	16:30:00	9.84
	2010-02-04	16:40:00	9.99
	2010-02-04	16:50:00	9.78
	2010-02-04	17:00:00	10.3
	2010-02-04	17:10:00	11.18
	2010-02-04	17:20:00	11.5
	2010-02-04	17:30:00	9.5
	2010-02-04	17:40:00	8.1
	2010-02-04	17:50:00	7.95
	2010-02-04	18:00:00	8.07
	2010-02-04	18:10:00	2.31
	2010-02-04	18:20:00	1.41
	2010-02-04	18:30:00	1.4
	2010-02-04	18:40:00	1.41
	2010-02-04	18:50:00	1.4
	2010-02-04	19:00:00	1.38
	2010-02-04	19:10:00	1.18
	2010-02-04	19:20:00	0.67
	2010-02-04	19:30:00	0.67
	2010-02-04	19:40:00	0.67
	2010-02-04	19:50:00	0.67
	2010-02-04	20:00:00	0.69
	2010-02-04	20:10:00	0.67
	2010-02-04	20:20:00	0.67
	2010-02-04	20:30:00	0.69
	2010-02-04	20:40:00	0.67
	2010-02-04	20:50:00	0.67
	2010-02-04	21:00:00	0.67
	2010-02-04	21:10:00	0.67
	2010-02-04	21:20:00	0.68
	2010-02-04	21:30:00	0.67
	2010-02-04	21:40:00	0.67
	2010-02-04	21:50:00	0.67
	2010-02-04	22:00:00	0.67
	2010-02-04	22:10:00	0.67
	2010-02-04	22:20:00	0.67
	2010-02-04	22:30:00	0.67
	2010-02-04	22:40:00	0.67
	2010-02-04	22:50:00	0.67
	2010-02-04	23:00:00	0.67
	2010-02-04	23:10:00	0.67
	2010-02-04	23:20:00	0.67
	2010-02-04	23:30:00	0.67
	2010-02-04	23:40:00	0.67
	2010-02-04	23:50:00	0.67
	2010-02-04	00:00:00	0.67
	2010-02-05	00:10:00	0.67
	2010-02-05	00:20:00	0.67
	2010-02-05	00:30:00	0.67
	2010-02-05	00:40:00	0.67
	2010-02-05	00:50:00	0.67
	2010-02-05	01:00:00	0.67
	2010-02-05	01:10:00	0.67
	2010-02-05	01:20:00	0.67
	2010-02-05	01:30:00	0.67
	2010-02-05	01:40:00	0.67
	2010-02-05	01:50:00	0.67
	2010-02-05	02:00:00	0.67
	2010-02-05	02:10:00	0.67
	2010-02-05	02:20:00	0.67
	2010-02-05	02:30:00	0.67
	2010-02-05	02:40:00	0.67
	2010-02-05	02:50:00	0.67
	2010-02-05	03:00:00	0.67
	2010-02-05	03:10:00	0.67
	2010-02-05	03:20:00	0.67
	2010-02-05	03:30:00	0.67
	2010-02-05	03:40:00	0.67
	2010-02-05	03:50:00	0.67
	2010-02-05	04:00:00	0.67
	2010-02-05	04:10:00	0.67
	2010-02-05	04:20:00	0.67
	2010-02-05	04:30:00	0.67
	2010-02-05	04:40:00	0.67
	2010-02-05	04:50:00	0.67
	2010-02-05	05:00:00	0.67
	2010-02-05	05:10:00	0.67
	2010-02-05	05:20:00	0.67
	2010-02-05	05:30:00	0.67
	2010-02-05	05:40:00	0.67
	2010-02-05	05:50:00	0.67
	2010-02-05	06:00:00	0.67
	2010-02-05	06:10:00	0.67
	2010-02-05	06:20:00	0.67
	2010-02-05	06:30:00	0.68
	2010-02-05	06:40:00	0.67
	2010-02-05	06:50:00	0.67
	2010-02-05	07:00:00	0.66
	2010-02-05	07:10:00	0.66
	2010-02-05	07:20:00	0.67
	2010-02-05	07:30:00	0.73
	2010-02-05	07:40:00	7.92
	2010-02-05	07:50:00	9.86
	2010-02-05	08:00:00	11.06
	2010-02-05	08:10:00	8.07
	2010-02-05	08:20:00	8.64
	2010-02-05	08:30:00	9.21
	2010-02-05	08:40:00	9.99
	2010-02-05	08:50:00	10.5
	2010-02-05	09:00:00	10.14
	2010-02-05	09:10:00	11.06
	2010-02-05	09:20:00	10.54
	2010-02-05	09:30:00	8.94
	2010-02-05	09:40:00	10.22
	2010-02-05	09:50:00	10.38
	2010-02-05	10:00:00	10.78
	2010-02-05	10:10:00	10.86
	2010-02-05	10:20:00	11.06
	2010-02-05	10:30:00	10.9
	2010-02-05	10:40:00	11.02
	2010-02-05	10:50:00	10.74
	2010-02-05	11:00:00	10.66
	2010-02-05	11:10:00	10.46
	2010-02-05	11:20:00	10.74
	2010-02-05	11:30:00	10.74
	2010-02-05	11:40:00	10.06
	2010-02-05	11:50:00	10.22
	2010-02-05	12:00:00	11.34
	2010-02-05	12:10:00	10.06
	2010-02-05	12:20:00	10.66
	2010-02-05	12:30:00	10.78
	2010-02-05	12:40:00	10.42
	2010-02-05	12:50:00	10.7
	2010-02-05	13:00:00	10.82
	2010-02-05	13:10:00	10.34
	2010-02-05	13:20:00	10.82
	2010-02-05	13:30:00	10.86
	2010-02-05	13:40:00	10.82
	2010-02-05	13:50:00	9.66
	2010-02-05	14:00:00	10.62
	2010-02-05	14:10:00	10.98
	2010-02-05	14:20:00	9.81
	2010-02-05	14:30:00	11.3
	2010-02-05	14:40:00	10.46
	2010-02-05	14:50:00	10.54
	2010-02-05	15:00:00	10.74
	2010-02-05	15:10:00	10.14
	2010-02-05	15:20:00	9.98
	2010-02-05	15:30:00	11.18
	2010-02-05	15:40:00	10.7
	2010-02-05	15:50:00	10.66
	2010-02-05	16:00:00	11.82
	2010-02-05	16:10:00	10.82
	2010-02-05	16:20:00	9.42
	2010-02-05	16:30:00	10.82
	2010-02-05	16:40:00	11.86
	2010-02-05	16:50:00	8.16
	2010-02-05	17:00:00	7.89
	2010-02-05	17:10:00	7.89
	2010-02-05	17:20:00	7.92
	2010-02-05	17:30:00	7.92
	2010-02-05	17:40:00	7.86
	2010-02-05	17:50:00	7.89
	2010-02-05	18:00:00	6.54
	2010-02-05	18:10:00	1.37
	2010-02-05	18:20:00	1.36
	2010-02-05	18:30:00	1.36
	2010-02-05	18:40:00	1.36
	2010-02-05	18:50:00	1.37
	2010-02-05	19:00:00	1.36
	2010-02-05	19:10:00	1.34
	2010-02-05	19:20:00	0.79
	2010-02-05	19:30:00	0.63
	2010-02-05	19:40:00	0.63
	2010-02-05	19:50:00	0.63
	2010-02-05	20:00:00	0.64
	2010-02-05	20:10:00	0.63
	2010-02-05	20:20:00	0.63
	2010-02-05	20:30:00	0.64
	2010-02-05	20:40:00	0.63
	2010-02-05	20:50:00	0.63
	2010-02-05	21:00:00	0.63
	2010-02-05	21:10:00	0.63
	2010-02-05	21:20:00	0.64
	2010-02-05	21:30:00	0.63
	2010-02-05	21:40:00	0.64
	2010-02-05	21:50:00	0.64
	2010-02-05	22:00:00	0.64
	2010-02-05	22:10:00	0.63
	2010-02-05	22:20:00	0.63
	2010-02-05	22:30:00	0.63
	2010-02-05	22:40:00	0.63
	2010-02-05	22:50:00	0.62
	2010-02-05	23:00:00	0.62
	2010-02-05	23:10:00	0.62
	2010-02-05	23:20:00	0.62
	2010-02-05	23:30:00	0.62
	2010-02-05	23:40:00	0.62
	2010-02-05	23:50:00	0.62
	2010-02-05	00:00:00	0.62
	2010-02-06	00:10:00	0.62
	2010-02-06	00:20:00	0.62
	2010-02-06	00:30:00	0.62
	2010-02-06	00:40:00	0.62
	2010-02-06	00:50:00	0.62
	2010-02-06	01:00:00	0.62
	2010-02-06	01:10:00	0.62
	2010-02-06	01:20:00	0.62
	2010-02-06	01:30:00	0.62
	2010-02-06	01:40:00	0.62
	2010-02-06	01:50:00	0.62
	2010-02-06	02:00:00	0.62
	2010-02-06	02:10:00	0.62
	2010-02-06	02:20:00	0.62
	2010-02-06	02:30:00	0.62
	2010-02-06	02:40:00	0.62
	2010-02-06	02:50:00	0.62
	2010-02-06	03:00:00	0.62
	2010-02-06	03:10:00	0.62
	2010-02-06	03:20:00	0.62
	2010-02-06	03:30:00	0.62
	2010-02-06	03:40:00	0.62
	2010-02-06	03:50:00	0.62
	2010-02-06	04:00:00	0.62
	2010-02-06	04:10:00	0.62
	2010-02-06	04:20:00	0.62
	2010-02-06	04:30:00	0.62
	2010-02-06	04:40:00	0.62
	2010-02-06	04:50:00	0.62
	2010-02-06	05:00:00	0.62
	2010-02-06	05:10:00	0.62
	2010-02-06	05:20:00	0.62
	2010-02-06	05:30:00	0.62
	2010-02-06	05:40:00	0.62
	2010-02-06	05:50:00	0.63
	2010-02-06	06:00:00	0.63
	2010-02-06	06:10:00	0.63
	2010-02-06	06:20:00	0.64
	2010-02-06	06:30:00	0.64
	2010-02-06	06:40:00	0.64
	2010-02-06	06:50:00	0.64
	2010-02-06	07:00:00	0.64
	2010-02-06	07:10:00	0.64
	2010-02-06	07:20:00	0.64
	2010-02-06	07:30:00	0.64
	2010-02-06	07:40:00	0.64
	2010-02-06	07:50:00	0.64
	2010-02-06	08:00:00	0.63
	2010-02-06	08:10:00	0.63
	2010-02-06	08:20:00	0.63
	2010-02-06	08:30:00	0.64
	2010-02-06	08:40:00	0.63
	2010-02-06	08:50:00	0.64
	2010-02-06	09:00:00	0.64
	2010-02-06	09:10:00	0.63
	2010-02-06	09:20:00	0.64
	2010-02-06	09:30:00	0.64
	2010-02-06	09:40:00	0.63
	2010-02-06	09:50:00	0.63
	2010-02-06	10:00:00	0.63
	2010-02-06	10:10:00	0.62
	2010-02-06	10:20:00	0.62
	2010-02-06	10:30:00	0.62
	2010-02-06	10:40:00	0.62
	2010-02-06	10:50:00	0.61
	2010-02-06	11:00:00	0.61
	2010-02-06	11:10:00	0.61
	2010-02-06	11:20:00	0.61
	2010-02-06	11:30:00	0.61
	2010-02-06	11:40:00	0.61
	2010-02-06	11:50:00	0.61
	2010-02-06	12:00:00	0.61
	2010-02-06	12:10:00	0.61
	2010-02-06	12:20:00	0.61
	2010-02-06	12:30:00	0.61
	2010-02-06	12:40:00	0.61
	2010-02-06	12:50:00	0.61
	2010-02-06	13:00:00	0.61
	2010-02-06	13:10:00	0.61
	2010-02-06	13:20:00	0.61
	2010-02-06	13:30:00	0.61
	2010-02-06	13:40:00	0.61
	2010-02-06	13:50:00	0.61
	2010-02-06	14:00:00	0.61
	2010-02-06	14:10:00	0.61
	2010-02-06	14:20:00	0.61
	2010-02-06	14:30:00	0.61
	2010-02-06	14:40:00	0.61
	2010-02-06	14:50:00	0.62
	2010-02-06	15:00:00	0.63
	2010-02-06	15:10:00	0.63
	2010-02-06	15:20:00	0.62
	2010-02-06	15:30:00	0.62
	2010-02-06	15:40:00	0.62
	2010-02-06	15:50:00	0.62
	2010-02-06	16:00:00	0.62
	2010-02-06	16:10:00	0.62
	2010-02-06	16:20:00	0.62
	2010-02-06	16:30:00	0.62
	2010-02-06	16:40:00	0.62
	2010-02-06	16:50:00	0.62
	2010-02-06	17:00:00	0.61
	2010-02-06	17:10:00	0.61
	2010-02-06	17:20:00	0.63
	2010-02-06	17:30:00	0.63
	2010-02-06	17:40:00	0.63
	2010-02-06	17:50:00	0.64
	2010-02-06	18:00:00	0.63
	2010-02-06	18:10:00	0.64
	2010-02-06	18:20:00	0.62
	2010-02-06	18:30:00	0.62
	2010-02-06	18:40:00	0.62
	2010-02-06	18:50:00	0.62
	2010-02-06	19:00:00	0.62
	2010-02-06	19:10:00	0.61
	2010-02-06	19:20:00	0.62
	2010-02-06	19:30:00	0.61
	2010-02-06	19:40:00	0.63
	2010-02-06	19:50:00	0.62
	2010-02-06	20:00:00	0.62
	2010-02-06	20:10:00	0.62
	2010-02-06	20:20:00	0.62
	2010-02-06	20:30:00	0.62
	2010-02-06	20:40:00	0.62
	2010-02-06	20:50:00	0.62
	2010-02-06	21:00:00	0.62
	2010-02-06	21:10:00	0.62
	2010-02-06	21:20:00	0.62
	2010-02-06	21:30:00	0.62
	2010-02-06	21:40:00	0.62
	2010-02-06	21:50:00	0.62
	2010-02-06	22:00:00	0.62
	2010-02-06	22:10:00	0.62
	2010-02-06	22:20:00	0.62
	2010-02-06	22:30:00	0.62
	2010-02-06	22:40:00	0.62
	2010-02-06	22:50:00	0.62
	2010-02-06	23:00:00	0.62
	2010-02-06	23:10:00	0.62
	2010-02-06	23:20:00	0.62
	2010-02-06	23:30:00	0.62
	2010-02-06	23:40:00	0.62
	2010-02-06	23:50:00	0.62
	2010-02-06	00:00:00	0.62
	2010-02-07	00:10:00	0.61
	2010-02-07	00:20:00	0.61
	2010-02-07	00:30:00	0.62
	2010-02-07	00:40:00	0.62
	2010-02-07	00:50:00	0.62
	2010-02-07	01:00:00	0.62
	2010-02-07	01:10:00	0.62
	2010-02-07	01:20:00	0.65
	2010-02-07	01:30:00	0.65
	2010-02-07	01:40:00	0.62
	2010-02-07	01:50:00	0.62
	2010-02-07	02:00:00	0.63
	2010-02-07	02:10:00	0.63
	2010-02-07	02:20:00	0.63
	2010-02-07	02:30:00	0.62
	2010-02-07	02:40:00	0.62
	2010-02-07	02:50:00	0.62
	2010-02-07	03:00:00	0.62
	2010-02-07	03:10:00	0.62
	2010-02-07	03:20:00	0.62
	2010-02-07	03:30:00	0.62
	2010-02-07	03:40:00	0.62
	2010-02-07	03:50:00	0.62
	2010-02-07	04:00:00	0.62
	2010-02-07	04:10:00	0.62
	2010-02-07	04:20:00	0.62
	2010-02-07	04:30:00	0.62
	2010-02-07	04:40:00	0.62
	2010-02-07	04:50:00	0.62
	2010-02-07	05:00:00	0.62
	2010-02-07	05:10:00	0.62
	2010-02-07	05:20:00	0.62
	2010-02-07	05:30:00	0.62
	2010-02-07	05:40:00	0.62
	2010-02-07	05:50:00	0.62
	2010-02-07	06:00:00	0.62
	2010-02-07	06:10:00	0.62
	2010-02-07	06:20:00	0.62
	2010-02-07	06:30:00	0.62
	2010-02-07	06:40:00	0.62
	2010-02-07	06:50:00	0.62
	2010-02-07	07:00:00	0.62
	2010-02-07	07:10:00	0.62
	2010-02-07	07:20:00	0.62
	2010-02-07	07:30:00	0.62
	2010-02-07	07:40:00	0.62
	2010-02-07	07:50:00	0.62
	2010-02-07	08:00:00	0.63
	2010-02-07	08:10:00	0.62
	2010-02-07	08:20:00	0.61
	2010-02-07	08:30:00	0.61
	2010-02-07	08:40:00	0.61
	2010-02-07	08:50:00	0.61
	2010-02-07	09:00:00	0.62
	2010-02-07	09:10:00	0.62
	2010-02-07	09:20:00	0.62
	2010-02-07	09:30:00	0.62
	2010-02-07	09:40:00	0.62
	2010-02-07	09:50:00	0.62
	2010-02-07	10:00:00	0.62
	2010-02-07	10:10:00	0.62
	2010-02-07	10:20:00	0.62
	2010-02-07	10:30:00	0.62
	2010-02-07	10:40:00	0.62
	2010-02-07	10:50:00	0.62
	2010-02-07	11:00:00	0.62
	2010-02-07	11:10:00	0.62
	2010-02-07	11:20:00	0.62
	2010-02-07	11:30:00	0.62
	2010-02-07	11:40:00	0.62
	2010-02-07	11:50:00	0.62
	2010-02-07	12:00:00	0.61
	2010-02-07	12:10:00	0.62
	2010-02-07	12:20:00	0.62
	2010-02-07	12:30:00	0.62
	2010-02-07	12:40:00	0.62
	2010-02-07	12:50:00	0.62
	2010-02-07	13:00:00	0.62
	2010-02-07	13:10:00	0.62
	2010-02-07	13:20:00	0.62
	2010-02-07	13:30:00	0.62
	2010-02-07	13:40:00	0.62
	2010-02-07	13:50:00	0.62
	2010-02-07	14:00:00	0.62
	2010-02-07	14:10:00	0.62
	2010-02-07	14:20:00	0.62
	2010-02-07	14:30:00	0.62
	2010-02-07	14:40:00	0.63
	2010-02-07	14:50:00	0.63
	2010-02-07	15:00:00	0.62
	2010-02-07	15:10:00	0.62
	2010-02-07	15:20:00	0.62
	2010-02-07	15:30:00	0.62
	2010-02-07	15:40:00	0.62
	2010-02-07	15:50:00	0.62
	2010-02-07	16:00:00	0.62
	2010-02-07	16:10:00	0.62
	2010-02-07	16:20:00	0.62
	2010-02-07	16:30:00	0.62
	2010-02-07	16:40:00	0.62
	2010-02-07	16:50:00	0.61
	2010-02-07	17:00:00	0.62
	2010-02-07	17:10:00	0.64
	2010-02-07	17:20:00	0.61
	2010-02-07	17:30:00	0.61
	2010-02-07	17:40:00	0.61
	2010-02-07	17:50:00	0.61
	2010-02-07	18:00:00	0.62
	2010-02-07	18:10:00	0.61
	2010-02-07	18:20:00	0.61
	2010-02-07	18:30:00	0.62
	2010-02-07	18:40:00	0.62
	2010-02-07	18:50:00	0.62
	2010-02-07	19:00:00	0.62
	2010-02-07	19:10:00	0.62
	2010-02-07	19:20:00	0.62
	2010-02-07	19:30:00	0.62
	2010-02-07	19:40:00	0.62
	2010-02-07	19:50:00	0.61
	2010-02-07	20:00:00	0.61
	2010-02-07	20:10:00	0.61
	2010-02-07	20:20:00	0.61
	2010-02-07	20:30:00	0.62
	2010-02-07	20:40:00	0.62
	2010-02-07	20:50:00	0.62
	2010-02-07	21:00:00	0.62
	2010-02-07	21:10:00	0.61
	2010-02-07	21:20:00	0.62
	2010-02-07	21:30:00	0.61
	2010-02-07	21:40:00	0.61
	2010-02-07	21:50:00	0.61
	2010-02-07	22:00:00	0.61
	2010-02-07	22:10:00	0.62
	2010-02-07	22:20:00	0.62
	2010-02-07	22:30:00	0.62
	2010-02-07	22:40:00	0.62
	2010-02-07	22:50:00	0.62
	2010-02-07	23:00:00	0.62
	2010-02-07	23:10:00	0.62
	2010-02-07	23:20:00	0.62
	2010-02-07	23:30:00	0.62
	2010-02-07	23:40:00	0.62
	2010-02-07	23:50:00	0.62
	2010-02-07	00:00:00	0.62
	2010-02-08	00:10:00	0.62
	2010-02-08	00:20:00	0.61
	2010-02-08	00:30:00	0.62
	2010-02-08	00:40:00	0.61
	2010-02-08	00:50:00	0.61
	2010-02-08	01:00:00	0.61
	2010-02-08	01:10:00	0.61
	2010-02-08	01:20:00	0.61
	2010-02-08	01:30:00	0.61
	2010-02-08	01:40:00	0.61
	2010-02-08	01:50:00	0.61
	2010-02-08	02:00:00	0.62
	2010-02-08	02:10:00	0.63
	2010-02-08	02:20:00	0.63
	2010-02-08	02:30:00	0.63
	2010-02-08	02:40:00	0.63
	2010-02-08	02:50:00	0.63
	2010-02-08	03:00:00	0.63
	2010-02-08	03:10:00	0.63
	2010-02-08	03:20:00	0.63
	2010-02-08	03:30:00	0.63
	2010-02-08	03:40:00	0.63
	2010-02-08	03:50:00	0.63
	2010-02-08	04:00:00	0.63
	2010-02-08	04:10:00	0.63
	2010-02-08	04:20:00	0.63
	2010-02-08	04:30:00	0.64
	2010-02-08	04:40:00	0.64
	2010-02-08	04:50:00	0.64
	2010-02-08	05:00:00	0.64
	2010-02-08	05:10:00	0.63
	2010-02-08	05:20:00	0.63
	2010-02-08	05:30:00	0.64
	2010-02-08	05:40:00	0.64
	2010-02-08	05:50:00	0.64
	2010-02-08	06:00:00	0.63
	2010-02-08	06:10:00	0.63
	2010-02-08	06:20:00	0.62
	2010-02-08	06:30:00	0.64
	2010-02-08	06:40:00	0.64
	2010-02-08	06:50:00	0.64
	2010-02-08	07:00:00	0.63
	2010-02-08	07:10:00	4.71
	2010-02-08	07:20:00	8.67
	2010-02-08	07:30:00	8.91
	2010-02-08	07:40:00	11.14
	2010-02-08	07:50:00	10.7
	2010-02-08	08:00:00	7.86
	2010-02-08	08:10:00	7.74
	2010-02-08	08:20:00	8.4
	2010-02-08	08:30:00	9.81
	2010-02-08	08:40:00	10.82
	2010-02-08	08:50:00	10.62
	2010-02-08	09:00:00	10.66
	2010-02-08	09:10:00	10.46
	2010-02-08	09:20:00	9.9
	2010-02-08	09:30:00	10.5
	2010-02-08	09:40:00	10.18
	2010-02-08	09:50:00	9.84
	2010-02-08	10:00:00	10.06
	2010-02-08	10:10:00	10.62
	2010-02-08	10:20:00	10.46
	2010-02-08	10:30:00	11.02
	2010-02-08	10:40:00	11.66
	2010-02-08	10:50:00	10.46
	2010-02-08	11:00:00	10.62
	2010-02-08	11:10:00	9.66
	2010-02-08	11:20:00	10.54
	2010-02-08	11:30:00	10.58
	2010-02-08	11:40:00	10.34
	2010-02-08	11:50:00	10.08
	2010-02-08	12:00:00	10.98
	2010-02-08	12:10:00	10.54
	2010-02-08	12:20:00	9.66
	2010-02-08	12:30:00	10.5
	2010-02-08	12:40:00	10.66
	2010-02-08	12:50:00	10.22
	2010-02-08	13:00:00	10.86
	2010-02-08	13:10:00	10.14
	2010-02-08	13:20:00	9.96
	2010-02-08	13:30:00	9.96
	2010-02-08	13:40:00	10.38
	2010-02-08	13:50:00	10.34
	2010-02-08	14:00:00	10.3
	2010-02-08	14:10:00	10.42
	2010-02-08	14:20:00	11.06
	2010-02-08	14:30:00	10.02
	2010-02-08	14:40:00	10.86
	2010-02-08	14:50:00	9.99
	2010-02-08	15:00:00	10.06
	2010-02-08	15:10:00	9.82
	2010-02-08	15:20:00	9.5
	2010-02-08	15:30:00	9.3
	2010-02-08	15:40:00	9.62
	2010-02-08	15:50:00	10.74
	2010-02-08	16:00:00	10.38
	2010-02-08	16:10:00	9.54
	2010-02-08	16:20:00	8.37
	2010-02-08	16:30:00	8.01
	2010-02-08	16:40:00	7.89
	2010-02-08	16:50:00	8.73
	2010-02-08	17:00:00	9.06
	2010-02-08	17:10:00	9.94
	2010-02-08	17:20:00	8.43
	2010-02-08	17:30:00	7.77
	2010-02-08	17:40:00	7.8
	2010-02-08	17:50:00	7.74
	2010-02-08	18:00:00	7.83
	2010-02-08	18:10:00	7.89
	2010-02-08	18:20:00	1.32
	2010-02-08	18:30:00	1.3
	2010-02-08	18:40:00	1.3
	2010-02-08	18:50:00	1.3
	2010-02-08	19:00:00	1.31
	2010-02-08	19:10:00	1.31
	2010-02-08	19:20:00	1.31
	2010-02-08	19:30:00	1.31
	2010-02-08	19:40:00	1.31
	2010-02-08	19:50:00	1.31
	2010-02-08	20:00:00	1.31
	2010-02-08	20:10:00	1.31
	2010-02-08	20:20:00	1.31
	2010-02-08	20:30:00	1.29
	2010-02-08	20:40:00	1.29
	2010-02-08	20:50:00	0.89
	2010-02-08	21:00:00	0.63
	2010-02-08	21:10:00	0.63
	2010-02-08	21:20:00	0.63
	2010-02-08	21:30:00	0.63
	2010-02-08	21:40:00	0.63
	2010-02-08	21:50:00	0.63
	2010-02-08	22:00:00	0.63
	2010-02-08	22:10:00	0.63
	2010-02-08	22:20:00	0.63
	2010-02-08	22:30:00	0.64
	2010-02-08	22:40:00	0.64
	2010-02-08	22:50:00	0.61
	2010-02-08	23:00:00	0.62
	2010-02-08	23:10:00	0.63
	2010-02-08	23:20:00	0.63
	2010-02-08	23:30:00	0.63
	2010-02-08	23:40:00	0.63
	2010-02-08	23:50:00	0.63
	2010-02-08	00:00:00	0.63
	2010-02-09	00:10:00	0.62
	2010-02-09	00:20:00	0.62
	2010-02-09	00:30:00	0.62
	2010-02-09	00:40:00	0.62
	2010-02-09	00:50:00	0.62
	2010-02-09	01:00:00	0.62
	2010-02-09	01:10:00	0.62
	2010-02-09	01:20:00	0.62
	2010-02-09	01:30:00	0.62
	2010-02-09	01:40:00	0.62
	2010-02-09	01:50:00	0.63
	2010-02-09	02:00:00	0.63
	2010-02-09	02:10:00	0.63
	2010-02-09	02:20:00	0.63
	2010-02-09	02:30:00	0.63
	2010-02-09	02:40:00	0.63
	2010-02-09	02:50:00	0.63
	2010-02-09	03:00:00	0.63
	2010-02-09	03:10:00	0.64
	2010-02-09	03:20:00	0.63
	2010-02-09	03:30:00	0.63
	2010-02-09	03:40:00	0.63
	2010-02-09	03:50:00	0.65
	2010-02-09	04:00:00	0.63
	2010-02-09	04:10:00	0.63
	2010-02-09	04:20:00	0.63
	2010-02-09	04:30:00	0.63
	2010-02-09	04:40:00	0.63
	2010-02-09	04:50:00	0.63
	2010-02-09	05:00:00	0.63
	2010-02-09	05:10:00	0.63
	2010-02-09	05:20:00	0.63
	2010-02-09	05:30:00	0.64
	2010-02-09	05:40:00	0.64
	2010-02-09	05:50:00	0.63
	2010-02-09	06:00:00	0.63
	2010-02-09	06:10:00	0.63
	2010-02-09	06:20:00	0.62
	2010-02-09	06:30:00	0.63
	2010-02-09	06:40:00	0.63
	2010-02-09	06:50:00	0.63
	2010-02-09	07:00:00	0.63
	2010-02-09	07:10:00	0.63
	2010-02-09	07:20:00	0.64
	2010-02-09	07:30:00	0.65
	2010-02-09	07:40:00	5.55
	2010-02-09	07:50:00	8.82
	2010-02-09	08:00:00	11.62
	2010-02-09	08:10:00	8.58
	2010-02-09	08:20:00	8.73
	2010-02-09	08:30:00	9.98
	2010-02-09	08:40:00	11.34
	2010-02-09	08:50:00	9.94
	2010-02-09	09:00:00	10.74
	2010-02-09	09:10:00	9.94
	2010-02-09	09:20:00	10.38
	2010-02-09	09:30:00	10.5
	2010-02-09	09:40:00	9.75
	2010-02-09	09:50:00	10.54
	2010-02-09	10:00:00	9.84
	2010-02-09	10:10:00	10.5
	2010-02-09	10:20:00	10.42
	2010-02-09	10:30:00	10.7
	2010-02-09	10:40:00	10.14
	2010-02-09	10:50:00	10.38
	2010-02-09	11:00:00	9.9
	2010-02-09	11:10:00	10.94
	2010-02-09	11:20:00	11.34
	2010-02-09	11:30:00	11.02
	2010-02-09	11:40:00	9.72
	2010-02-09	11:50:00	8.22
	2010-02-09	12:00:00	9.15
	2010-02-09	12:10:00	9.99
	2010-02-09	12:20:00	10.66
	2010-02-09	12:30:00	10.54
	2010-02-09	12:40:00	10.05
	2010-02-09	12:50:00	10.26
	2010-02-09	13:00:00	9.69
	2010-02-09	13:10:00	10.46
	2010-02-09	13:20:00	10.18
	2010-02-09	13:30:00	11.1
	2010-02-09	13:40:00	10.3
	2010-02-09	13:50:00	10.86
	2010-02-09	14:00:00	10.42
	2010-02-09	14:10:00	10.74
	2010-02-09	14:20:00	8.61
	2010-02-09	14:30:00	7.92
	2010-02-09	14:40:00	7.92
	2010-02-09	14:50:00	7.89
	2010-02-09	15:00:00	7.92
	2010-02-09	15:10:00	7.77
	2010-02-09	15:20:00	7.8
	2010-02-09	15:30:00	7.71
	2010-02-09	15:40:00	5.91
	2010-02-09	15:50:00	8.67
	2010-02-09	16:00:00	8.76
	2010-02-09	16:10:00	10.02
	2010-02-09	16:20:00	10.42
	2010-02-09	16:30:00	10.62
	2010-02-09	16:40:00	10.94
	2010-02-09	16:50:00	10.78
	2010-02-09	17:00:00	10.7
	2010-02-09	17:10:00	10.18
	2010-02-09	17:20:00	4.57
	2010-02-09	17:30:00	1.31
	2010-02-09	17:40:00	1.32
	2010-02-09	17:50:00	1.32
	2010-02-09	18:00:00	1.32
	2010-02-09	18:10:00	1.32
	2010-02-09	18:20:00	1.32
	2010-02-09	18:30:00	1.32
	2010-02-09	18:40:00	1.31
	2010-02-09	18:50:00	1.32
	2010-02-09	19:00:00	1.32
	2010-02-09	19:10:00	1.32
	2010-02-09	19:20:00	1.21
	2010-02-09	19:30:00	0.64
	2010-02-09	19:40:00	0.64
	2010-02-09	19:50:00	0.64
	2010-02-09	20:00:00	0.64
	2010-02-09	20:10:00	0.63
	2010-02-09	20:20:00	0.64
	2010-02-09	20:30:00	0.63
	2010-02-09	20:40:00	0.63
	2010-02-09	20:50:00	0.63
	2010-02-09	21:00:00	0.63
	2010-02-09	21:10:00	0.63
	2010-02-09	21:20:00	0.63
	2010-02-09	21:30:00	0.63
	2010-02-09	21:40:00	0.63
	2010-02-09	21:50:00	0.63
	2010-02-09	22:00:00	0.63
	2010-02-09	22:10:00	0.63
	2010-02-09	22:20:00	0.64
	2010-02-09	22:30:00	0.64
	2010-02-09	22:40:00	0.63
	2010-02-09	22:50:00	0.64
	2010-02-09	23:00:00	0.62
	2010-02-09	23:10:00	0.62
	2010-02-09	23:20:00	0.62
	2010-02-09	23:30:00	0.62
	2010-02-09	23:40:00	0.63
	2010-02-09	23:50:00	0.64
	2010-02-09	00:00:00	0.64
	2010-02-10	00:10:00	0.64
	2010-02-10	00:20:00	0.63
	2010-02-10	00:30:00	0.63
	2010-02-10	00:40:00	0.63
	2010-02-10	00:50:00	0.63
	2010-02-10	01:00:00	0.63
	2010-02-10	01:10:00	0.64
	2010-02-10	01:20:00	0.64
	2010-02-10	01:30:00	0.64
	2010-02-10	01:40:00	0.64
	2010-02-10	01:50:00	0.64
	2010-02-10	02:00:00	0.64
	2010-02-10	02:10:00	0.64
	2010-02-10	02:20:00	0.64
	2010-02-10	02:30:00	0.65
	2010-02-10	02:40:00	0.64
	2010-02-10	02:50:00	0.65
	2010-02-10	03:00:00	0.65
	2010-02-10	03:10:00	0.64
	2010-02-10	03:20:00	0.64
	2010-02-10	03:30:00	0.65
	2010-02-10	03:40:00	0.65
	2010-02-10	03:50:00	0.65
	2010-02-10	04:00:00	0.65
	2010-02-10	04:10:00	0.65
	2010-02-10	04:20:00	0.65
	2010-02-10	04:30:00	0.64
	2010-02-10	04:40:00	0.63
	2010-02-10	04:50:00	0.63
	2010-02-10	05:00:00	0.64
	2010-02-10	05:10:00	0.64
	2010-02-10	05:20:00	0.63
	2010-02-10	05:30:00	0.64
	2010-02-10	05:40:00	0.64
	2010-02-10	05:50:00	0.64
	2010-02-10	06:00:00	0.64
	2010-02-10	06:10:00	0.64
	2010-02-10	06:20:00	0.65
	2010-02-10	06:30:00	0.65
	2010-02-10	06:40:00	0.65
	2010-02-10	06:50:00	0.64
	2010-02-10	07:00:00	0.63
	2010-02-10	07:10:00	0.64
	2010-02-10	07:20:00	5.25
	2010-02-10	07:30:00	8.73
	2010-02-10	07:40:00	11.78
	2010-02-10	07:50:00	8.73
	2010-02-10	08:00:00	7.83
	2010-02-10	08:10:00	7.74
	2010-02-10	08:20:00	8.64
	2010-02-10	08:30:00	9.9
	2010-02-10	08:40:00	11.18
	2010-02-10	08:50:00	11.38
	2010-02-10	09:00:00	10.86
	2010-02-10	09:10:00	10.34
	2010-02-10	09:20:00	10.54
	2010-02-10	09:30:00	10.14
	2010-02-10	09:40:00	10.46
	2010-02-10	09:50:00	10.14
	2010-02-10	10:00:00	10.5
	2010-02-10	10:10:00	9.9
	2010-02-10	10:20:00	9.66
	2010-02-10	10:30:00	10.46
	2010-02-10	10:40:00	10.3
	2010-02-10	10:50:00	11.66
	2010-02-10	11:00:00	10.38
	2010-02-10	11:10:00	10.98
	2010-02-10	11:20:00	10.14
	2010-02-10	11:30:00	9.54
	2010-02-10	11:40:00	10.22
	2010-02-10	11:50:00	10.74
	2010-02-10	12:00:00	9.93
	2010-02-10	12:10:00	10.66
	2010-02-10	12:20:00	11.38
	2010-02-10	12:30:00	11.62
	2010-02-10	12:40:00	12.18
	2010-02-10	12:50:00	10.62
	2010-02-10	13:00:00	10.94
	2010-02-10	13:10:00	10.58
	2010-02-10	13:20:00	10.5
	2010-02-10	13:30:00	10.11
	2010-02-10	13:40:00	10.5
	2010-02-10	13:50:00	10.42
	2010-02-10	14:00:00	9.9
	2010-02-10	14:10:00	10.5
	2010-02-10	14:20:00	10.5
	2010-02-10	14:30:00	10.86
	2010-02-10	14:40:00	10.66
	2010-02-10	14:50:00	11.3
	2010-02-10	15:00:00	10.22
	2010-02-10	15:10:00	10.02
	2010-02-10	15:20:00	10.5
	2010-02-10	15:30:00	9.45
	2010-02-10	15:40:00	9.93
	2010-02-10	15:50:00	9.94
	2010-02-10	16:00:00	10.46
	2010-02-10	16:10:00	9.06
	2010-02-10	16:20:00	9.18
	2010-02-10	16:30:00	10.02
	2010-02-10	16:40:00	8.97
	2010-02-10	16:50:00	7.86
	2010-02-10	17:00:00	7.83
	2010-02-10	17:10:00	7.83
	2010-02-10	17:20:00	7.8
	2010-02-10	17:30:00	7.74
	2010-02-10	17:40:00	7.86
	2010-02-10	17:50:00	7.74
	2010-02-10	18:00:00	7.89
	2010-02-10	18:10:00	3.09
	2010-02-10	18:20:00	1.33
	2010-02-10	18:30:00	1.32
	2010-02-10	18:40:00	1.32
	2010-02-10	18:50:00	1.32
	2010-02-10	19:00:00	1.32
	2010-02-10	19:10:00	1.32
	2010-02-10	19:20:00	1.32
	2010-02-10	19:30:00	1.32
	2010-02-10	19:40:00	1.32
	2010-02-10	19:50:00	1.32
	2010-02-10	20:00:00	1.32
	2010-02-10	20:10:00	1.32
	2010-02-10	20:20:00	1.32
	2010-02-10	20:30:00	1.27
	2010-02-10	20:40:00	0.64
	2010-02-10	20:50:00	0.64
	2010-02-10	21:00:00	0.64
	2010-02-10	21:10:00	0.64
	2010-02-10	21:20:00	0.64
	2010-02-10	21:30:00	0.64
	2010-02-10	21:40:00	0.64
	2010-02-10	21:50:00	0.64
	2010-02-10	22:00:00	0.65
	2010-02-10	22:10:00	0.65
	2010-02-10	22:20:00	0.64
	2010-02-10	22:30:00	0.64
	2010-02-10	22:40:00	0.64
	2010-02-10	22:50:00	0.65
	2010-02-10	23:00:00	0.63
	2010-02-10	23:10:00	0.63
	2010-02-10	23:20:00	0.63
	2010-02-10	23:30:00	0.63
	2010-02-10	23:40:00	0.63
	2010-02-10	23:50:00	0.63
	2010-02-10	00:00:00	0.63

## Sheet: 7-GF Day clinic AMP
GF Day Clinic
Description:		Atomic Medicine and Physiology
Floor area:		881	m2
Electric set up:		Two distribution boards
Measurement equipment:		Profile
	Date	Time	Total E (kW)	Total NE (kW)
	2010-01-21	16:50:00	9.0984	5.94
	2010-01-21	17:00:00	9.0912	6.6024
	2010-01-21	17:10:00	8.0688	5.9112
	2010-01-21	17:20:00	7.8024	5.5176
	2010-01-21	17:30:00	7.4064	5.7024
	2010-01-21	17:40:00	6.7776	5.1264
	2010-01-21	17:50:00	7.0608	5.5224
	2010-01-21	18:00:00	6.7584	5.5536
	2010-01-21	18:10:00	5.7312	3.792
	2010-01-21	18:20:00	5.8008	3.7128
	2010-01-21	18:30:00	5.6568	3.5664
	2010-01-21	18:40:00	5.5848	3.7608
	2010-01-21	18:50:00	5.7504	3.3072
	2010-01-21	19:00:00	5.844	3.2016
	2010-01-21	19:10:00	5.8656	3.3888
	2010-01-21	19:20:00	5.604	3.4344
	2010-01-21	19:30:00	5.3736	3.6312
	2010-01-21	19:40:00	5.3784	3.2712
	2010-01-21	19:50:00	5.2944	3.0984
	2010-01-21	20:00:00	5.4552	2.8056
	2010-01-21	20:10:00	5.496	3.1272
	2010-01-21	20:20:00	5.3472	2.9664
	2010-01-21	20:30:00	5.3808	3.0576
	2010-01-21	20:40:00	5.1336	2.9328
	2010-01-21	20:50:00	5.3592	3.2568
	2010-01-21	21:00:00	5.3184	2.9928
	2010-01-21	21:10:00	5.4768	2.8848
	2010-01-21	21:20:00	5.4312	3.3144
	2010-01-21	21:30:00	5.3016	3.06
	2010-01-21	21:40:00	5.1312	3.0264
	2010-01-21	21:50:00	5.364	3.0072
	2010-01-21	22:00:00	5.3352	3.3792
	2010-01-21	22:10:00	5.3304	3.2736
	2010-01-21	22:20:00	5.3568	3.3912
	2010-01-21	22:30:00	5.2104	2.8848
	2010-01-21	22:40:00	5.1792	2.832
	2010-01-21	22:50:00	5.3664	3.1224
	2010-01-21	23:00:00	5.2608	3.168
	2010-01-21	23:10:00	5.268	3.096
	2010-01-21	23:20:00	5.3736	2.8104
	2010-01-21	23:30:00	5.2704	3.2328
	2010-01-21	23:40:00	5.244	2.9928
	2010-01-21	23:50:00	5.3952	3.3648
	2010-01-22	00:00:00	5.2656	2.8704
	2010-01-22	00:10:00	5.3856	3.2088
	2010-01-22	00:20:00	5.4504	2.8056
	2010-01-22	00:30:00	5.3616	2.8176
	2010-01-22	00:40:00	5.388	3.3024
	2010-01-22	00:50:00	5.412	2.8776
	2010-01-22	01:00:00	5.2032	3.4848
	2010-01-22	01:10:00	5.268	2.9808
	2010-01-22	01:20:00	5.3568	3.0672
	2010-01-22	01:30:00	5.1816	2.9496
	2010-01-22	01:40:00	5.3304	3.4248
	2010-01-22	01:50:00	5.388	3.0144
	2010-01-22	02:00:00	5.1576	3.0288
	2010-01-22	02:10:00	5.3208	2.88
	2010-01-22	02:20:00	5.3352	3.3168
	2010-01-22	02:30:00	5.2752	3.1152
	2010-01-22	02:40:00	5.4168	3.2808
	2010-01-22	02:50:00	5.3472	2.9304
	2010-01-22	03:00:00	5.1792	2.808
	2010-01-22	03:10:00	5.424	3.096
	2010-01-22	03:20:00	5.376	2.9904
	2010-01-22	03:30:00	5.148	3.3528
	2010-01-22	03:40:00	5.3784	2.8656
	2010-01-22	03:50:00	5.3424	3.4752
	2010-01-22	04:00:00	5.1336	2.9784
	2010-01-22	04:10:00	5.34	3.18
	2010-01-22	04:20:00	5.2368	2.9328
	2010-01-22	04:30:00	5.1456	3.0768
	2010-01-22	04:40:00	5.304	2.7912
	2010-01-22	04:50:00	5.1072	3.2472
	2010-01-22	05:00:00	5.136	2.9064
	2010-01-22	05:10:00	5.244	3.588
	2010-01-22	05:20:00	5.0496	2.9304
	2010-01-22	05:30:00	5.1864	3.36
	2010-01-22	05:40:00	5.3976	3.0024
	2010-01-22	05:50:00	5.0304	3.0504
	2010-01-22	06:00:00	5.2872	3.2064
	2010-01-22	06:10:00	5.2728	3.132
	2010-01-22	06:20:00	5.1648	3.0672
	2010-01-22	06:30:00	5.2536	3.2112
	2010-01-22	06:40:00	5.7264	3.828
	2010-01-22	06:50:00	6.6888	4.8048
	2010-01-22	07:00:00	8.052	4.3704
	2010-01-22	07:10:00	8.0712	4.5168
	2010-01-22	07:20:00	8.3976	4.6272
	2010-01-22	07:30:00	8.3856	5.0376
	2010-01-22	07:40:00	8.2944	4.68
	2010-01-22	07:50:00	8.3832	4.476
	2010-01-22	08:00:00	8.34	8.0352
	2010-01-22	08:10:00	8.4816	12.0672
	2010-01-22	08:20:00	9.3048	7.2312
	2010-01-22	08:30:00	9.804	7.5552
	2010-01-22	08:40:00	10.1184	6.5544
	2010-01-22	08:50:00	10.9152	7.2576
	2010-01-22	09:00:00	11.2104	6.9576
	2010-01-22	09:10:00	11.3832	6.4464
	2010-01-22	09:20:00	11.7312	7.9632
	2010-01-22	09:30:00	12.0288	7.6488
	2010-01-22	09:40:00	11.7168	9.552
	2010-01-22	09:50:00	12.2832	8.3832
	2010-01-22	10:00:00	11.4696	7.548
	2010-01-22	10:10:00	11.3616	9.3672
	2010-01-22	10:20:00	11.4816	8.3928
	2010-01-22	10:30:00	11.5632	8.6448
	2010-01-22	10:40:00	11.7504	9.0696
	2010-01-22	10:50:00	11.6616	10.2216
	2010-01-22	11:00:00	12.1512	9.3048
	2010-01-22	11:10:00	11.736	8.9376
	2010-01-22	11:20:00	11.7024	9.9984
	2010-01-22	11:30:00	11.976	8.6928
	2010-01-22	11:40:00	12.1632	7.5984
	2010-01-22	11:50:00	11.9976	9.0264
	2010-01-22	12:00:00	11.964	8.1792
	2010-01-22	12:10:00	11.5968	7.8096
	2010-01-22	12:20:00	11.7024	9.9816
	2010-01-22	12:30:00	11.5992	8.7624
	2010-01-22	12:40:00	11.6904	7.2144
	2010-01-22	12:50:00	11.1024	9.0864
	2010-01-22	13:00:00	11.3952	8.6112
	2010-01-22	13:10:00	11.2608	9.9912
	2010-01-22	13:20:00	11.0304	8.388
	2010-01-22	13:30:00	11.5344	7.8432
	2010-01-22	13:40:00	11.5008	8.4288
	2010-01-22	13:50:00	12.0576	8.952
	2010-01-22	14:00:00	11.5128	9.1176
	2010-01-22	14:10:00	11.2872	8.5032
	2010-01-22	14:20:00	11.6952	8.004
	2010-01-22	14:30:00	11.2968	7.5768
	2010-01-22	14:40:00	11.292	8.5224
	2010-01-22	14:50:00	11.5656	8.304
	2010-01-22	15:00:00	11.5896	8.4024
	2010-01-22	15:10:00	11.2344	8.2656
	2010-01-22	15:20:00	11.3136	8.8128
	2010-01-22	15:30:00	11.5104	8.8392
	2010-01-22	15:40:00	11.9544	9.0168
	2010-01-22	15:50:00	11.9736	6.984
	2010-01-22	16:00:00	11.8752	7.296
	2010-01-22	16:10:00	11.232	6.9096
	2010-01-22	16:20:00	11.5848	7.1568
	2010-01-22	16:30:00	10.3512	7.1664
	2010-01-22	16:40:00	10.1256	6.7272
	2010-01-22	16:50:00	9.816	6.744
	2010-01-22	17:00:00	8.7576	6.1776
	2010-01-22	17:10:00	6.9696	5.1432
	2010-01-22	17:20:00	6.6984	4.3584
	2010-01-22	17:30:00	6.5664	4.2888
	2010-01-22	17:40:00	6.5064	4.6416
	2010-01-22	17:50:00	6.7944	4.3752
	2010-01-22	18:00:00	6.2784	4.5168
	2010-01-22	18:10:00	5.3784	2.592
	2010-01-22	18:20:00	5.3448	2.6568
	2010-01-22	18:30:00	4.9968	2.5416
	2010-01-22	18:40:00	5.5776	2.9304
	2010-01-22	18:50:00	5.3688	2.8632
	2010-01-22	19:00:00	6.3456	2.5032
	2010-01-22	19:10:00	5.5776	3.1488
	2010-01-22	19:20:00	5.4192	2.4744
	2010-01-22	19:30:00	5.3784	2.6544
	2010-01-22	19:40:00	5.0424	2.3472
	2010-01-22	19:50:00	5.0424	2.4432
	2010-01-22	20:00:00	5.4024	1.9296
	2010-01-22	20:10:00	5.4384	2.1936
	2010-01-22	20:20:00	5.2584	2.3208
	2010-01-22	20:30:00	5.124	2.22
	2010-01-22	20:40:00	5.184	1.956
	2010-01-22	20:50:00	4.8384	1.9488
	2010-01-22	21:00:00	5.0856	2.7264
	2010-01-22	21:10:00	5.1	2.2272
	2010-01-22	21:20:00	4.8528	2.58
	2010-01-22	21:30:00	5.436	2.3496
	2010-01-22	21:40:00	5.004	2.124
	2010-01-22	21:50:00	4.9056	2.1864
	2010-01-22	22:00:00	4.9704	2.136
	2010-01-22	22:10:00	5.0064	2.2128
	2010-01-22	22:20:00	4.98	2.2392
	2010-01-22	22:30:00	4.9656	2.508
	2010-01-22	22:40:00	5.0112	1.884
	2010-01-22	22:50:00	5.0592	2.6736
	2010-01-22	23:00:00	4.9752	2.244
	2010-01-22	23:10:00	4.9392	2.4792
	2010-01-22	23:20:00	4.9848	2.1696
	2010-01-22	23:30:00	4.9944	2.2008
	2010-01-22	23:40:00	4.8528	2.1768
	2010-01-22	23:50:00	5.1024	1.9128
	2010-01-23	00:00:00	4.9536	1.8816
	2010-01-23	00:10:00	4.8912	2.1648
	2010-01-23	00:20:00	5.0856	2.604
	2010-01-23	00:30:00	4.8768	2.2368
	2010-01-23	00:40:00	4.9536	2.4384
	2010-01-23	00:50:00	4.9488	1.968
	2010-01-23	01:00:00	4.9272	1.9632
	2010-01-23	01:10:00	4.8696	2.4672
	2010-01-23	01:20:00	4.9536	1.956
	2010-01-23	01:30:00	4.9344	2.1096
	2010-01-23	01:40:00	4.9368	1.9344
	2010-01-23	01:50:00	4.8984	2.34
	2010-01-23	02:00:00	4.9536	2.2416
	2010-01-23	02:10:00	4.9848	2.58
	2010-01-23	02:20:00	4.8192	2.0544
	2010-01-23	02:30:00	5.0832	2.1768
	2010-01-23	02:40:00	5.0976	2.1816
	2010-01-23	02:50:00	4.9776	2.1096
	2010-01-23	03:00:00	5.1504	2.3424
	2010-01-23	03:10:00	5.0472	2.148
	2010-01-23	03:20:00	5.052	2.3352
	2010-01-23	03:30:00	5.0712	2.1984
	2010-01-23	03:40:00	4.9416	2.3952
	2010-01-23	03:50:00	4.908	1.9248
	2010-01-23	04:00:00	4.9728	2.376
	2010-01-23	04:10:00	4.8936	2.292
	2010-01-23	04:20:00	4.9248	2.1312
	2010-01-23	04:30:00	4.8072	2.1768
	2010-01-23	04:40:00	4.9416	2.2176
	2010-01-23	04:50:00	4.9128	2.424
	2010-01-23	05:00:00	4.7664	2.3232
	2010-01-23	05:10:00	4.9872	2.6736
	2010-01-23	05:20:00	4.8072	1.9008
	2010-01-23	05:30:00	4.872	2.4024
	2010-01-23	05:40:00	4.9272	1.932
	2010-01-23	05:50:00	5.0064	2.16
	2010-01-23	06:00:00	4.9032	2.3736
	2010-01-23	06:10:00	4.9824	2.244
	2010-01-23	06:20:00	4.8552	2.4288
	2010-01-23	06:30:00	4.9368	2.472
	2010-01-23	06:40:00	4.9008	2.2512
	2010-01-23	06:50:00	4.9896	1.884
	2010-01-23	07:00:00	4.8768	2.388
	2010-01-23	07:10:00	4.8792	2.0904
	2010-01-23	07:20:00	4.956	2.1624
	2010-01-23	07:30:00	4.8768	1.872
	2010-01-23	07:40:00	4.9128	2.6016
	2010-01-23	07:50:00	5.1024	2.244
	2010-01-23	08:00:00	4.7736	2.532
	2010-01-23	08:10:00	5.0664	2.4528
	2010-01-23	08:20:00	5.0664	2.3136
	2010-01-23	08:30:00	4.7976	2.3472
	2010-01-23	08:40:00	4.9752	2.34
	2010-01-23	08:50:00	4.908	3.0048
	2010-01-23	09:00:00	4.9008	2.6712
	2010-01-23	09:10:00	4.9512	2.6496
	2010-01-23	09:20:00	4.8936	2.292
	2010-01-23	09:30:00	4.8744	2.3136
	2010-01-23	09:40:00	4.9752	2.1192
	2010-01-23	09:50:00	4.8936	2.5968
	2010-01-23	10:00:00	4.9776	2.2224
	2010-01-23	10:10:00	4.8096	2.352
	2010-01-23	10:20:00	5.1096	2.5512
	2010-01-23	10:30:00	4.9728	2.5992
	2010-01-23	10:40:00	5.0472	2.556
	2010-01-23	10:50:00	5.0928	2.3664
	2010-01-23	11:00:00	4.9464	2.4624
	2010-01-23	11:10:00	4.9848	2.3208
	2010-01-23	11:20:00	4.9656	2.3616
	2010-01-23	11:30:00	4.92	2.0544
	2010-01-23	11:40:00	4.944	2.5368
	2010-01-23	11:50:00	4.9776	2.4096
	2010-01-23	12:00:00	4.8432	2.3304
	2010-01-23	12:10:00	5.052	2.6376
	2010-01-23	12:20:00	4.812	2.376
	2010-01-23	12:30:00	5.0208	2.2992
	2010-01-23	12:40:00	4.9392	2.3304
	2010-01-23	12:50:00	4.9416	2.3592
	2010-01-23	13:00:00	5.5152	3.0336
	2010-01-23	13:10:00	5.3784	2.9808
	2010-01-23	13:20:00	5.412	2.9376
	2010-01-23	13:30:00	5.4936	3.0936
	2010-01-23	13:40:00	5.4048	2.748
	2010-01-23	13:50:00	5.7744	2.7336
	2010-01-23	14:00:00	5.328	2.4216
	2010-01-23	14:10:00	5.208	2.5968
	2010-01-23	14:20:00	5.7024	2.3544
	2010-01-23	14:30:00	5.484	2.5368
	2010-01-23	14:40:00	5.0064	2.5344
	2010-01-23	14:50:00	5.0208	2.4888
	2010-01-23	15:00:00	5.1816	2.1432
	2010-01-23	15:10:00	5.412	2.412
	2010-01-23	15:20:00	5.076	2.2416
	2010-01-23	15:30:00	5.1768	2.0976
	2010-01-23	15:40:00	5.0856	2.604
	2010-01-23	15:50:00	4.8768	2.2536
	2010-01-23	16:00:00	4.9632	2.5896
	2010-01-23	16:10:00	4.9224	2.5536
	2010-01-23	16:20:00	4.8912	2.4336
	2010-01-23	16:30:00	5.0352	2.268
	2010-01-23	16:40:00	4.836	2.3448
	2010-01-23	16:50:00	4.9872	2.3568
	2010-01-23	17:00:00	5.0976	2.16
	2010-01-23	17:10:00	4.8552	2.4312
	2010-01-23	17:20:00	5.1456	2.664
	2010-01-23	17:30:00	5.0208	2.6328
	2010-01-23	17:40:00	4.9776	2.1096
	2010-01-23	17:50:00	4.9488	2.616
	2010-01-23	18:00:00	5.1504	2.1168
	2010-01-23	18:10:00	5.0928	2.5248
	2010-01-23	18:20:00	5.0736	2.2776
	2010-01-23	18:30:00	5.0472	2.4864
	2010-01-23	18:40:00	5.6808	2.3928
	2010-01-23	18:50:00	5.0088	2.28
	2010-01-23	19:00:00	5.4696	2.3592
	2010-01-23	19:10:00	6.0048	2.292
	2010-01-23	19:20:00	5.568	2.5176
	2010-01-23	19:30:00	5.064	1.9752
	2010-01-23	19:40:00	5.004	2.1912
	2010-01-23	19:50:00	4.9848	2.1168
	2010-01-23	20:00:00	5.0016	2.4336
	2010-01-23	20:10:00	5.3832	2.268
	2010-01-23	20:20:00	5.1984	2.724
	2010-01-23	20:30:00	4.9992	1.896
	2010-01-23	20:40:00	4.9584	2.4096
	2010-01-23	20:50:00	4.9896	1.9488
	2010-01-23	21:00:00	5.0928	2.1792
	2010-01-23	21:10:00	4.824	2.3904
	2010-01-23	21:20:00	5.1432	2.3928
	2010-01-23	21:30:00	5.028	2.676
	2010-01-23	21:40:00	4.9056	1.8912
	2010-01-23	21:50:00	5.112	2.412
	2010-01-23	22:00:00	4.9368	1.9416
	2010-01-23	22:10:00	4.9536	2.172
	2010-01-23	22:20:00	5.0184	2.172
	2010-01-23	22:30:00	4.9296	2.6496
	2010-01-23	22:40:00	4.9656	2.2488
	2010-01-23	22:50:00	5.0256	2.3568
	2010-01-23	23:00:00	4.9344	1.908
	2010-01-23	23:10:00	5.0496	2.0904
	2010-01-23	23:20:00	4.8984	2.4144
	2010-01-23	23:30:00	5.0208	2.1216
	2010-01-23	23:40:00	5.0088	2.1216
	2010-01-23	23:50:00	4.8648	2.0352
	2010-01-24	00:00:00	5.1096	2.4888
	2010-01-24	00:10:00	5.1408	2.1384
	2010-01-24	00:20:00	4.9056	1.9416
	2010-01-24	00:30:00	5.0328	2.1792
	2010-01-24	00:40:00	4.9776	2.472
	2010-01-24	00:50:00	4.8864	1.8936
	2010-01-24	01:00:00	5.0544	2.3472
	2010-01-24	01:10:00	4.8792	2.0544
	2010-01-24	01:20:00	5.0088	2.2272
	2010-01-24	01:30:00	4.932	2.4696
	2010-01-24	01:40:00	5.004	2.1264
	2010-01-24	01:50:00	5.0136	2.1816
	2010-01-24	02:00:00	4.932	1.8816
	2010-01-24	02:10:00	5.2272	2.1456
	2010-01-24	02:20:00	5.0088	1.932
	2010-01-24	02:30:00	5.0304	2.2704
	2010-01-24	02:40:00	5.076	2.3088
	2010-01-24	02:50:00	4.9464	2.496
	2010-01-24	03:00:00	4.872	1.9296
	2010-01-24	03:10:00	5.0712	2.3712
	2010-01-24	03:20:00	4.8216	1.872
	2010-01-24	03:30:00	4.9584	2.1576
	2010-01-24	03:40:00	5.004	2.04
	2010-01-24	03:50:00	4.8504	2.1288
	2010-01-24	04:00:00	4.9944	2.4024
	2010-01-24	04:10:00	4.9224	2.2176
	2010-01-24	04:20:00	4.9104	2.3976
	2010-01-24	04:30:00	4.86	1.9008
	2010-01-24	04:40:00	4.8384	2.1648
	2010-01-24	04:50:00	4.9104	2.0664
	2010-01-24	05:00:00	4.8696	2.1024
	2010-01-24	05:10:00	4.8312	1.836
	2010-01-24	05:20:00	5.004	2.592
	2010-01-24	05:30:00	4.7712	2.208
	2010-01-24	05:40:00	4.9632	2.3304
	2010-01-24	05:50:00	4.9272	1.8768
	2010-01-24	06:00:00	4.8096	2.0928
	2010-01-24	06:10:00	5.016	2.352
	2010-01-24	06:20:00	4.9464	1.9056
	2010-01-24	06:30:00	4.8552	2.1192
	2010-01-24	06:40:00	4.9968	1.872
	2010-01-24	06:50:00	4.9344	2.6832
	2010-01-24	07:00:00	4.896	2.2224
	2010-01-24	07:10:00	5.0256	2.3616
	2010-01-24	07:20:00	4.8624	2.1168
	2010-01-24	07:30:00	4.9848	2.1576
	2010-01-24	07:40:00	4.9008	1.8792
	2010-01-24	07:50:00	5.004	2.1216
	2010-01-24	08:00:00	4.9848	1.9392
	2010-01-24	08:10:00	4.9176	2.5344
	2010-01-24	08:20:00	5.1144	2.268
	2010-01-24	08:30:00	4.8936	2.2656
	2010-01-24	08:40:00	4.8912	2.0976
	2010-01-24	08:50:00	4.9488	2.28
	2010-01-24	09:00:00	4.7928	2.0904
	2010-01-24	09:10:00	4.992	2.3544
	2010-01-24	09:20:00	4.8936	2.0352
	2010-01-24	09:30:00	4.8408	2.28
	2010-01-24	09:40:00	5.016	2.4432
	2010-01-24	09:50:00	4.8	2.3616
	2010-01-24	10:00:00	4.992	2.5944
	2010-01-24	10:10:00	4.9056	2.1024
	2010-01-24	10:20:00	4.992	2.5776
	2010-01-24	10:30:00	5.0376	2.0688
	2010-01-24	10:40:00	5.028	2.8584
	2010-01-24	10:50:00	4.9344	2.1888
	2010-01-24	11:00:00	5.0616	2.7528
	2010-01-24	11:10:00	4.8744	2.3376
	2010-01-24	11:20:00	4.9896	2.7312
	2010-01-24	11:30:00	4.9416	2.1
	2010-01-24	11:40:00	4.9968	2.5176
	2010-01-24	11:50:00	5.256	2.5104
	2010-01-24	12:00:00	4.8792	2.3232
	2010-01-24	12:10:00	5.196	2.3376
	2010-01-24	12:20:00	4.932	2.5992
	2010-01-24	12:30:00	4.9272	2.3184
	2010-01-24	12:40:00	5.04	2.1864
	2010-01-24	12:50:00	4.8672	2.8968
	2010-01-24	13:00:00	4.9176	2.1528
	2010-01-24	13:10:00	5.076	2.5272
	2010-01-24	13:20:00	4.8264	2.1048
	2010-01-24	13:30:00	5.0256	2.352
	2010-01-24	13:40:00	5.1	2.3208
	2010-01-24	13:50:00	5.4504	2.7144
	2010-01-24	14:00:00	5.8104	2.3232
	2010-01-24	14:10:00	5.9664	2.3328
	2010-01-24	14:20:00	5.664	2.292
	2010-01-24	14:30:00	4.9824	2.3328
	2010-01-24	14:40:00	4.872	2.352
	2010-01-24	14:50:00	5.2728	2.4216
	2010-01-24	15:00:00	4.8168	2.7504
	2010-01-24	15:10:00	5.22	2.6616
	2010-01-24	15:20:00	6.0672	2.208
	2010-01-24	15:30:00	5.7624	2.0592
	2010-01-24	15:40:00	5.0064	2.364
	2010-01-24	15:50:00	5.3256	2.1552
	2010-01-24	16:00:00	5.136	2.6016
	2010-01-24	16:10:00	5.0088	2.1288
	2010-01-24	16:20:00	5.1312	2.604
	2010-01-24	16:30:00	5.1384	2.2176
	2010-01-24	16:40:00	4.9992	2.4096
	2010-01-24	16:50:00	5.4144	1.944
	2010-01-24	17:00:00	5.0616	2.3304
	2010-01-24	17:10:00	4.8552	2.3232
	2010-01-24	17:20:00	5.0496	1.9224
	2010-01-24	17:30:00	5.1936	2.1672
	2010-01-24	17:40:00	4.8768	2.46
	2010-01-24	17:50:00	5.0592	2.4384
	2010-01-24	18:00:00	5.3592	2.0424
	2010-01-24	18:10:00	5.1024	2.4528
	2010-01-24	18:20:00	5.0976	1.944
	2010-01-24	18:30:00	5.46	2.1528
	2010-01-24	18:40:00	5.352	1.8888
	2010-01-24	18:50:00	6.4464	2.436
	2010-01-24	19:00:00	6.3912	2.2368
	2010-01-24	19:10:00	5.4144	2.6208
	2010-01-24	19:20:00	5.7	2.352
	2010-01-24	19:30:00	5.3832	1.9224
	2010-01-24	19:40:00	4.9968	1.9512
	2010-01-24	19:50:00	4.992	2.1624
	2010-01-24	20:00:00	5.052	2.1432
	2010-01-24	20:10:00	5.3496	2.4384
	2010-01-24	20:20:00	5.6232	2.1216
	2010-01-24	20:30:00	5.0496	2.4264
	2010-01-24	20:40:00	5.1456	2.4768
	2010-01-24	20:50:00	4.932	2.04
	2010-01-24	21:00:00	5.112	1.9152
	2010-01-24	21:10:00	4.8504	2.0136
	2010-01-24	21:20:00	5.0664	2.4408
	2010-01-24	21:30:00	5.016	1.9272
	2010-01-24	21:40:00	4.9776	2.1264
	2010-01-24	21:50:00	5.004	2.3568
	2010-01-24	22:00:00	5.0328	2.508
	2010-01-24	22:10:00	5.0304	2.3112
	2010-01-24	22:20:00	4.9656	2.4264
	2010-01-24	22:30:00	5.0088	2.3088
	2010-01-24	22:40:00	5.1072	2.1888
	2010-01-24	22:50:00	5.196	2.136
	2010-01-24	23:00:00	4.8984	2.0784
	2010-01-24	23:10:00	5.04	2.0472
	2010-01-24	23:20:00	4.9704	2.5152
	2010-01-24	23:30:00	4.9536	2.3232
	2010-01-24	23:40:00	4.9344	2.172
	2010-01-24	23:50:00	4.9176	1.8696
	2010-01-25	00:00:00	5.0424	2.1336
	2010-01-25	00:10:00	4.8816	1.9248
	2010-01-25	00:20:00	4.9392	2.3976
	2010-01-25	00:30:00	5.0136	2.0856
	2010-01-25	00:40:00	4.8528	2.712
	2010-01-25	00:50:00	4.956	2.4648
	2010-01-25	01:00:00	5.0208	2.1912
	2010-01-25	01:10:00	4.764	2.1672
	2010-01-25	01:20:00	5.0376	2.172
	2010-01-25	01:30:00	4.8672	2.1096
	2010-01-25	01:40:00	4.9032	2.3904
	2010-01-25	01:50:00	4.9872	2.3208
	2010-01-25	02:00:00	4.9128	1.92
	2010-01-25	02:10:00	4.8984	2.1216
	2010-01-25	02:20:00	4.9992	2.1024
	2010-01-25	02:30:00	4.896	1.9272
	2010-01-25	02:40:00	5.064	2.1048
	2010-01-25	02:50:00	4.9368	2.1504
	2010-01-25	03:00:00	5.1552	2.0568
	2010-01-25	03:10:00	5.0208	2.1432
	2010-01-25	03:20:00	5.1096	1.8768
	2010-01-25	03:30:00	5.0352	2.6712
	2010-01-25	03:40:00	4.7928	2.232
	2010-01-25	03:50:00	4.992	2.2296
	2010-01-25	04:00:00	4.9968	2.4
	2010-01-25	04:10:00	4.8432	2.0928
	2010-01-25	04:20:00	4.932	2.1072
	2010-01-25	04:30:00	4.932	1.8888
	2010-01-25	04:40:00	4.776	2.184
	2010-01-25	04:50:00	5.0016	1.9176
	2010-01-25	05:00:00	4.764	2.3328
	2010-01-25	05:10:00	4.8984	2.3448
	2010-01-25	05:20:00	4.9176	2.364
	2010-01-25	05:30:00	4.8312	1.9152
	2010-01-25	05:40:00	4.9224	1.9368
	2010-01-25	05:50:00	4.7904	2.1336
	2010-01-25	06:00:00	4.9728	1.8792
	2010-01-25	06:10:00	4.9272	2.1096
	2010-01-25	06:20:00	4.9368	2.2752
	2010-01-25	06:30:00	4.9584	2.3808
	2010-01-25	06:40:00	5.664	3.0528
	2010-01-25	06:50:00	6.4968	3.276
	2010-01-25	07:00:00	7.644	3.9144
	2010-01-25	07:10:00	7.7304	4.8024
	2010-01-25	07:20:00	8.1	4.2672
	2010-01-25	07:30:00	7.9368	4.272
	2010-01-25	07:40:00	7.8648	3.7032
	2010-01-25	07:50:00	7.908	3.9792
	2010-01-25	08:00:00	7.8072	4.272
	2010-01-25	08:10:00	8.2368	12.4032
	2010-01-25	08:20:00	9.1344	9.6504
	2010-01-25	08:30:00	9.288	6.2472
	2010-01-25	08:40:00	9.6024	6.1584
	2010-01-25	08:50:00	10.5408	8.5512
	2010-01-25	09:00:00	11.3856	6.8064
	2010-01-25	09:10:00	11.2824	6.9576
	2010-01-25	09:20:00	11.3304	6.9624
	2010-01-25	09:30:00	11.988	7.5456
	2010-01-25	09:40:00	12.1824	9.1032
	2010-01-25	09:50:00	11.9832	9.7368
	2010-01-25	10:00:00	12.3552	8.4648
	2010-01-25	10:10:00	12.7944	8.4
	2010-01-25	10:20:00	12.6576	7.6128
	2010-01-25	10:30:00	12.3	10.236
	2010-01-25	10:40:00	11.9088	9.0288
	2010-01-25	10:50:00	12.5544	8.8032
	2010-01-25	11:00:00	12.2256	8.904
	2010-01-25	11:10:00	12.4536	9.6816
	2010-01-25	11:20:00	12.6936	8.652
	2010-01-25	11:30:00	12.0552	8.5632
	2010-01-25	11:40:00	12.6672	8.5368
	2010-01-25	11:50:00	11.9352	8.0928
	2010-01-25	12:00:00	11.9304	7.8432
	2010-01-25	12:10:00	11.6712	8.5824
	2010-01-25	12:20:00	11.6232	10.3752
	2010-01-25	12:30:00	11.6472	8.5752
	2010-01-25	12:40:00	11.4432	9.4752
	2010-01-25	12:50:00	11.3544	8.6136
	2010-01-25	13:00:00	11.2776	9.5184
	2010-01-25	13:10:00	11.3904	8.9496
	2010-01-25	13:20:00	11.0736	8.9016
	2010-01-25	13:30:00	11.1696	8.4528
	2010-01-25	13:40:00	11.4168	9.3672
	2010-01-25	13:50:00	11.6688	9.3816
	2010-01-25	14:00:00	12.0648	9.0504
	2010-01-25	14:10:00	11.7336	8.7864
	2010-01-25	14:20:00	11.4096	8.2752
	2010-01-25	14:30:00	11.7576	8.3376
	2010-01-25	14:40:00	11.2968	8.7096
	2010-01-25	14:50:00	11.5488	8.8056
	2010-01-25	15:00:00	11.7192	9.6744
	2010-01-25	15:10:00	11.6976	9.0936
	2010-01-25	15:20:00	11.6664	8.5056
	2010-01-25	15:30:00	11.5368	8.4192
	2010-01-25	15:40:00	11.4144	9.6744
	2010-01-25	15:50:00	11.7312	8.0592
	2010-01-25	16:00:00	11.6664	7.848
	2010-01-25	16:10:00	11.2536	7.6128
	2010-01-25	16:20:00	10.7952	7.812
	2010-01-25	16:30:00	10.8792	7.0632
	2010-01-25	16:40:00	10.0008	7.572
	2010-01-25	16:50:00	9.3168	7.1136
	2010-01-25	17:00:00	9.4632	7.1808
	2010-01-25	17:10:00	7.968	6.7848
	2010-01-25	17:20:00	7.7688	6.4752
	2010-01-25	17:30:00	7.2048	5.8224
	2010-01-25	17:40:00	6.7224	5.916
	2010-01-25	17:50:00	6.9648	5.5224
	2010-01-25	18:00:00	6.2088	4.7064
	2010-01-25	18:10:00	5.748	3.0504
	2010-01-25	18:20:00	5.268	3.3528
	2010-01-25	18:30:00	5.2728	3.4752
	2010-01-25	18:40:00	5.7792	3.8448
	2010-01-25	18:50:00	5.88	3.5208
	2010-01-25	19:00:00	5.6472	3.1896
	2010-01-25	19:10:00	5.6736	3.216
	2010-01-25	19:20:00	5.4312	3.3432
	2010-01-25	19:30:00	5.76	3.144
	2010-01-25	19:40:00	5.448	3.228
	2010-01-25	19:50:00	5.1264	2.5464
	2010-01-25	20:00:00	5.3688	3.2928
	2010-01-25	20:10:00	5.4072	2.9592
	2010-01-25	20:20:00	5.2776	3.4512
	2010-01-25	20:30:00	5.0856	2.928
	2010-01-25	20:40:00	5.4384	2.7072
	2010-01-25	20:50:00	5.244	2.6472
	2010-01-25	21:00:00	5.0616	2.8176
	2010-01-25	21:10:00	5.1384	3.1392
	2010-01-25	21:20:00	5.1552	2.8896
	2010-01-25	21:30:00	5.22	3.1584
	2010-01-25	21:40:00	5.3328	3.0048
	2010-01-25	21:50:00	5.2032	3.2736
	2010-01-25	22:00:00	5.1552	2.9832
	2010-01-25	22:10:00	5.1432	3.4896
	2010-01-25	22:20:00	4.968	2.7
	2010-01-25	22:30:00	5.2608	3.0864
	2010-01-25	22:40:00	4.956	2.7504
	2010-01-25	22:50:00	5.2416	3.1008
	2010-01-25	23:00:00	5.1336	2.9424
	2010-01-25	23:10:00	5.028	3.3024
	2010-01-25	23:20:00	5.28	3.1944
	2010-01-25	23:30:00	5.0064	2.9352
	2010-01-25	23:40:00	5.16	3.1848
	2010-01-25	23:50:00	5.0616	2.7912
	2010-01-26	00:00:00	5.0784	3.2016
	2010-01-26	00:10:00	5.0832	2.6616
	2010-01-26	00:20:00	5.0352	3.0888
	2010-01-26	00:30:00	5.0976	2.6088
	2010-01-26	00:40:00	5.0088	3.204
	2010-01-26	00:50:00	5.16	3.0864
	2010-01-26	01:00:00	5.0856	3.3552
	2010-01-26	01:10:00	5.0904	2.8056
	2010-01-26	01:20:00	5.1456	2.7216
	2010-01-26	01:30:00	4.956	2.3976
	2010-01-26	01:40:00	5.1552	2.868
	2010-01-26	01:50:00	5.1096	2.7864
	2010-01-26	02:00:00	5.052	2.5152
	2010-01-26	02:10:00	5.1312	3.0312
	2010-01-26	02:20:00	5.0592	2.82
	2010-01-26	02:30:00	5.076	3.0144
	2010-01-26	02:40:00	5.0784	2.7888
	2010-01-26	02:50:00	5.1	2.8752
	2010-01-26	03:00:00	5.2008	2.556
	2010-01-26	03:10:00	5.0784	2.5152
	2010-01-26	03:20:00	5.1264	2.5224
	2010-01-26	03:30:00	5.0352	3.2472
	2010-01-26	03:40:00	5.1576	2.8632
	2010-01-26	03:50:00	5.148	3.0768
	2010-01-26	04:00:00	5.2056	3.108
	2010-01-26	04:10:00	5.3304	2.7432
	2010-01-26	04:20:00	5.0016	2.748
	2010-01-26	04:30:00	5.1216	3.0936
	2010-01-26	04:40:00	4.9512	2.8776
	2010-01-26	04:50:00	4.9464	2.7432
	2010-01-26	05:00:00	5.0136	2.7264
	2010-01-26	05:10:00	4.9368	2.6232
	2010-01-26	05:20:00	5.0352	3.156
	2010-01-26	05:30:00	4.9488	2.8776
	2010-01-26	05:40:00	5.052	3.0216
	2010-01-26	05:50:00	4.8552	2.5704
	2010-01-26	06:00:00	5.1384	2.952
	2010-01-26	06:10:00	4.9296	2.5176
	2010-01-26	06:20:00	5.1816	3.324
	2010-01-26	06:30:00	5.0616	2.748
	2010-01-26	06:40:00	5.9448	3.516
	2010-01-26	06:50:00	6.9504	4.1832
	2010-01-26	07:00:00	7.608	4.4088
	2010-01-26	07:10:00	8.064	4.6848
	2010-01-26	07:20:00	7.8888	4.3608
	2010-01-26	07:30:00	8.2728	4.6224
	2010-01-26	07:40:00	8.0472	4.5504
	2010-01-26	07:50:00	8.364	4.764
	2010-01-26	08:00:00	8.2104	10.0416
	2010-01-26	08:10:00	8.6712	12.8376
	2010-01-26	08:20:00	9.252	7.0848
	2010-01-26	08:30:00	9.4176	8.7888
	2010-01-26	08:40:00	10.9176	6.9072
	2010-01-26	08:50:00	10.824	8.8344
	2010-01-26	09:00:00	10.7808	7.8744
	2010-01-26	09:10:00	10.5672	6.7968
	2010-01-26	09:20:00	10.8168	8.0328
	2010-01-26	09:30:00	11.1528	7.1952
	2010-01-26	09:40:00	10.824	7.8576
	2010-01-26	09:50:00	11.0424	6.8544
	2010-01-26	10:00:00	11.0664	7.9056
	2010-01-26	10:10:00	11.0208	10.2384
	2010-01-26	10:20:00	10.968	9.516
	2010-01-26	10:30:00	10.7736	8.2752
	2010-01-26	10:40:00	10.812	10.032
	2010-01-26	10:50:00	10.836	8.604
	2010-01-26	11:00:00	11.3736	8.7408
	2010-01-26	11:10:00	11.172	8.508
	2010-01-26	11:20:00	10.9704	10.308
	2010-01-26	11:30:00	10.9176	8.7672
	2010-01-26	11:40:00	11.5344	10.1568
	2010-01-26	11:50:00	11.0016	8.7312
	2010-01-26	12:00:00	11.1216	10.4952
	2010-01-26	12:10:00	11.0976	7.6488
	2010-01-26	12:20:00	10.8768	10.2864
	2010-01-26	12:30:00	10.9944	8.0568
	2010-01-26	12:40:00	11.2344	7.7424
	2010-01-26	12:50:00	10.6128	10.1544
	2010-01-26	13:00:00	10.7688	9.8472
	2010-01-26	13:10:00	11.1	8.7768
	2010-01-26	13:20:00	11.3184	7.9872
	2010-01-26	13:30:00	11.8584	8.6184
	2010-01-26	13:40:00	11.1072	7.704
	2010-01-26	13:50:00	11.148	7.3896
	2010-01-26	14:00:00	11.2176	8.6976
	2010-01-26	14:10:00	11.052	7.8912
	2010-01-26	14:20:00	11.052	7.2696
	2010-01-26	14:30:00	11.1528	8.5344
	2010-01-26	14:40:00	11.2128	6.9024
	2010-01-26	14:50:00	11.412	8.7888
	2010-01-26	15:00:00	11.292	7.8576
	2010-01-26	15:10:00	11.3184	9.1488
	2010-01-26	15:20:00	11.3088	9.3336
	2010-01-26	15:30:00	11.1792	9.2016
	2010-01-26	15:40:00	11.0784	7.776
	2010-01-26	15:50:00	11.0304	7.5456
	2010-01-26	16:00:00	10.9704	6.8304
	2010-01-26	16:10:00	11.0808	6.3384
	2010-01-26	16:20:00	10.7064	7.7184
	2010-01-26	16:30:00	10.3104	7.2984
	2010-01-26	16:40:00	10.284	6.6504
	2010-01-26	16:50:00	10.1544	6.2832
	2010-01-26	17:00:00	9.3528	6.2712
	2010-01-26	17:10:00	8.2848	6.372
	2010-01-26	17:20:00	7.6488	5.5008
	2010-01-26	17:30:00	7.3632	5.5464
	2010-01-26	17:40:00	6.9072	5.5128
	2010-01-26	17:50:00	6.7032	5.076
	2010-01-26	18:00:00	6.7536	5.1648
	2010-01-26	18:10:00	6.1776	4.7592
	2010-01-26	18:20:00	5.5104	4.2216
	2010-01-26	18:30:00	5.3064	3.12
	2010-01-26	18:40:00	5.568	3.8952
	2010-01-26	18:50:00	5.4984	3.4968
	2010-01-26	19:00:00	6.3192	3.1056
	2010-01-26	19:10:00	5.4936	3.072
	2010-01-26	19:20:00	5.304	3.8568
	2010-01-26	19:30:00	5.5488	3.5232
	2010-01-26	19:40:00	5.4024	3.7896
	2010-01-26	19:50:00	5.2248	3.108
	2010-01-26	20:00:00	5.2272	3.2856
	2010-01-26	20:10:00	5.6568	2.8296
	2010-01-26	20:20:00	5.34	3.2304
	2010-01-26	20:30:00	5.52	2.844
	2010-01-26	20:40:00	5.1384	3.0072
	2010-01-26	20:50:00	5.0112	2.7528
	2010-01-26	21:00:00	5.0568	2.9304
	2010-01-26	21:10:00	5.1864	2.976
	2010-01-26	21:20:00	5.0616	3.5352
	2010-01-26	21:30:00	5.028	2.9208
	2010-01-26	21:40:00	5.0784	3.4392
	2010-01-26	21:50:00	5.2896	2.8176
	2010-01-26	22:00:00	5.2896	2.7048
	2010-01-26	22:10:00	5.004	2.904
	2010-01-26	22:20:00	5.1984	3.3768
	2010-01-26	22:30:00	5.0352	2.6616
	2010-01-26	22:40:00	5.0712	2.8536
	2010-01-26	22:50:00	5.4024	2.8536
	2010-01-26	23:00:00	4.9752	3.2976
	2010-01-26	23:10:00	5.1888	3.324
	2010-01-26	23:20:00	5.0904	3.2136
	2010-01-26	23:30:00	5.0448	3.0816
	2010-01-26	23:40:00	5.1312	2.9232
	2010-01-26	23:50:00	5.0712	2.8392
	2010-01-27	00:00:00	5.1024	2.7864
	2010-01-27	00:10:00	5.0184	3.2976
	2010-01-27	00:20:00	4.9824	2.6256
	2010-01-27	00:30:00	5.016	3.168
	2010-01-27	00:40:00	4.968	2.9112
	2010-01-27	00:50:00	5.0304	3.3456
	2010-01-27	01:00:00	5.1072	2.9928
	2010-01-27	01:10:00	4.9152	3.3072
	2010-01-27	01:20:00	5.1312	2.6088
	2010-01-27	01:30:00	4.9848	2.7936
	2010-01-27	01:40:00	4.9944	2.5344
	2010-01-27	01:50:00	5.1168	3.1824
	2010-01-27	02:00:00	4.9296	2.9112
	2010-01-27	02:10:00	5.0736	3.4104
	2010-01-27	02:20:00	4.896	2.9424
	2010-01-27	02:30:00	5.1048	3.4368
	2010-01-27	02:40:00	5.1576	2.8416
	2010-01-27	02:50:00	5.196	2.9832
	2010-01-27	03:00:00	5.2224	2.832
	2010-01-27	03:10:00	5.0856	2.6232
	2010-01-27	03:20:00	5.1984	2.5128
	2010-01-27	03:30:00	5.052	2.8344
	2010-01-27	03:40:00	5.0136	2.832
	2010-01-27	03:50:00	5.1024	2.9472
	2010-01-27	04:00:00	5.0232	3.4128
	2010-01-27	04:10:00	5.0184	2.8512
	2010-01-27	04:20:00	5.0664	2.9544
	2010-01-27	04:30:00	4.8936	2.5632
	2010-01-27	04:40:00	4.9608	3.0216
	2010-01-27	04:50:00	4.9416	2.796
	2010-01-27	05:00:00	4.8792	2.8224
	2010-01-27	05:10:00	5.004	2.6184
	2010-01-27	05:20:00	4.8744	3.1704
	2010-01-27	05:30:00	5.0064	2.892
	2010-01-27	05:40:00	4.836	3.4752
	2010-01-27	05:50:00	5.004	2.916
	2010-01-27	06:00:00	4.9392	3.0312
	2010-01-27	06:10:00	5.0016	2.6424
	2010-01-27	06:20:00	5.0856	2.8272
	2010-01-27	06:30:00	5.1216	2.8824
	2010-01-27	06:40:00	6.3864	4.692
	2010-01-27	06:50:00	7.7256	4.2264
	2010-01-27	07:00:00	7.8672	4.7976
	2010-01-27	07:10:00	8.4288	4.4064
	2010-01-27	07:20:00	8.028	4.848
	2010-01-27	07:30:00	8.0112	5.0856
	2010-01-27	07:40:00	8.1384	4.4952
	2010-01-27	07:50:00	8.0736	4.7688
	2010-01-27	08:00:00	8.784	6.2448
	2010-01-27	08:10:00	8.7192	12.4776
	2010-01-27	08:20:00	10.1736	8.3232
	2010-01-27	08:30:00	10.0608	7.6104
	2010-01-27	08:40:00	10.7016	7.308
	2010-01-27	08:50:00	13.1064	8.9952
	2010-01-27	09:00:00	12.1824	11.124
	2010-01-27	09:10:00	12.6432	9.1056
	2010-01-27	09:20:00	12.0312	9.4056
	2010-01-27	09:30:00	12.3744	8.5512
	2010-01-27	09:40:00	12.5616	7.7376
	2010-01-27	09:50:00	12.2088	10.1256
	2010-01-27	10:00:00	12.0072	9.3744
	2010-01-27	10:10:00	11.8896	9.2496
	2010-01-27	10:20:00	12.276	9.4392
	2010-01-27	10:30:00	11.6304	9.168
	2010-01-27	10:40:00	11.604	8.3616
	2010-01-27	10:50:00	12.0864	7.7424
	2010-01-27	11:00:00	11.52	9.8136
	2010-01-27	11:10:00	11.1312	10.0176
	2010-01-27	11:20:00	11.8896	10.152
	2010-01-27	11:30:00	11.496	10.1832
	2010-01-27	11:40:00	12.0048	8.9688
	2010-01-27	11:50:00	12.0432	7.5456
	2010-01-27	12:00:00	12.2112	9.732
	2010-01-27	12:10:00	11.9904	8.376
	2010-01-27	12:20:00	12.5112	8.6016
	2010-01-27	12:30:00	12.2112	9.2184
	2010-01-27	12:40:00	11.4312	7.8816
	2010-01-27	12:50:00	11.0784	8.22
	2010-01-27	13:00:00	10.9176	9.1344
	2010-01-27	13:10:00	11.0856	9.5064
	2010-01-27	13:20:00	11.0592	8.4048
	2010-01-27	13:30:00	11.7264	7.4304
	2010-01-27	13:40:00	11.1648	9.3432
	2010-01-27	13:50:00	11.6016	8.0352
	2010-01-27	14:00:00	12.1704	8.0184
	2010-01-27	14:10:00	11.9712	9.204
	2010-01-27	14:20:00	11.5872	7.4568
	2010-01-27	14:30:00	12.1056	7.9704
	2010-01-27	14:40:00	11.124	7.6464
	2010-01-27	14:50:00	11.1456	7.4592
	2010-01-27	15:00:00	10.8888	6.9408
	2010-01-27	15:10:00	10.8648	7.4856
	2010-01-27	15:20:00	11.0952	7.6704
	2010-01-27	15:30:00	10.4976	7.5336
	2010-01-27	15:40:00	11.0784	7.9368
	2010-01-27	15:50:00	10.8624	7.2384
	2010-01-27	16:00:00	10.8648	6.5208
	2010-01-27	16:10:00	10.7232	6.9288
	2010-01-27	16:20:00	10.68	6.6024
	2010-01-27	16:30:00	10.4784	6.3576
	2010-01-27	16:40:00	10.356	6.2976
	2010-01-27	16:50:00	10.14	6.672
	2010-01-27	17:00:00	9.9552	6.504
	2010-01-27	17:10:00	9.0384	5.9472
	2010-01-27	17:20:00	8.8008	5.8512
	2010-01-27	17:30:00	8.4072	5.4864
	2010-01-27	17:40:00	8.0712	5.3712
	2010-01-27	17:50:00	6.9912	5.496
	2010-01-27	18:00:00	7.0344	5.3544
	2010-01-27	18:10:00	6.0048	4.5792
	2010-01-27	18:20:00	5.8776	3.5112
	2010-01-27	18:30:00	5.2848	3.696
	2010-01-27	18:40:00	5.3328	3.7176
	2010-01-27	18:50:00	5.6544	3.528
	2010-01-27	19:00:00	6.1872	3.576
	2010-01-27	19:10:00	5.3472	3.1008
	2010-01-27	19:20:00	5.8728	3.4392
	2010-01-27	19:30:00	5.0856	3.1128
	2010-01-27	19:40:00	5.2464	3.36
	2010-01-27	19:50:00	5.04	2.6976
	2010-01-27	20:00:00	5.1384	2.5776
	2010-01-27	20:10:00	6.1656	3.1848
	2010-01-27	20:20:00	5.0424	3.2496
	2010-01-27	20:30:00	5.2128	2.9064
	2010-01-27	20:40:00	4.9392	3.1656
	2010-01-27	20:50:00	5.2056	2.976
	2010-01-27	21:00:00	5.1528	2.7504
	2010-01-27	21:10:00	5.028	3.204
	2010-01-27	21:20:00	5.2176	2.8296
	2010-01-27	21:30:00	5.0472	2.844
	2010-01-27	21:40:00	5.1072	2.6568
	2010-01-27	21:50:00	5.1624	2.6304
	2010-01-27	22:00:00	5.1096	3.0336
	2010-01-27	22:10:00	5.0976	3.1776
	2010-01-27	22:20:00	5.1096	2.8656
	2010-01-27	22:30:00	5.184	2.808
	2010-01-27	22:40:00	5.1528	2.6256
	2010-01-27	22:50:00	5.0928	3.084
	2010-01-27	23:00:00	5.1744	2.9376
	2010-01-27	23:10:00	5.0616	2.8536
	2010-01-27	23:20:00	5.1192	2.8032
	2010-01-27	23:30:00	5.2128	2.748
	2010-01-27	23:40:00	4.956	3.084
	2010-01-27	23:50:00	5.2176	3.0096
	2010-01-28	00:00:00	5.0952	2.8392
	2010-01-28	00:10:00	5.1648	2.8176
	2010-01-28	00:20:00	5.2272	3.0768
	2010-01-28	00:30:00	5.028	2.7048
	2010-01-28	00:40:00	5.1984	2.7912
	2010-01-28	00:50:00	5.004	2.7768
	2010-01-28	01:00:00	5.1552	2.8128
	2010-01-28	01:10:00	5.0616	2.5008
	2010-01-28	01:20:00	4.9968	2.796
	2010-01-28	01:30:00	5.196	3.252
	2010-01-28	01:40:00	5.1432	3.1392
	2010-01-28	01:50:00	5.2056	2.7696
	2010-01-28	02:00:00	5.088	3.0936
	2010-01-28	02:10:00	5.196	2.556
	2010-01-28	02:20:00	5.0088	2.7408
	2010-01-28	02:30:00	5.0592	2.9448
	2010-01-28	02:40:00	5.1192	2.7864
	2010-01-28	02:50:00	4.9344	2.7504
	2010-01-28	03:00:00	5.1096	2.7216
	2010-01-28	03:10:00	5.0064	3.144
	2010-01-28	03:20:00	4.9992	3.228
	2010-01-28	03:30:00	5.0832	2.784
	2010-01-28	03:40:00	5.0496	2.8656
	2010-01-28	03:50:00	5.148	2.9808
	2010-01-28	04:00:00	5.0328	2.8056
	2010-01-28	04:10:00	5.1192	2.8176
	2010-01-28	04:20:00	4.9272	3.1104
	2010-01-28	04:30:00	5.028	2.5128
	2010-01-28	04:40:00	4.9704	2.9688
	2010-01-28	04:50:00	4.9416	2.5656
	2010-01-28	05:00:00	5.0904	3.18
	2010-01-28	05:10:00	4.9056	3.1608
	2010-01-28	05:20:00	5.0496	3.0984
	2010-01-28	05:30:00	4.884	3.0552
	2010-01-28	05:40:00	5.1672	2.7648
	2010-01-28	05:50:00	4.944	2.9784
	2010-01-28	06:00:00	5.1	3.0264
	2010-01-28	06:10:00	4.9608	2.4864
	2010-01-28	06:20:00	5.0424	2.6136
	2010-01-28	06:30:00	5.3136	3.5232
	2010-01-28	06:40:00	6.0936	3.9888
	2010-01-28	06:50:00	7.1016	4.8648
	2010-01-28	07:00:00	7.7472	4.644
	2010-01-28	07:10:00	8.0472	4.8336
	2010-01-28	07:20:00	8.2104	4.4904
	2010-01-28	07:30:00	8.0496	5.2104
	2010-01-28	07:40:00	8.0136	4.62
	2010-01-28	07:50:00	8.2248	4.6848
	2010-01-28	08:00:00	8.3808	13.4328
	2010-01-28	08:10:00	8.9016	8.6328
	2010-01-28	08:20:00	10.104	6.1872
	2010-01-28	08:30:00	10.0704	8.1384
	2010-01-28	08:40:00	10.6296	7.0416
	2010-01-28	08:50:00	10.9872	7.0656
	2010-01-28	09:00:00	10.8528	7.8792
	2010-01-28	09:10:00	10.9008	7.5192
	2010-01-28	09:20:00	11.112	8.7816
	2010-01-28	09:30:00	11.0496	8.712
	2010-01-28	09:40:00	11.0352	7.1208
	2010-01-28	09:50:00	10.9368	7.056
	2010-01-28	10:00:00	11.1072	7.9272
	2010-01-28	10:10:00	11.3088	7.7064
	2010-01-28	10:20:00	11.6904	8.256
	2010-01-28	10:30:00	11.3976	6.936
	2010-01-28	10:40:00	10.9104	7.8504
	2010-01-28	10:50:00	11.16	7.8456
	2010-01-28	11:00:00	11.1936	6.7128
	2010-01-28	11:10:00	11.2176	7.1712
	2010-01-28	11:20:00	11.5056	7.1616
	2010-01-28	11:30:00	11.2128	7.764
	2010-01-28	11:40:00	11.7888	7.0776
	2010-01-28	11:50:00	11.3544	7.464
	2010-01-28	12:00:00	10.992	6.8304
	2010-01-28	12:10:00	11.3472	9.0888
	2010-01-28	12:20:00	11.2488	10.6608
	2010-01-28	12:30:00	11.1072	7.2384
	2010-01-28	12:40:00	11.2416	9.2952
	2010-01-28	12:50:00	11.1624	7.6272
	2010-01-28	13:00:00	11.0472	8.88
	2010-01-28	13:10:00	11.076	7.512
	2010-01-28	13:20:00	13.128	7.404
	2010-01-28	13:30:00	12.48	6.6432
	2010-01-28	13:40:00	12.684	6.852
	2010-01-28	13:50:00	11.6304	6.636
	2010-01-28	14:00:00	11.2032	8.7168
	2010-01-28	14:10:00	11.4384	8.376
	2010-01-28	14:20:00	11.5392	7.0392
	2010-01-28	14:30:00	11.7696	6.7224
	2010-01-28	14:40:00	12.0672	6.4176
	2010-01-28	14:50:00	11.7312	7.116
	2010-01-28	15:00:00	11.7648	6.72
	2010-01-28	15:10:00	11.7888	7.9896
	2010-01-28	15:20:00	12.3096	8.4024
	2010-01-28	15:30:00	11.6832	7.944
	2010-01-28	15:40:00	11.5224	7.6584
	2010-01-28	15:50:00	11.2944	8.1768
	2010-01-28	16:00:00	11.1792	6.8424
	2010-01-28	16:10:00	10.8432	6.984
	2010-01-28	16:20:00	11.1	6.6672
	2010-01-28	16:30:00	11.1	6.348
	2010-01-28	16:40:00	10.8432	6.7752
	2010-01-28	16:50:00	10.7088	6.8208
	2010-01-28	17:00:00	9.276	5.7648
	2010-01-28	17:10:00	8.4456	5.7768
	2010-01-28	17:20:00	7.7832	5.3856
	2010-01-28	17:30:00	5.7	3.6072
	2010-01-28	17:40:00	5.5632	3.4872
	2010-01-28	17:50:00	5.2992	3.6816
	2010-01-28	18:00:00	5.4768	3.4488
	2010-01-28	18:10:00	5.268	3.948
	2010-01-28	18:20:00	5.6832	3.5448
	2010-01-28	18:30:00	5.4528	3.9672
	2010-01-28	18:40:00	5.4576	3.4824
	2010-01-28	18:50:00	5.4624	3.9936
	2010-01-28	19:00:00	5.664	3.42
	2010-01-28	19:10:00	6.5184	3.6192
	2010-01-28	19:20:00	5.436	3.5544
	2010-01-28	19:30:00	5.3184	3.1608
	2010-01-28	19:40:00	5.5632	3.3432
	2010-01-28	19:50:00	5.3424	3.204
	2010-01-28	20:00:00	5.4336	2.9928
	2010-01-28	20:10:00	6.0552	3.0984
	2010-01-28	20:20:00	5.4192	2.7456
	2010-01-28	20:30:00	5.2848	2.7384
	2010-01-28	20:40:00	5.5176	2.5776
	2010-01-28	20:50:00	5.2176	3.0984
	2010-01-28	21:00:00	5.3568	2.9808
	2010-01-28	21:10:00	5.1864	3.2664
	2010-01-28	21:20:00	5.256	2.9832
	2010-01-28	21:30:00	5.2752	3.1488
	2010-01-28	21:40:00	5.1912	2.9376
	2010-01-28	21:50:00	5.3184	2.7792
	2010-01-28	22:00:00	5.3208	2.7744
	2010-01-28	22:10:00	5.2104	2.82
	2010-01-28	22:20:00	5.268	2.9136
	2010-01-28	22:30:00	5.3424	3.1344
	2010-01-28	22:40:00	5.1744	3.2088
	2010-01-28	22:50:00	5.2824	3.0288
	2010-01-28	23:00:00	5.2128	3.2592
	2010-01-28	23:10:00	5.232	2.9064
	2010-01-28	23:20:00	5.2512	3.0168
	2010-01-28	23:30:00	5.3544	2.4744
	2010-01-28	23:40:00	5.4888	2.5416
	2010-01-28	23:50:00	5.2656	2.7936
	2010-01-29	00:00:00	5.3136	2.5224
	2010-01-29	00:10:00	5.3568	3.3864
	2010-01-29	00:20:00	5.0136	2.9856
	2010-01-29	00:30:00	5.3232	3.4992
	2010-01-29	00:40:00	5.22	2.8704
	2010-01-29	00:50:00	5.1648	3.0456
	2010-01-29	01:00:00	5.2896	2.5128
	2010-01-29	01:10:00	5.1168	2.7648
	2010-01-29	01:20:00	5.304	2.5032
	2010-01-29	01:30:00	5.1624	2.6976
	2010-01-29	01:40:00	5.2608	3.1056
	2010-01-29	01:50:00	5.2512	3.0168
	2010-01-29	02:00:00	5.1096	3.5088
	2010-01-29	02:10:00	5.3496	2.8704
	2010-01-29	02:20:00	5.172	3.1272
	2010-01-29	02:30:00	5.22	2.5944
	2010-01-29	02:40:00	5.2704	2.9976
	2010-01-29	02:50:00	5.1888	2.5872
	2010-01-29	03:00:00	5.232	3.3912
	2010-01-29	03:10:00	5.2224	2.8368
	2010-01-29	03:20:00	5.244	2.8728
	2010-01-29	03:30:00	5.1936	3.3816
	2010-01-29	03:40:00	5.184	2.8488
	2010-01-29	03:50:00	5.2728	3.2832
	2010-01-29	04:00:00	5.136	2.6736
	2010-01-29	04:10:00	5.256	2.9448
	2010-01-29	04:20:00	5.2536	2.8104
	2010-01-29	04:30:00	5.0664	3.0264
	2010-01-29	04:40:00	5.268	3.0744
	2010-01-29	04:50:00	5.1216	2.7096
	2010-01-29	05:00:00	5.1336	3.048
	2010-01-29	05:10:00	5.1768	2.8248
	2010-01-29	05:20:00	5.1264	3.2784
	2010-01-29	05:30:00	5.184	2.7552
	2010-01-29	05:40:00	5.0184	3.2448
	2010-01-29	05:50:00	5.2224	2.832
	2010-01-29	06:00:00	5.1528	3.0192
	2010-01-29	06:10:00	5.172	2.868
	2010-01-29	06:20:00	5.2392	2.556
	2010-01-29	06:30:00	5.2824	2.8392
	2010-01-29	06:40:00	6.3672	3.768
	2010-01-29	06:50:00	7.3824	4.8144
	2010-01-29	07:00:00	8.3664	5.3568
	2010-01-29	07:10:00	8.184	4.884
	2010-01-29	07:20:00	8.3976	4.3752
	2010-01-29	07:30:00	8.1696	4.7232
	2010-01-29	07:40:00	8.232	4.5768
	2010-01-29	07:50:00	8.328	8.8992
	2010-01-29	08:00:00	8.484	10.3296
	2010-01-29	08:10:00	8.5728	6.048
	2010-01-29	08:20:00	9.4488	5.7096
	2010-01-29	08:30:00	10.164	6.9288
	2010-01-29	08:40:00	10.7016	7.1664
	2010-01-29	08:50:00	11.3664	6.7776
	2010-01-29	09:00:00	10.9368	6.4176
	2010-01-29	09:10:00	10.8936	7.2312
	2010-01-29	09:20:00	11.1096	9.096
	2010-01-29	09:30:00	12.024	8.016
	2010-01-29	09:40:00	11.376	8.0496
	2010-01-29	09:50:00	11.3424	8.8992
	2010-01-29	10:00:00	11.4192	8.976
	2010-01-29	10:10:00	11.3712	6.6144
	2010-01-29	10:20:00	11.304	7.3416
	2010-01-29	10:30:00	11.6328	7.0032
	2010-01-29	10:40:00	11.2128	8.4984
	2010-01-29	10:50:00	11.496	8.1792
	2010-01-29	11:00:00	11.376	7.7352
	2010-01-29	11:10:00	11.4528	7.4112
	2010-01-29	11:20:00	11.4912	8.7288
	2010-01-29	11:30:00	11.6856	8.0832
	2010-01-29	11:40:00	12.0888	8.0352
	2010-01-29	11:50:00	12.2088	8.196
	2010-01-29	12:00:00	11.5488	6.8136
	2010-01-29	12:10:00	11.484	7.6392
	2010-01-29	12:20:00	11.3712	7.1976
	2010-01-29	12:30:00	11.076	7.7856
	2010-01-29	12:40:00	11.7168	7.704
	2010-01-29	12:50:00	10.764	7.7136
	2010-01-29	13:00:00	10.38	6.8928
	2010-01-29	13:10:00	10.776	7.8696
	2010-01-29	13:20:00	10.5984	8.7336
	2010-01-29	13:30:00	10.7664	6.4752
	2010-01-29	13:40:00	11.4744	7.452
	2010-01-29	13:50:00	10.92	8.2464
	2010-01-29	14:00:00	11.0808	7.8024
	2010-01-29	14:10:00	11.3208	8.0016
	2010-01-29	14:20:00	11.1528	9.3192
	2010-01-29	14:30:00	11.2536	8.1312
	2010-01-29	14:40:00	11.1	8.7384
	2010-01-29	14:50:00	11.3784	7.0584
	2010-01-29	15:00:00	11.2128	9.2088
	2010-01-29	15:10:00	10.8168	6.1368
	2010-01-29	15:20:00	11.2632	8.3832
	2010-01-29	15:30:00	10.452	7.8096
	2010-01-29	15:40:00	10.7256	7.9152
	2010-01-29	15:50:00	10.4016	7.4712
	2010-01-29	16:00:00	10.4952	6.912
	2010-01-29	16:10:00	10.5432	6.0336
	2010-01-29	16:20:00	10.3488	5.9304
	2010-01-29	16:30:00	9.5064	5.4408
	2010-01-29	16:40:00	8.8632	5.5488
	2010-01-29	16:50:00	8.4312	5.4768
	2010-01-29	17:00:00	7.7808	5.4648
	2010-01-29	17:10:00	7.236	4.4208
	2010-01-29	17:20:00	6.9384	4.9656
	2010-01-29	17:30:00	6.4944	4.3608
	2010-01-29	17:40:00	6.5184	4.2288
	2010-01-29	17:50:00	6.7608	4.6056
	2010-01-29	18:00:00	6.456	4.5
	2010-01-29	18:10:00	6.8928	4.5312
	2010-01-29	18:20:00	6.4992	4.4952
	2010-01-29	18:30:00	6.4032	4.3896
	2010-01-29	18:40:00	5.5776	3.2688
	2010-01-29	18:50:00	5.364	3.0528
	2010-01-29	19:00:00	6.1248	2.46
	2010-01-29	19:10:00	6.096	2.6088
	2010-01-29	19:20:00	5.3472	2.1384
	2010-01-29	19:30:00	5.4336	2.1696
	2010-01-29	19:40:00	5.6832	2.4336
	2010-01-29	19:50:00	5.556	2.544
	2010-01-29	20:00:00	5.0592	2.1432
	2010-01-29	20:10:00	5.508	2.5584
	2010-01-29	20:20:00	5.2464	1.872
	2010-01-29	20:30:00	5.568	1.8168
	2010-01-29	20:40:00	5.3064	2.352
	2010-01-29	20:50:00	5.052	2.2416
	2010-01-29	21:00:00	5.1888	2.3472
	2010-01-29	21:10:00	5.0088	2.1696
	2010-01-29	21:20:00	5.1744	2.3928
	2010-01-29	21:30:00	5.1072	2.0448
	2010-01-29	21:40:00	5.0712	2.7
	2010-01-29	21:50:00	5.352	1.9224
	2010-01-29	22:00:00	5.0928	2.136
	2010-01-29	22:10:00	5.2392	2.0616
	2010-01-29	22:20:00	4.9464	2.4888
	2010-01-29	22:30:00	5.3304	2.3088
	2010-01-29	22:40:00	5.0544	2.388
	2010-01-29	22:50:00	5.172	1.8888
	2010-01-29	23:00:00	5.196	2.16
	2010-01-29	23:10:00	5.088	2.1408
	2010-01-29	23:20:00	5.112	2.2296
	2010-01-29	23:30:00	5.0112	2.6568
	2010-01-29	23:40:00	5.2104	2.2968
	2010-01-29	23:50:00	4.8912	2.4936
	2010-01-30	00:00:00	5.2488	2.1912
	2010-01-30	00:10:00	5.0472	2.1504
	2010-01-30	00:20:00	5.0952	2.196
	2010-01-30	00:30:00	5.0688	1.8936
	2010-01-30	00:40:00	5.1072	2.6592
	2010-01-30	00:50:00	5.0952	2.3016
	2010-01-30	01:00:00	5.004	2.6976
	2010-01-30	01:10:00	5.1264	2.2704
	2010-01-30	01:20:00	5.0184	2.28
	2010-01-30	01:30:00	5.1	1.9128
	2010-01-30	01:40:00	5.0712	2.0376
	2010-01-30	01:50:00	5.112	2.1576
	2010-01-30	02:00:00	5.028	2.592
	2010-01-30	02:10:00	5.1552	2.244
	2010-01-30	02:20:00	5.076	2.0904
	2010-01-30	02:30:00	5.0472	2.1168
	2010-01-30	02:40:00	5.1576	1.896
	2010-01-30	02:50:00	5.0688	2.4888
	2010-01-30	03:00:00	5.0712	2.2296
	2010-01-30	03:10:00	5.0688	2.6592
	2010-01-30	03:20:00	5.064	2.1576
	2010-01-30	03:30:00	4.9584	2.4072
	2010-01-30	03:40:00	5.088	1.9056
	2010-01-30	03:50:00	5.0136	2.1624
	2010-01-30	04:00:00	5.0136	2.0016
	2010-01-30	04:10:00	5.0712	2.0928
	2010-01-30	04:20:00	4.9416	2.196
	2010-01-30	04:30:00	5.016	2.0952
	2010-01-30	04:40:00	4.9824	2.5824
	2010-01-30	04:50:00	4.9824	2.364
	2010-01-30	05:00:00	5.0448	2.1144
	2010-01-30	05:10:00	5.1816	1.872
	2010-01-30	05:20:00	5.1072	2.1528
	2010-01-30	05:30:00	5.1744	2.3232
	2010-01-30	05:40:00	4.8984	2.5872
	2010-01-30	05:50:00	5.0112	2.4048
	2010-01-30	06:00:00	4.9392	2.1672
	2010-01-30	06:10:00	5.1384	2.1696
	2010-01-30	06:20:00	4.944	2.1672
	2010-01-30	06:30:00	5.1648	2.2464
	2010-01-30	06:40:00	4.932	2.1024
	2010-01-30	06:50:00	5.1816	2.208
	2010-01-30	07:00:00	5.0136	2.2104
	2010-01-30	07:10:00	5.1456	2.0232
	2010-01-30	07:20:00	4.9848	2.5128
	2010-01-30	07:30:00	5.2008	2.0904
	2010-01-30	07:40:00	4.9368	2.4
	2010-01-30	07:50:00	5.1936	1.968
	2010-01-30	08:00:00	4.9392	2.4528
	2010-01-30	08:10:00	5.124	2.5272
	2010-01-30	08:20:00	4.9224	2.664
	2010-01-30	08:30:00	5.0856	2.3544
	2010-01-30	08:40:00	4.9272	1.9752
	2010-01-30	08:50:00	5.1864	2.5488
	2010-01-30	09:00:00	4.8576	2.0616
	2010-01-30	09:10:00	5.16	3.0168
	2010-01-30	09:20:00	4.896	2.4504
	2010-01-30	09:30:00	5.2776	2.7984
	2010-01-30	09:40:00	4.9488	1.9728
	2010-01-30	09:50:00	5.0664	2.2632
	2010-01-30	10:00:00	4.932	2.2416
	2010-01-30	10:10:00	5.1528	2.676
	2010-01-30	10:20:00	4.8696	2.2248
	2010-01-30	10:30:00	5.1408	2.304
	2010-01-30	10:40:00	4.9392	2.3664
	2010-01-30	10:50:00	5.088	2.3616
	2010-01-30	11:00:00	4.9968	2.5968
	2010-01-30	11:10:00	5.2704	2.0904
	2010-01-30	11:20:00	4.9344	2.3088
	2010-01-30	11:30:00	5.1648	2.28
	2010-01-30	11:40:00	4.9272	2.8752
	2010-01-30	11:50:00	5.1432	2.5896
	2010-01-30	12:00:00	5.1984	2.5296
	2010-01-30	12:10:00	5.0832	2.3088
	2010-01-30	12:20:00	5.052	2.3016
	2010-01-30	12:30:00	5.1264	2.3184
	2010-01-30	12:40:00	5.0184	2.6496
	2010-01-30	12:50:00	5.0952	2.724
	2010-01-30	13:00:00	5.0856	2.3544
	2010-01-30	13:10:00	4.9872	2.052
	2010-01-30	13:20:00	5.4384	2.2944
	2010-01-30	13:30:00	5.1	2.2056
	2010-01-30	13:40:00	5.22	2.5416
	2010-01-30	13:50:00	5.4216	2.46
	2010-01-30	14:00:00	6.3624	2.3976
	2010-01-30	14:10:00	5.3376	2.6472
	2010-01-30	14:20:00	5.0592	2.46
	2010-01-30	14:30:00	6.0024	2.7
	2010-01-30	14:40:00	5.7288	2.652
	2010-01-30	14:50:00	5.6664	3.1464
	2010-01-30	15:00:00	5.9664	2.7
	2010-01-30	15:10:00	5.7336	3
	2010-01-30	15:20:00	6.264	2.8392
	2010-01-30	15:30:00	5.6976	2.9304
	2010-01-30	15:40:00	5.94	2.652
	2010-01-30	15:50:00	5.5824	2.652
	2010-01-30	16:00:00	5.6256	2.8872
	2010-01-30	16:10:00	5.0232	2.3664
	2010-01-30	16:20:00	5.6712	2.6592
	2010-01-30	16:30:00	5.0136	2.3328
	2010-01-30	16:40:00	5.2176	2.1696
	2010-01-30	16:50:00	5.7144	2.3208
	2010-01-30	17:00:00	5.1768	2.3136
	2010-01-30	17:10:00	4.968	2.4792
	2010-01-30	17:20:00	5.1144	2.2104
	2010-01-30	17:30:00	4.9752	2.6064
	2010-01-30	17:40:00	5.4216	2.3616
	2010-01-30	17:50:00	5.1456	2.6352
	2010-01-30	18:00:00	5.196	2.304
	2010-01-30	18:10:00	5.3736	2.4216
	2010-01-30	18:20:00	5.3928	1.8
	2010-01-30	18:30:00	4.9632	2.4384
	2010-01-30	18:40:00	5.22	2.5152
	2010-01-30	18:50:00	4.9248	2.5536
	2010-01-30	19:00:00	5.2224	2.1672
	2010-01-30	19:10:00	5.3568	1.9464
	2010-01-30	19:20:00	5.2152	2.4216
	2010-01-30	19:30:00	4.944	1.9824
	2010-01-30	19:40:00	5.2104	2.8512
	2010-01-30	19:50:00	4.9968	2.2344
	2010-01-30	20:00:00	5.424	2.208
	2010-01-30	20:10:00	5.328	2.172
	2010-01-30	20:20:00	5.52	2.1216
	2010-01-30	20:30:00	4.9536	2.1336
	2010-01-30	20:40:00	5.1792	2.1648
	2010-01-30	20:50:00	4.8912	2.1912
	2010-01-30	21:00:00	5.1504	2.4528
	2010-01-30	21:10:00	4.9344	2.4264
	2010-01-30	21:20:00	5.136	2.172
	2010-01-30	21:30:00	4.968	1.9824
	2010-01-30	21:40:00	5.2008	2.1552
	2010-01-30	21:50:00	5.0304	2.0304
	2010-01-30	22:00:00	5.1216	2.4408
	2010-01-30	22:10:00	5.1864	2.3112
	2010-01-30	22:20:00	5.16	2.2896
	2010-01-30	22:30:00	5.0304	2.0352
	2010-01-30	22:40:00	5.052	2.1216
	2010-01-30	22:50:00	5.0304	2.1672
	2010-01-30	23:00:00	5.1576	2.2608
	2010-01-30	23:10:00	5.0184	2.5464
	2010-01-30	23:20:00	5.0424	2.0568
	2010-01-30	23:30:00	5.0472	2.3568
	2010-01-30	23:40:00	5.1144	1.8792
	2010-01-30	23:50:00	4.9536	2.2992
	2010-01-31	00:00:00	5.1216	2.1936
	2010-01-31	00:10:00	5.0112	2.1768
	2010-01-31	00:20:00	4.9944	2.3832
	2010-01-31	00:30:00	5.0088	2.1768
	2010-01-31	00:40:00	5.0472	2.0808
	2010-01-31	00:50:00	5.0592	2.196
	2010-01-31	01:00:00	4.9776	2.34
	2010-01-31	01:10:00	5.1456	2.0784
	2010-01-31	01:20:00	5.0184	2.1768
	2010-01-31	01:30:00	5.04	2.0352
	2010-01-31	01:40:00	4.9752	2.412
	2010-01-31	01:50:00	5.1192	2.0568
	2010-01-31	02:00:00	4.9536	1.8216
	2010-01-31	02:10:00	5.0616	2.0856
	2010-01-31	02:20:00	4.9224	2.1792
	2010-01-31	02:30:00	5.1768	2.4696
	2010-01-31	02:40:00	4.8624	1.9128
	2010-01-31	02:50:00	5.1264	2.0832
	2010-01-31	03:00:00	4.9752	1.8552
	2010-01-31	03:10:00	5.0832	2.0928
	2010-01-31	03:20:00	4.9272	2.7864
	2010-01-31	03:30:00	5.1312	2.0688
	2010-01-31	03:40:00	4.9536	1.8288
	2010-01-31	03:50:00	5.1336	1.8384
	2010-01-31	04:00:00	5.0616	2.3616
	2010-01-31	04:10:00	5.1888	2.16
	2010-01-31	04:20:00	4.9968	2.4312
	2010-01-31	04:30:00	5.004	2.376
	2010-01-31	04:40:00	4.9296	1.8216
	2010-01-31	04:50:00	4.9728	2.3376
	2010-01-31	05:00:00	4.92	2.1072
	2010-01-31	05:10:00	4.9632	2.4552
	2010-01-31	05:20:00	4.9872	2.1888
	2010-01-31	05:30:00	4.8888	2.5368
	2010-01-31	05:40:00	4.9896	1.848
	2010-01-31	05:50:00	4.9344	2.1816
	2010-01-31	06:00:00	5.0304	2.1792
	2010-01-31	06:10:00	4.9368	2.2776
	2010-01-31	06:20:00	5.076	2.376
	2010-01-31	06:30:00	4.944	2.1984
	2010-01-31	06:40:00	5.04	2.0976
	2010-01-31	06:50:00	5.0016	2.2536
	2010-01-31	07:00:00	5.0832	2.2536
	2010-01-31	07:10:00	4.9728	2.3904
	2010-01-31	07:20:00	5.124	2.4888
	2010-01-31	07:30:00	4.9632	2.16
	2010-01-31	07:40:00	5.0136	2.1456
	2010-01-31	07:50:00	5.1672	2.2584
	2010-01-31	08:00:00	5.0544	1.9872
	2010-01-31	08:10:00	4.9632	2.4696
	2010-01-31	08:20:00	5.004	2.0664
	2010-01-31	08:30:00	4.9992	2.5152
	2010-01-31	08:40:00	5.1024	2.2368
	2010-01-31	08:50:00	5.0376	2.2584
	2010-01-31	09:00:00	4.9512	2.2296
	2010-01-31	09:10:00	5.0256	2.6088
	2010-01-31	09:20:00	4.9872	2.3832
	2010-01-31	09:30:00	5.0328	2.3016
	2010-01-31	09:40:00	4.9632	2.5104
	2010-01-31	09:50:00	5.0664	2.172
	2010-01-31	10:00:00	4.9632	2.532
	2010-01-31	10:10:00	5.0328	2.2512
	2010-01-31	10:20:00	5.028	2.7528
	2010-01-31	10:30:00	4.9488	2.0184
	2010-01-31	10:40:00	5.1768	2.5128
	2010-01-31	10:50:00	4.98	2.292
	2010-01-31	11:00:00	5.016	2.616
	2010-01-31	11:10:00	4.9464	2.3424
	2010-01-31	11:20:00	5.04	2.3856
	2010-01-31	11:30:00	5.2536	2.2656
	2010-01-31	11:40:00	5.0784	2.4264
	2010-01-31	11:50:00	5.0184	2.6304
	2010-01-31	12:00:00	5.0208	2.664
	2010-01-31	12:10:00	5.1648	2.424
	2010-01-31	12:20:00	5.22	2.0376
	2010-01-31	12:30:00	4.9728	2.2488
	2010-01-31	12:40:00	5.016	2.5896
	2010-01-31	12:50:00	5.0592	2.4864
	2010-01-31	13:00:00	5.1024	2.5032
	2010-01-31	13:10:00	5.04	2.04
	2010-01-31	13:20:00	4.9824	2.3088
	2010-01-31	13:30:00	5.2584	2.2728
	2010-01-31	13:40:00	5.2488	2.8776
	2010-01-31	13:50:00	5.3016	2.7768
	2010-01-31	14:00:00	5.5488	2.148
	2010-01-31	14:10:00	5.9112	2.3328
	2010-01-31	14:20:00	5.6688	2.0904
	2010-01-31	14:30:00	5.4744	2.7096
	2010-01-31	14:40:00	4.92	2.4864
	2010-01-31	14:50:00	5.316	2.6232
	2010-01-31	15:00:00	5.6664	2.1288
	2010-01-31	15:10:00	5.2416	2.3016
	2010-01-31	15:20:00	5.3784	2.1816
	2010-01-31	15:30:00	5.0928	2.88
	2010-01-31	15:40:00	4.968	2.364
	2010-01-31	15:50:00	4.992	2.328
	2010-01-31	16:00:00	5.016	2.3304
	2010-01-31	16:10:00	5.1336	2.136
	2010-01-31	16:20:00	5.076	2.7936
	2010-01-31	16:30:00	5.064	2.2632
	2010-01-31	16:40:00	5.1528	2.6184
	2010-01-31	16:50:00	4.9584	2.1336
	2010-01-31	17:00:00	5.0832	2.5416
	2010-01-31	17:10:00	4.9128	2.3424
	2010-01-31	17:20:00	5.3856	2.3664
	2010-01-31	17:30:00	5.088	2.6208
	2010-01-31	17:40:00	5.1072	2.4456
	2010-01-31	17:50:00	5.0688	2.088
	2010-01-31	18:00:00	5.184	2.2992
	2010-01-31	18:10:00	5.0016	2.0568
	2010-01-31	18:20:00	5.3184	2.4864
	2010-01-31	18:30:00	5.1264	2.1408
	2010-01-31	18:40:00	5.8416	1.92
	2010-01-31	18:50:00	5.7312	2.4624
	2010-01-31	19:00:00	6.3	2.2848
	2010-01-31	19:10:00	5.0136	2.196
	2010-01-31	19:20:00	5.6304	2.1336
	2010-01-31	19:30:00	4.9848	2.2584
	2010-01-31	19:40:00	5.0592	2.3904
	2010-01-31	19:50:00	5.4552	2.112
	2010-01-31	20:00:00	5.148	1.908
	2010-01-31	20:10:00	5.2776	2.1264
	2010-01-31	20:20:00	5.364	2.1624
	2010-01-31	20:30:00	5.0568	2.5848
	2010-01-31	20:40:00	4.944	2.1168
	2010-01-31	20:50:00	5.1	2.3832
	2010-01-31	21:00:00	4.9224	2.2536
	2010-01-31	21:10:00	5.0688	2.4456
	2010-01-31	21:20:00	5.0016	2.1
	2010-01-31	21:30:00	5.2272	2.688
	2010-01-31	21:40:00	4.956	1.8792
	2010-01-31	21:50:00	5.1	2.3568
	2010-01-31	22:00:00	4.9944	2.22
	2010-01-31	22:10:00	5.0472	2.0976
	2010-01-31	22:20:00	5.172	2.4048
	2010-01-31	22:30:00	5.1048	1.944
	2010-01-31	22:40:00	4.9488	2.2224
	2010-01-31	22:50:00	5.1	2.196
	2010-01-31	23:00:00	5.0208	2.2896
	2010-01-31	23:10:00	4.956	2.172
	2010-01-31	23:20:00	5.0208	2.4
	2010-01-31	23:30:00	5.0232	1.9248
	2010-01-31	23:40:00	5.004	2.1528
	2010-01-31	23:50:00	5.0064	2.04
	2010-02-01	00:00:00	5.0472	2.4216
	2010-02-01	00:10:00	4.9056	2.172
	2010-02-01	00:20:00	5.0976	2.112
	2010-02-01	00:30:00	4.956	2.3784
	2010-02-01	00:40:00	4.968	2.2656
	2010-02-01	00:50:00	4.9704	2.1384
	2010-02-01	01:00:00	5.2872	2.2152
	2010-02-01	01:10:00	4.86	1.8672
	2010-02-01	01:20:00	4.9968	2.5848
	2010-02-01	01:30:00	4.9656	2.0424
	2010-02-01	01:40:00	4.9536	2.1648
	2010-02-01	01:50:00	4.9896	2.0304
	2010-02-01	02:00:00	4.9824	1.8504
	2010-02-01	02:10:00	5.004	2.1072
	2010-02-01	02:20:00	4.9608	2.3136
	2010-02-01	02:30:00	5.0328	2.2728
	2010-02-01	02:40:00	4.9176	2.0112
	2010-02-01	02:50:00	5.052	1.8168
	2010-02-01	03:00:00	4.9344	2.1384
	2010-02-01	03:10:00	4.908	2.4
	2010-02-01	03:20:00	4.9584	1.9416
	2010-02-01	03:30:00	5.016	2.652
	2010-02-01	03:40:00	4.9104	1.992
	2010-02-01	03:50:00	5.0064	2.5104
	2010-02-01	04:00:00	4.968	2.0928
	2010-02-01	04:10:00	4.9512	2.3496
	2010-02-01	04:20:00	4.9632	2.1216
	2010-02-01	04:30:00	4.872	2.172
	2010-02-01	04:40:00	5.0016	2.4336
	2010-02-01	04:50:00	5.004	2.28
	2010-02-01	05:00:00	5.0808	2.2368
	2010-02-01	05:10:00	4.9488	2.0904
	2010-02-01	05:20:00	5.0568	2.1072
	2010-02-01	05:30:00	4.8504	2.4072
	2010-02-01	05:40:00	4.8912	2.2584
	2010-02-01	05:50:00	4.8744	1.86
	2010-02-01	06:00:00	4.8792	2.2632
	2010-02-01	06:10:00	4.9824	2.0712
	2010-02-01	06:20:00	4.9704	2.1552
	2010-02-01	06:30:00	5.04	2.4696
	2010-02-01	06:40:00	5.9736	3.012
	2010-02-01	06:50:00	7.0536	3.6984
	2010-02-01	07:00:00	7.764	4.0632
	2010-02-01	07:10:00	8.0808	3.9192
	2010-02-01	07:20:00	8.2512	3.5712
	2010-02-01	07:30:00	8.0088	4.2312
	2010-02-01	07:40:00	8.2632	3.8448
	2010-02-01	07:50:00	8.2224	3.7896
	2010-02-01	08:00:00	8.2608	7.6608
	2010-02-01	08:10:00	8.664	12.7296
	2010-02-01	08:20:00	9.9816	6.9912
	2010-02-01	08:30:00	10.4112	6.7632
	2010-02-01	08:40:00	10.9368	6.8016
	2010-02-01	08:50:00	11.1216	9.4032
	2010-02-01	09:00:00	11.076	8.0088
	2010-02-01	09:10:00	11.5896	9.1728
	2010-02-01	09:20:00	11.8368	8.2128
	2010-02-01	09:30:00	12.2304	7.8024
	2010-02-01	09:40:00	11.6832	10.3248
	2010-02-01	09:50:00	11.7384	7.4112
	2010-02-01	10:00:00	11.196	8.5896
	2010-02-01	10:10:00	11.3544	8.6424
	2010-02-01	10:20:00	11.7648	7.0008
	2010-02-01	10:30:00	11.5296	7.0848
	2010-02-01	10:40:00	11.736	9.5136
	2010-02-01	10:50:00	11.9664	10.92
	2010-02-01	11:00:00	11.8536	9.3576
	2010-02-01	11:10:00	11.7864	9.6024
	2010-02-01	11:20:00	11.8296	8.0592
	2010-02-01	11:30:00	11.9088	9.6384
	2010-02-01	11:40:00	12.588	7.5408
	2010-02-01	11:50:00	11.6088	8.5296
	2010-02-01	12:00:00	11.6112	7.2672
	2010-02-01	12:10:00	10.9584	7.9248
	2010-02-01	12:20:00	10.956	7.2552
	2010-02-01	12:30:00	10.9512	8.2512
	2010-02-01	12:40:00	10.896	8.112
	2010-02-01	12:50:00	10.884	7.9272
	2010-02-01	13:00:00	11.0352	7.7376
	2010-02-01	13:10:00	10.8624	7.3416
	2010-02-01	13:20:00	11.1216	9.4368
	2010-02-01	13:30:00	10.8696	7.6464
	2010-02-01	13:40:00	11.2128	8.8656
	2010-02-01	13:50:00	11.4144	8.5416
	2010-02-01	14:00:00	11.2488	9.9408
	2010-02-01	14:10:00	11.4048	8.352
	2010-02-01	14:20:00	11.2608	8.304
	2010-02-01	14:30:00	10.9632	9.2472
	2010-02-01	14:40:00	10.8144	9.5472
	2010-02-01	14:50:00	11.016	7.1304
	2010-02-01	15:00:00	11.1648	7.6824
	2010-02-01	15:10:00	11.1936	8.2344
	2010-02-01	15:20:00	10.8144	8.5848
	2010-02-01	15:30:00	10.8192	7.6344
	2010-02-01	15:40:00	10.86	7.9896
	2010-02-01	15:50:00	10.7616	8.1456
	2010-02-01	16:00:00	10.8648	7.728
	2010-02-01	16:10:00	10.6536	8.028
	2010-02-01	16:20:00	10.4328	6.7824
	2010-02-01	16:30:00	9.9528	6.828
	2010-02-01	16:40:00	9.6912	6.372
	2010-02-01	16:50:00	9.2424	6.54
	2010-02-01	17:00:00	9.024	6.768
	2010-02-01	17:10:00	8.4768	6.1776
	2010-02-01	17:20:00	8.1192	5.8512
	2010-02-01	17:30:00	7.9248	5.5896
	2010-02-01	17:40:00	6.4896	4.9608
	2010-02-01	17:50:00	5.6256	4.1496
	2010-02-01	18:00:00	5.8008	3.4512
	2010-02-01	18:10:00	5.34	3.636
	2010-02-01	18:20:00	5.1456	3.3384
	2010-02-01	18:30:00	5.112	3.6576
	2010-02-01	18:40:00	5.448	3.6072
	2010-02-01	18:50:00	6.012	3.7032
	2010-02-01	19:00:00	6.0144	3.4632
	2010-02-01	19:10:00	4.9896	2.844
	2010-02-01	19:20:00	5.592	3.3408
	2010-02-01	19:30:00	4.9272	3.5472
	2010-02-01	19:40:00	5.1408	3.1848
	2010-02-01	19:50:00	4.9344	2.604
	2010-02-01	20:00:00	4.9896	2.8056
	2010-02-01	20:10:00	5.2584	2.736
	2010-02-01	20:20:00	5.1096	3.0336
	2010-02-01	20:30:00	5.2488	3.0744
	2010-02-01	20:40:00	4.8432	2.76
	2010-02-01	20:50:00	5.0904	2.5272
	2010-02-01	21:00:00	5.0208	2.7696
	2010-02-01	21:10:00	5.0376	3.0552
	2010-02-01	21:20:00	4.8648	3.2856
	2010-02-01	21:30:00	5.1528	2.5392
	2010-02-01	21:40:00	4.824	2.82
	2010-02-01	21:50:00	4.9608	2.7576
	2010-02-01	22:00:00	4.836	3.4248
	2010-02-01	22:10:00	5.0664	2.7936
	2010-02-01	22:20:00	4.8504	2.8656
	2010-02-01	22:30:00	5.112	2.5368
	2010-02-01	22:40:00	5.0856	2.8272
	2010-02-01	22:50:00	5.0688	2.8704
	2010-02-01	23:00:00	5.1672	2.8872
	2010-02-01	23:10:00	5.0688	2.8608
	2010-02-01	23:20:00	5.052	2.6064
	2010-02-01	23:30:00	4.9272	3.336
	2010-02-01	23:40:00	5.0976	2.7384
	2010-02-01	23:50:00	4.884	3.4104
	2010-02-02	00:00:00	5.1048	2.5152
	2010-02-02	00:10:00	4.932	2.9592
	2010-02-02	00:20:00	5.1192	2.784
	2010-02-02	00:30:00	4.8528	2.988
	2010-02-02	00:40:00	5.0184	2.724
	2010-02-02	00:50:00	4.932	2.5944
	2010-02-02	01:00:00	4.9752	3.0504
	2010-02-02	01:10:00	4.9224	2.6832
	2010-02-02	01:20:00	5.0208	3.1656
	2010-02-02	01:30:00	4.9008	2.832
	2010-02-02	01:40:00	4.98	2.9424
	2010-02-02	01:50:00	4.9872	2.8632
	2010-02-02	02:00:00	5.04	2.8392
	2010-02-02	02:10:00	4.8912	2.8752
	2010-02-02	02:20:00	5.0424	3.0864
	2010-02-02	02:30:00	4.92	3.096
	2010-02-02	02:40:00	4.9776	2.8656
	2010-02-02	02:50:00	4.9992	2.6304
	2010-02-02	03:00:00	4.9896	2.88
	2010-02-02	03:10:00	4.968	2.904
	2010-02-02	03:20:00	4.92	3.6528
	2010-02-02	03:30:00	5.0304	2.7672
	2010-02-02	03:40:00	4.9488	2.5512
	2010-02-02	03:50:00	4.9944	2.544
	2010-02-02	04:00:00	4.872	3.1368
	2010-02-02	04:10:00	5.1144	3.2112
	2010-02-02	04:20:00	4.776	2.7696
	2010-02-02	04:30:00	5.0064	2.808
	2010-02-02	04:40:00	4.7904	2.5176
	2010-02-02	04:50:00	4.9296	2.928
	2010-02-02	05:00:00	4.752	3.0432
	2010-02-02	05:10:00	4.9968	3.2832
	2010-02-02	05:20:00	4.7736	2.5392
	2010-02-02	05:30:00	4.9608	3.0192
	2010-02-02	05:40:00	4.8432	2.7
	2010-02-02	05:50:00	4.896	3.2064
	2010-02-02	06:00:00	4.8552	3.108
	2010-02-02	06:10:00	5.0736	2.844
	2010-02-02	06:20:00	4.824	2.8656
	2010-02-02	06:30:00	5.2512	3.0696
	2010-02-02	06:40:00	6.2544	4.2072
	2010-02-02	06:50:00	7.2432	4.3128
	2010-02-02	07:00:00	7.8672	5.256
	2010-02-02	07:10:00	7.9416	4.7496
	2010-02-02	07:20:00	8.196	4.3728
	2010-02-02	07:30:00	7.9416	4.8288
	2010-02-02	07:40:00	8.0568	4.8696
	2010-02-02	07:50:00	8.0376	5.0736
	2010-02-02	08:00:00	8.244	12.2616
	2010-02-02	08:10:00	8.8488	8.5992
	2010-02-02	08:20:00	9.7704	6.8736
	2010-02-02	08:30:00	9.78	6.9768
	2010-02-02	08:40:00	10.7256	7.9152
	2010-02-02	08:50:00	10.716	6.66
	2010-02-02	09:00:00	10.9272	7.7976
	2010-02-02	09:10:00	10.68	7.6272
	2010-02-02	09:20:00	11.28	9.0432
	2010-02-02	09:30:00	11.2224	7.2552
	2010-02-02	09:40:00	11.8368	8.5008
	2010-02-02	09:50:00	11.8536	8.5728
	2010-02-02	10:00:00	11.784	8.6592
	2010-02-02	10:10:00	11.544	9.2304
	2010-02-02	10:20:00	11.2152	8.9688
	2010-02-02	10:30:00	11.3256	9.3312
	2010-02-02	10:40:00	11.7456	8.004
	2010-02-02	10:50:00	11.2632	8.856
	2010-02-02	11:00:00	10.8768	8.4792
	2010-02-02	11:10:00	10.8072	8.8776
	2010-02-02	11:20:00	11.6904	7.9776
	2010-02-02	11:30:00	11.7768	8.6448
	2010-02-02	11:40:00	11.8008	7.5
	2010-02-02	11:50:00	11.4552	8.0208
	2010-02-02	12:00:00	11.424	7.7256
	2010-02-02	12:10:00	11.1048	8.2032
	2010-02-02	12:20:00	10.5096	8.9784
	2010-02-02	12:30:00	10.2168	8.7936
	2010-02-02	12:40:00	10.2576	10.6368
	2010-02-02	12:50:00	10.3128	8.0712
	2010-02-02	13:00:00	10.3536	7.9824
	2010-02-02	13:10:00	10.4232	8.9376
	2010-02-02	13:20:00	10.0488	8.6424
	2010-02-02	13:30:00	10.7688	8.4072
	2010-02-02	13:40:00	10.3632	8.3448
	2010-02-02	13:50:00	10.8792	8.7816
	2010-02-02	14:00:00	11.2896	8.0352
	2010-02-02	14:10:00	10.548	8.256
	2010-02-02	14:20:00	10.4664	6.696
	2010-02-02	14:30:00	10.476	7.3776
	2010-02-02	14:40:00	10.5336	7.0824
	2010-02-02	14:50:00	11.2128	6.852
	2010-02-02	15:00:00	11.304	8.5752
	2010-02-02	15:10:00	11.6592	7.9632
	2010-02-02	15:20:00	11.6448	8.4576
	2010-02-02	15:30:00	11.0184	7.8768
	2010-02-02	15:40:00	10.5816	9.9384
	2010-02-02	15:50:00	10.4976	8.3328
	2010-02-02	16:00:00	10.2216	7.6536
	2010-02-02	16:10:00	10.2648	6.516
	2010-02-02	16:20:00	10.3488	7.0608
	2010-02-02	16:30:00	10.2	6.6096
	2010-02-02	16:40:00	9.7944	6.396
	2010-02-02	16:50:00	9.8352	6.72
	2010-02-02	17:00:00	9.4968	6.4008
	2010-02-02	17:10:00	8.6256	6.0672
	2010-02-02	17:20:00	7.6296	6.1224
	2010-02-02	17:30:00	7.584	5.8704
	2010-02-02	17:40:00	7.3248	5.724
	2010-02-02	17:50:00	7.2864	6.072
	2010-02-02	18:00:00	7.2576	5.6976
	2010-02-02	18:10:00	5.7456	4.4976
	2010-02-02	18:20:00	5.436	4.212
	2010-02-02	18:30:00	5.6328	4.2336
	2010-02-02	18:40:00	5.712	4.284
	2010-02-02	18:50:00	5.9424	4.3344
	2010-02-02	19:00:00	5.9904	3.9384
	2010-02-02	19:10:00	5.676	4.224
	2010-02-02	19:20:00	5.9832	4.0728
	2010-02-02	19:30:00	5.5464	4.14
	2010-02-02	19:40:00	5.5968	4.8216
	2010-02-02	19:50:00	5.2224	3.468
	2010-02-02	20:00:00	5.1696	3.3216
	2010-02-02	20:10:00	5.1768	3.5016
	2010-02-02	20:20:00	5.1648	3.4272
	2010-02-02	20:30:00	5.088	3.8736
	2010-02-02	20:40:00	5.2944	3.4344
	2010-02-02	20:50:00	5.1072	3.564
	2010-02-02	21:00:00	5.2176	3.0648
	2010-02-02	21:10:00	5.112	3.456
	2010-02-02	21:20:00	5.1144	3.408
	2010-02-02	21:30:00	5.268	3.5976
	2010-02-02	21:40:00	5.004	3.696
	2010-02-02	21:50:00	5.268	3.7512
	2010-02-02	22:00:00	5.1624	3.6312
	2010-02-02	22:10:00	5.136	3.3456
	2010-02-02	22:20:00	5.1792	3.672
	2010-02-02	22:30:00	5.0616	3.0744
	2010-02-02	22:40:00	5.2488	3.4968
	2010-02-02	22:50:00	5.0136	3.7248
	2010-02-02	23:00:00	5.1576	3.5928
	2010-02-02	23:10:00	5.1816	3.3192
	2010-02-02	23:20:00	5.0928	3.6816
	2010-02-02	23:30:00	5.124	2.9616
	2010-02-02	23:40:00	5.1792	3.1368
	2010-02-02	23:50:00	5.1576	3.1464
	2010-02-03	00:00:00	5.1552	3.5736
	2010-02-03	00:10:00	5.0664	3.5184
	2010-02-03	00:20:00	5.2104	3.5592
	2010-02-03	00:30:00	5.1504	3.7752
	2010-02-03	00:40:00	5.0808	3.0024
	2010-02-03	00:50:00	5.2632	3.468
	2010-02-03	01:00:00	5.1216	2.8128
	2010-02-03	01:10:00	5.3256	3.5112
	2010-02-03	01:20:00	5.1624	3.408
	2010-02-03	01:30:00	5.1984	3.8088
	2010-02-03	01:40:00	5.1816	3.4968
	2010-02-03	01:50:00	5.0616	2.9496
	2010-02-03	02:00:00	5.2272	3.8232
	2010-02-03	02:10:00	5.0112	3.0552
	2010-02-03	02:20:00	5.2752	3.5112
	2010-02-03	02:30:00	5.0856	3.492
	2010-02-03	02:40:00	5.2752	3.6552
	2010-02-03	02:50:00	5.364	3.6144
	2010-02-03	03:00:00	5.0424	3.8568
	2010-02-03	03:10:00	5.2512	3.1056
	2010-02-03	03:20:00	5.0304	3.4296
	2010-02-03	03:30:00	5.2032	3.1488
	2010-02-03	03:40:00	5.172	3.7296
	2010-02-03	03:50:00	5.1336	3.108
	2010-02-03	04:00:00	5.1336	3.0648
	2010-02-03	04:10:00	5.1	3.9456
	2010-02-03	04:20:00	5.1792	3.1776
	2010-02-03	04:30:00	4.968	3.2088
	2010-02-03	04:40:00	5.0568	3.1848
	2010-02-03	04:50:00	5.1288	3.4968
	2010-02-03	05:00:00	5.0448	3.5352
	2010-02-03	05:10:00	5.0376	3.1296
	2010-02-03	05:20:00	5.0544	3.576
	2010-02-03	05:30:00	5.148	3.6408
	2010-02-03	05:40:00	5.0736	3.216
	2010-02-03	05:50:00	4.956	4.0512
	2010-02-03	06:00:00	5.2104	3.228
	2010-02-03	06:10:00	5.052	3.6984
	2010-02-03	06:20:00	5.0784	3.0624
	2010-02-03	06:30:00	5.2248	3.5208
	2010-02-03	06:40:00	6.4248	4.4784
	2010-02-03	06:50:00	7.3728	5.6424
	2010-02-03	07:00:00	8.0784	5.3832
	2010-02-03	07:10:00	8.1552	4.9176
	2010-02-03	07:20:00	8.4696	5.3904
	2010-02-03	07:30:00	8.0736	4.8912
	2010-02-03	07:40:00	8.0856	5.8968
	2010-02-03	07:50:00	8.3664	5.5848
	2010-02-03	08:00:00	9.3144	14.2488
	2010-02-03	08:10:00	8.9136	8.4144
	2010-02-03	08:20:00	9.576	7.56
	2010-02-03	08:30:00	10.0488	8.0832
	2010-02-03	08:40:00	10.6128	8.2848
	2010-02-03	08:50:00	10.7976	10.0584
	2010-02-03	09:00:00	11.9256	8.6688
	2010-02-03	09:10:00	12.3	7.2216
	2010-02-03	09:20:00	12.6888	9.4152
	2010-02-03	09:30:00	12.9408	8.2656
	2010-02-03	09:40:00	11.9232	8.0352
	2010-02-03	09:50:00	12.0528	7.92
	2010-02-03	10:00:00	10.9968	8.0688
	2010-02-03	10:10:00	11.136	7.7928
	2010-02-03	10:20:00	11.4264	8.9448
	2010-02-03	10:30:00	12.5208	10.1136
	2010-02-03	10:40:00	12.5784	9.9024
	2010-02-03	10:50:00	12.576	8.2656
	2010-02-03	11:00:00	10.9704	8.6304
	2010-02-03	11:10:00	11.2176	8.8392
	2010-02-03	11:20:00	11.0856	8.6256
	2010-02-03	11:30:00	11.8464	8.5128
	2010-02-03	11:40:00	11.9424	10.2072
	2010-02-03	11:50:00	12.816	9.7512
	2010-02-03	12:00:00	12.2664	9.3096
	2010-02-03	12:10:00	10.9944	9.06
	2010-02-03	12:20:00	11.3448	9.1992
	2010-02-03	12:30:00	11.0592	8.3688
	2010-02-03	12:40:00	11.1744	8.5872
	2010-02-03	12:50:00	10.7592	8.436
	2010-02-03	13:00:00	10.8312	8.5416
	2010-02-03	13:10:00	10.8408	9.9504
	2010-02-03	13:20:00	10.7616	8.8344
	2010-02-03	13:30:00	11.3304	8.8056
	2010-02-03	13:40:00	11.7048	8.4384
	2010-02-03	13:50:00	11.712	8.5176
	2010-02-03	14:00:00	12.036	10.5144
	2010-02-03	14:10:00	12.0192	8.4312
	2010-02-03	14:20:00	11.7264	9.4944
	2010-02-03	14:30:00	11.1384	7.7184
	2010-02-03	14:40:00	10.9728	8.7768
	2010-02-03	14:50:00	11.4528	8.2848
	2010-02-03	15:00:00	11.5488	8.0232
	2010-02-03	15:10:00	11.0616	8.4768
	2010-02-03	15:20:00	11.6688	8.304
	2010-02-03	15:30:00	11.9304	8.964
	2010-02-03	15:40:00	11.412	8.2728
	2010-02-03	15:50:00	11.6544	9.1008
	2010-02-03	16:00:00	11.2056	9.3096
	2010-02-03	16:10:00	10.8624	7.8888
	2010-02-03	16:20:00	10.98	7.128
	2010-02-03	16:30:00	9.7152	6.6912
	2010-02-03	16:40:00	9.6768	6.8016
	2010-02-03	16:50:00	9.12	7.0368
	2010-02-03	17:00:00	8.1168	6.0936
	2010-02-03	17:10:00	7.6056	5.964
	2010-02-03	17:20:00	7.3032	6.0312
	2010-02-03	17:30:00	7.9032	6.4728
	2010-02-03	17:40:00	7.9224	6.4992
	2010-02-03	17:50:00	7.884	7.2912
	2010-02-03	18:00:00	8.1144	6.6888
	2010-02-03	18:10:00	7.9296	6.9408
	2010-02-03	18:20:00	6.6144	5.2464
	2010-02-03	18:30:00	5.8248	4.5648
	2010-02-03	18:40:00	5.8704	4.7976
	2010-02-03	18:50:00	6.4944	4.6224
	2010-02-03	19:00:00	6.3672	4.608
	2010-02-03	19:10:00	6	4.1232
	2010-02-03	19:20:00	5.7192	3.8472
	2010-02-03	19:30:00	5.7168	3.9456
	2010-02-03	19:40:00	5.4816	3.4416
	2010-02-03	19:50:00	5.304	3.9408
	2010-02-03	20:00:00	5.0976	3.5424
	2010-02-03	20:10:00	5.4336	3.6192
	2010-02-03	20:20:00	5.2656	3.4872
	2010-02-03	20:30:00	5.1888	3.4992
	2010-02-03	20:40:00	5.3616	3.5256
	2010-02-03	20:50:00	5.5512	3.7176
	2010-02-03	21:00:00	5.1312	3.6816
	2010-02-03	21:10:00	5.2512	3.3864
	2010-02-03	21:20:00	5.1936	3.552
	2010-02-03	21:30:00	5.1048	3.1824
	2010-02-03	21:40:00	5.2488	3.3888
	2010-02-03	21:50:00	5.2824	3.6072
	2010-02-03	22:00:00	5.2464	3.588
	2010-02-03	22:10:00	5.3976	3.372
	2010-02-03	22:20:00	5.1672	3.3096
	2010-02-03	22:30:00	5.4192	3.4632
	2010-02-03	22:40:00	5.172	3.3624
	2010-02-03	22:50:00	5.1432	3.8976
	2010-02-03	23:00:00	5.2848	3.372
	2010-02-03	23:10:00	5.0544	3.2256
	2010-02-03	23:20:00	5.2176	3.1488
	2010-02-03	23:30:00	5.184	3.744
	2010-02-03	23:40:00	5.124	3.7008
	2010-02-03	23:50:00	5.2368	3.42
	2010-02-04	00:00:00	5.0928	3.576
	2010-02-04	00:10:00	5.2032	3.108
	2010-02-04	00:20:00	5.2008	3.6096
	2010-02-04	00:30:00	5.1576	3.3936
	2010-02-04	00:40:00	5.184	3.804
	2010-02-04	00:50:00	5.2608	3.7704
	2010-02-04	01:00:00	5.1144	3.6048
	2010-02-04	01:10:00	5.2008	3.8088
	2010-02-04	01:20:00	5.0688	3.264
	2010-02-04	01:30:00	5.2008	3.2784
	2010-02-04	01:40:00	5.1696	3.6552
	2010-02-04	01:50:00	5.0736	3.576
	2010-02-04	02:00:00	5.2536	3.5736
	2010-02-04	02:10:00	5.0304	3.4176
	2010-02-04	02:20:00	5.1888	3.5808
	2010-02-04	02:30:00	5.1888	3.3336
	2010-02-04	02:40:00	5.1984	3.8112
	2010-02-04	02:50:00	5.2704	3.492
	2010-02-04	03:00:00	5.0688	3.4848
	2010-02-04	03:10:00	5.2152	3.5328
	2010-02-04	03:20:00	5.172	3.504
	2010-02-04	03:30:00	5.1648	3.9048
	2010-02-04	03:40:00	5.1576	3.7512
	2010-02-04	03:50:00	5.2128	3.8616
	2010-02-04	04:00:00	5.1384	3.0912
	2010-02-04	04:10:00	5.2176	3.648
	2010-02-04	04:20:00	5.0712	3.1488
	2010-02-04	04:30:00	5.2752	3.6792
	2010-02-04	04:40:00	5.1888	3.7464
	2010-02-04	04:50:00	5.0088	3.5256
	2010-02-04	05:00:00	5.2416	3.5736
	2010-02-04	05:10:00	4.9824	3.1032
	2010-02-04	05:20:00	5.1816	4.0224
	2010-02-04	05:30:00	4.9848	3.3024
	2010-02-04	05:40:00	5.1456	3.5496
	2010-02-04	05:50:00	5.1672	3.1296
	2010-02-04	06:00:00	5.028	3.4032
	2010-02-04	06:10:00	5.2752	3.948
	2010-02-04	06:20:00	5.1744	3.4272
	2010-02-04	06:30:00	5.3088	3.6408
	2010-02-04	06:40:00	5.7552	4.4328
	2010-02-04	06:50:00	6.8184	4.7424
	2010-02-04	07:00:00	7.6536	5.5464
	2010-02-04	07:10:00	8.0832	6.2712
	2010-02-04	07:20:00	8.196	6.072
	2010-02-04	07:30:00	8.4	5.2368
	2010-02-04	07:40:00	8.16	6.12
	2010-02-04	07:50:00	8.2296	5.0688
	2010-02-04	08:00:00	8.2752	8.676
	2010-02-04	08:10:00	8.3064	13.2096
	2010-02-04	08:20:00	8.496	6.8688
	2010-02-04	08:30:00	8.7672	8.6304
	2010-02-04	08:40:00	10.008	8.1456
	2010-02-04	08:50:00	10.3896	7.3776
	2010-02-04	09:00:00	11.052	8.8896
	2010-02-04	09:10:00	11.46	8.9064
	2010-02-04	09:20:00	11.76	8.5488
	2010-02-04	09:30:00	11.7504	8.6064
	2010-02-04	09:40:00	12.1032	7.5168
	2010-02-04	09:50:00	12.0216	7.4688
	2010-02-04	10:00:00	11.7312	7.1616
	2010-02-04	10:10:00	12.1152	7.8816
	2010-02-04	10:20:00	12.132	7.1184
	2010-02-04	10:30:00	11.6472	7.7952
	2010-02-04	10:40:00	11.808	9.6384
	2010-02-04	10:50:00	11.6496	7.8888
	2010-02-04	11:00:00	11.8128	8.1912
	2010-02-04	11:10:00	11.7288	7.2312
	2010-02-04	11:20:00	12.2352	8.208
	2010-02-04	11:30:00	11.7216	9.312
	2010-02-04	11:40:00	11.976	6.6816
	2010-02-04	11:50:00	11.9088	7.4904
	2010-02-04	12:00:00	11.7168	8.004
	2010-02-04	12:10:00	11.8488	7.3848
	2010-02-04	12:20:00	13.4304	7.1472
	2010-02-04	12:30:00	12.9312	8.6616
	2010-02-04	12:40:00	12.2328	7.8
	2010-02-04	12:50:00	11.2416	8.1552
	2010-02-04	13:00:00	11.5224	6.6504
[truncated: 1,015 more rows]

## Sheet: 8-LRI Maternity Dep
LRI Maternity department
Description:		Maternity Department consisting of two theatre suites, recovery rooms, changing rooms, kitchen, nursery, seminar room, store
Floor area:		809	m2
Electric set up:		Two distribution boards
Measurement equipment:		Dent Data Pro
	Date	End Time	Total NE (kW)	Total E (kW)
	2010-01-19	15:10:00	7.8264	9.4848
	2010-01-19	15:20:00	8.268	9.3912
	2010-01-19	15:30:00	7.8504	9.4224
	2010-01-19	15:40:00	6.5448	9.6528
	2010-01-19	15:50:00	7.9248	9.7368
	2010-01-19	16:00:00	8.0952	9.4848
	2010-01-19	16:10:00	9.2208	9.564
	2010-01-19	16:20:00	8.3688	9.3504
	2010-01-19	16:30:00	7.0752	9.2424
	2010-01-19	16:40:00	9.2088	9.4032
	2010-01-19	16:50:00	8.7504	9.4608
	2010-01-19	17:00:00	8.5704	9.6648
	2010-01-19	17:10:00	8.148	9.7128
	2010-01-19	17:20:00	7.908	9.5952
	2010-01-19	17:30:00	8.7072	9.4416
	2010-01-19	17:40:00	8.5848	9.4848
	2010-01-19	17:50:00	8.6592	9.444
	2010-01-19	18:00:00	8.6976	9.3264
	2010-01-19	18:10:00	7.7304	9.4632
	2010-01-19	18:20:00	8.532	9.3168
	2010-01-19	18:30:00	8.5752	9.2088
	2010-01-19	18:40:00	8.568	9.3192
	2010-01-19	18:50:00	10.128	9.192
	2010-01-19	19:00:00	8.844	9.1896
	2010-01-19	19:10:00	8.7936	9.204
	2010-01-19	19:20:00	9.1752	9.2256
	2010-01-19	19:30:00	8.8848	9.3648
	2010-01-19	19:40:00	10.0248	9.516
	2010-01-19	19:50:00	8.7792	9.6192
	2010-01-19	20:00:00	7.6992	9.5208
	2010-01-19	20:10:00	8.964	9.4968
	2010-01-19	20:20:00	9.1944	9.5688
	2010-01-19	20:30:00	8.7144	9.48
	2010-01-19	20:40:00	8.628	9.5616
	2010-01-19	20:50:00	7.9464	9.4992
	2010-01-19	21:00:00	8.9664	9.444
	2010-01-19	21:10:00	9.6792	9.6816
	2010-01-19	21:20:00	9.7248	9.4608
	2010-01-19	21:30:00	10.7088	9.42
	2010-01-19	21:40:00	9.4896	9.5736
	2010-01-19	21:50:00	9.1632	9.4488
	2010-01-19	22:00:00	8.2272	9.5304
	2010-01-19	22:10:00	8.676	9.5328
	2010-01-19	22:20:00	8.6304	9.48
	2010-01-19	22:30:00	7.56	9.2088
	2010-01-19	22:40:00	7.116	9.204
	2010-01-19	22:50:00	7.8672	9.2688
	2010-01-19	23:00:00	7.8984	9.3144
	2010-01-19	23:10:00	8.8344	9.54
	2010-01-19	23:20:00	6.804	9.348
	2010-01-19	23:30:00	8.0568	9.4272
	2010-01-19	23:40:00	8.076	9.624
	2010-01-19	23:50:00	8.3808	9.5544
	2010-01-20	00:00:00	7.8264	9.6624
	2010-01-20	00:10:00	6.8568	9.528
	2010-01-20	00:20:00	7.836	9.4608
	2010-01-20	00:30:00	7.836	9.5424
	2010-01-20	00:40:00	7.7928	9.492
	2010-01-20	00:50:00	6.8832	9.4536
	2010-01-20	01:00:00	8.436	9.456
	2010-01-20	01:10:00	8.268	9.5208
	2010-01-20	01:20:00	8.1864	9.5496
	2010-01-20	01:30:00	7.3296	9.4968
	2010-01-20	01:40:00	7.3224	9.5472
	2010-01-20	01:50:00	8.2896	9.7824
	2010-01-20	02:00:00	8.3664	9.8448
	2010-01-20	02:10:00	8.3232	9.8304
	2010-01-20	02:20:00	8.04	9.4776
	2010-01-20	02:30:00	7.3128	9.5856
	2010-01-20	02:40:00	7.4328	9.528
	2010-01-20	02:50:00	8.4408	9.6072
	2010-01-20	03:00:00	8.3304	9.6288
	2010-01-20	03:10:00	8.4216	9.5856
	2010-01-20	03:20:00	8.8344	9.6432
	2010-01-20	03:30:00	7.5696	9.5688
	2010-01-20	03:40:00	8.4672	9.672
	2010-01-20	03:50:00	8.6112	9.6144
	2010-01-20	04:00:00	8.508	9.612
	2010-01-20	04:10:00	7.56	9.6072
	2010-01-20	04:20:00	8.1384	9.504
	2010-01-20	04:30:00	8.3592	9.6072
	2010-01-20	04:40:00	8.6016	9.5592
	2010-01-20	04:50:00	8.3736	9.5808
	2010-01-20	05:00:00	7.9824	9.6672
	2010-01-20	05:10:00	8.4024	9.5112
	2010-01-20	05:20:00	9.1848	9.5784
	2010-01-20	05:30:00	7.6944	9.5136
	2010-01-20	05:40:00	7.284	9.576
	2010-01-20	05:50:00	6.7728	9.4944
	2010-01-20	06:00:00	7.5552	9.5448
	2010-01-20	06:10:00	8.64	9.5616
	2010-01-20	06:20:00	7.6488	9.4224
	2010-01-20	06:30:00	7.0176	9.4776
	2010-01-20	06:40:00	7.1856	9.6144
	2010-01-20	06:50:00	7.7592	9.5544
	2010-01-20	07:00:00	7.5168	9.5928
	2010-01-20	07:10:00	7.5576	9.4848
	2010-01-20	07:20:00	7.2912	9.5184
	2010-01-20	07:30:00	7.056	9.264
	2010-01-20	07:40:00	7.6032	9.0864
	2010-01-20	07:50:00	8.4168	9.084
	2010-01-20	08:00:00	8.052	9.1896
	2010-01-20	08:10:00	7.4136	9.2952
	2010-01-20	08:20:00	7.9848	9.1656
	2010-01-20	08:30:00	8.256	9.1752
	2010-01-20	08:40:00	8.64	9.3312
	2010-01-20	08:50:00	8.1216	9.228
	2010-01-20	09:00:00	7.6128	9.1584
	2010-01-20	09:10:00	8.4096	9.0096
	2010-01-20	09:20:00	8.8872	9.0144
	2010-01-20	09:30:00	8.2488	9.1104
	2010-01-20	09:40:00	8.124	9.4728
	2010-01-20	09:50:00	7.5072	10.1256
	2010-01-20	10:00:00	8.3136	9.9624
	2010-01-20	10:10:00	8.7648	10.128
	2010-01-20	10:20:00	9.42	10.0176
	2010-01-20	10:30:00	8.34	9.5568
	2010-01-20	10:40:00	7.4256	9.5832
	2010-01-20	10:50:00	8.5368	9.4272
	2010-01-20	11:00:00	9.6552	9.2376
	2010-01-20	11:10:00	8.7648	9.2016
	2010-01-20	11:20:00	8.9256	9.06
	2010-01-20	11:30:00	7.884	9.1248
	2010-01-20	11:40:00	7.9392	9.2544
	2010-01-20	11:50:00	8.7024	9.192
	2010-01-20	12:00:00	7.992	9.1824
	2010-01-20	12:10:00	8.184	9.108
	2010-01-20	12:20:00	8.5128	9.1656
	2010-01-20	12:30:00	8.7216	9.3216
	2010-01-20	12:40:00	8.616	9.312
	2010-01-20	12:50:00	9.0984	9.5352
	2010-01-20	13:00:00	9.0528	9.8784
	2010-01-20	13:10:00	9.108	10.1952
	2010-01-20	13:20:00	10.26	10.1736
	2010-01-20	13:30:00	9.8376	10.2
	2010-01-20	13:40:00	8.5536	10.2264
	2010-01-20	13:50:00	9.6864	9.8496
	2010-01-20	14:00:00	9.8928	9.9192
	2010-01-20	14:10:00	10.0968	9.8976
	2010-01-20	14:20:00	10.3968	9.732
	2010-01-20	14:30:00	9.9264	9.6648
	2010-01-20	14:40:00	9.1896	9.3264
	2010-01-20	14:50:00	9.0912	9.48
	2010-01-20	15:00:00	8.8176	9.5688
	2010-01-20	15:10:00	9.7128	9.7128
	2010-01-20	15:20:00	9.7608	9.6312
	2010-01-20	15:30:00	10.272	9.8208
	2010-01-20	15:40:00	8.616	10.3272
	2010-01-20	15:50:00	8.6304	10.3104
	2010-01-20	16:00:00	8.256	10.3848
	2010-01-20	16:10:00	7.9176	10.3272
	2010-01-20	16:20:00	7.6008	10.2192
	2010-01-20	16:30:00	8.7576	9.7824
	2010-01-20	16:40:00	8.952	9.6576
	2010-01-20	16:50:00	8.772	9.7176
	2010-01-20	17:00:00	8.7864	9.6
	2010-01-20	17:10:00	8.7648	9.8448
	2010-01-20	17:20:00	8.376	9.7824
	2010-01-20	17:30:00	9.7344	9.9024
	2010-01-20	17:40:00	9.8016	9.792
	2010-01-20	17:50:00	8.2416	9.4824
	2010-01-20	18:00:00	7.8528	9.5016
	2010-01-20	18:10:00	7.2648	9.4824
	2010-01-20	18:20:00	7.5072	9.6936
	2010-01-20	18:30:00	10.0224	9.6672
	2010-01-20	18:40:00	8.7864	9.8904
	2010-01-20	18:50:00	8.2368	9.7704
	2010-01-20	19:00:00	8.7672	9.7032
	2010-01-20	19:10:00	8.6328	9.72
	2010-01-20	19:20:00	9.3168	9.5112
	2010-01-20	19:30:00	7.9728	9.5472
	2010-01-20	19:40:00	8.8896	9.5832
	2010-01-20	19:50:00	9.8016	9.5976
	2010-01-20	20:00:00	8.5848	9.5904
	2010-01-20	20:10:00	9	9.4968
	2010-01-20	20:20:00	8.6328	9.6336
	2010-01-20	20:30:00	8.7072	9.7176
	2010-01-20	20:40:00	8.6256	9.8016
	2010-01-20	20:50:00	8.6592	9.7584
	2010-01-20	21:00:00	8.4384	10.0344
	2010-01-20	21:10:00	7.8288	9.9312
	2010-01-20	21:20:00	7.8552	9.9624
	2010-01-20	21:30:00	7.7544	9.9144
	2010-01-20	21:40:00	8.1744	9.7848
	2010-01-20	21:50:00	7.5336	9.8304
	2010-01-20	22:00:00	7.596	9.6552
	2010-01-20	22:10:00	8.2968	9.8016
	2010-01-20	22:20:00	7.7928	9.9
	2010-01-20	22:30:00	8.616	9.9384
	2010-01-20	22:40:00	7.7904	9.8808
	2010-01-20	22:50:00	7.7664	9.8592
	2010-01-20	23:00:00	8.6256	9.7272
	2010-01-20	23:10:00	8.0568	9.8592
	2010-01-20	23:20:00	7.7304	9.6888
	2010-01-20	23:30:00	7.5288	9.5688
	2010-01-20	23:40:00	7.464	9.6216
	2010-01-20	23:50:00	7.3152	9.5088
	2010-01-21	00:00:00	7.1544	9.6168
	2010-01-21	00:10:00	7.3896	9.5808
	2010-01-21	00:20:00	8.1312	9.624
	2010-01-21	00:30:00	7.7928	9.5304
	2010-01-21	00:40:00	7.2048	9.4056
	2010-01-21	00:50:00	8.5224	9.492
	2010-01-21	01:00:00	7.5168	9.468
	2010-01-21	01:10:00	7.7592	9.5328
	2010-01-21	01:20:00	7.3608	9.6648
	2010-01-21	01:30:00	7.3152	9.6768
	2010-01-21	01:40:00	7.8552	9.6648
	2010-01-21	01:50:00	7.5408	9.7968
	2010-01-21	02:00:00	7.3512	9.7224
	2010-01-21	02:10:00	7.3992	9.7608
	2010-01-21	02:20:00	7.3488	9.6312
	2010-01-21	02:30:00	7.8024	9.5448
	2010-01-21	02:40:00	7.8792	9.7128
	2010-01-21	02:50:00	7.8768	9.564
	2010-01-21	03:00:00	7.4016	9.6696
	2010-01-21	03:10:00	7.4712	9.624
	2010-01-21	03:20:00	7.38	9.6576
	2010-01-21	03:30:00	7.2144	9.8376
	2010-01-21	03:40:00	7.2792	10.0296
	2010-01-21	03:50:00	7.6488	9.9624
	2010-01-21	04:00:00	7.3032	9.6912
	2010-01-21	04:10:00	7.1832	9.528
	2010-01-21	04:20:00	7.2288	9.4848
	2010-01-21	04:30:00	7.5576	9.588
	2010-01-21	04:40:00	7.4328	9.42
	2010-01-21	04:50:00	7.5288	9.54
	2010-01-21	05:00:00	7.8312	9.4776
	2010-01-21	05:10:00	7.7352	9.4176
	2010-01-21	05:20:00	7.6896	9.564
	2010-01-21	05:30:00	7.3728	9.3744
	2010-01-21	05:40:00	7.4448	9.4488
	2010-01-21	05:50:00	7.1736	9.468
	2010-01-21	06:00:00	7.7976	9.432
	2010-01-21	06:10:00	7.3824	9.4608
	2010-01-21	06:20:00	7.5696	9.432
	2010-01-21	06:30:00	7.5024	9.3528
	2010-01-21	06:40:00	7.4208	9.5496
	2010-01-21	06:50:00	7.9872	9.4992
	2010-01-21	07:00:00	7.9104	9.4272
	2010-01-21	07:10:00	7.5336	9.4728
	2010-01-21	07:20:00	8.2488	9.3
	2010-01-21	07:30:00	7.4808	9.8424
	2010-01-21	07:40:00	7.5648	9.6768
	2010-01-21	07:50:00	7.8864	9.7224
	2010-01-21	08:00:00	8.4456	9.852
	2010-01-21	08:10:00	8.1144	9.648
	2010-01-21	08:20:00	8.6832	9.6528
	2010-01-21	08:30:00	8.1096	9.3672
	2010-01-21	08:40:00	7.9392	9.1968
	2010-01-21	08:50:00	8.0736	9.5184
	2010-01-21	09:00:00	8.0088	9.3936
	2010-01-21	09:10:00	7.848	9.4848
	2010-01-21	09:20:00	7.6296	10.2312
	2010-01-21	09:30:00	8.1144	10.0968
	2010-01-21	09:40:00	8.7264	9.9528
	2010-01-21	09:50:00	7.9896	10.0392
	2010-01-21	10:00:00	7.6464	9.3024
	2010-01-21	10:10:00	8.604	9.2448
	2010-01-21	10:20:00	7.8672	9.708
	2010-01-21	10:30:00	7.152	9.5112
	2010-01-21	10:40:00	6.7656	9.6936
	2010-01-21	10:50:00	6.3	9.828
	2010-01-21	11:00:00	6.9984	10.1064
	2010-01-21	11:10:00	7.164	10.6536
	2010-01-21	11:20:00	7.4352	10.428
	2010-01-21	11:30:00	6.6648	10.3032
	2010-01-21	11:40:00	6.3336	10.524
	2010-01-21	11:50:00	6.108	9.8568
	2010-01-21	12:00:00	6.9144	9.636
	2010-01-21	12:10:00	6.1776	9.696
	2010-01-21	12:20:00	6.0288	9.7272
	2010-01-21	12:30:00	6.3744	9.4968
	2010-01-21	12:40:00	6.084	9.3216
	2010-01-21	12:50:00	6.984	9.144
	2010-01-21	13:00:00	6.18	9.0312
	2010-01-21	13:10:00	5.9376	9.1008
	2010-01-21	13:20:00	6.2472	8.9352
	2010-01-21	13:30:00	7.008	8.952
	2010-01-21	13:40:00	7.8072	9.2016
	2010-01-21	13:50:00	6.8448	9.0816
	2010-01-21	14:00:00	5.9664	9.1728
	2010-01-21	14:10:00	6.0816	9.108
	2010-01-21	14:20:00	6.8112	8.9832
	2010-01-21	14:30:00	6.7896	9.0696
	2010-01-21	14:40:00	7.4112	9.06
	2010-01-21	14:50:00	6.7344	9.1392
	2010-01-21	15:00:00	7.4808	9.1104
	2010-01-21	15:10:00	6.5256	9.1848
	2010-01-21	15:20:00	7.3944	9.0288
	2010-01-21	15:30:00	6.5328	9.1728
	2010-01-21	15:40:00	7.4328	8.9832
	2010-01-21	15:50:00	6.9576	8.9304
	2010-01-21	16:00:00	6.9192	9.0696
	2010-01-21	16:10:00	6.8784	9.096
	2010-01-21	16:20:00	7.2816	9.288
	2010-01-21	16:30:00	7.1424	9.2112
	2010-01-21	16:40:00	7.6056	9.132
	2010-01-21	16:50:00	7.8816	9.8664
	2010-01-21	17:00:00	7.7736	10.3224
	2010-01-21	17:10:00	7.6176	10.1832
	2010-01-21	17:20:00	7.0944	10.2384
	2010-01-21	17:30:00	7.3968	9.744
	2010-01-21	17:40:00	7.8288	9.4272
	2010-01-21	17:50:00	7.5024	9.4536
	2010-01-21	18:00:00	6.7512	9.5472
	2010-01-21	18:10:00	6.948	10.1688
	2010-01-21	18:20:00	6.9648	10.4904
	2010-01-21	18:30:00	7.62	9.9864
	2010-01-21	18:40:00	6.8112	10.0872
	2010-01-21	18:50:00	7.8552	9.8904
	2010-01-21	19:00:00	7.8288	9.54
	2010-01-21	19:10:00	7.9536	9.5088
	2010-01-21	19:20:00	6.8952	9.66
	2010-01-21	19:30:00	7.6104	9.4872
	2010-01-21	19:40:00	7.8888	9.5304
	2010-01-21	19:50:00	6.7032	9.7536
	2010-01-21	20:00:00	6.7512	9.6072
	2010-01-21	20:10:00	6.8496	9.9024
	2010-01-21	20:20:00	6.7488	10.1352
	2010-01-21	20:30:00	6.8112	10.9608
	2010-01-21	20:40:00	6.7608	11.0664
	2010-01-21	20:50:00	6.4704	10.8408
	2010-01-21	21:00:00	6.1272	10.872
	2010-01-21	21:10:00	6.3432	10.3704
	2010-01-21	21:20:00	6.5472	10.3656
	2010-01-21	21:30:00	7.0848	9.7704
	2010-01-21	21:40:00	6.1872	9.6192
	2010-01-21	21:50:00	6.1968	9.5904
	2010-01-21	22:00:00	6.4056	9.6672
	2010-01-21	22:10:00	6.2928	9.5016
	2010-01-21	22:20:00	6.5544	9.108
	2010-01-21	22:30:00	6.0168	9.2544
	2010-01-21	22:40:00	7.0608	9.4296
	2010-01-21	22:50:00	6.036	9.348
	2010-01-21	23:00:00	6.0864	9.18
	2010-01-21	23:10:00	6.3912	9.1488
	2010-01-21	23:20:00	6.0504	9.3168
	2010-01-21	23:30:00	6.0216	9.3456
	2010-01-21	23:40:00	5.8224	9.228
	2010-01-21	23:50:00	5.6616	9.2256
	2010-01-22	00:00:00	6.4056	9.2088
	2010-01-22	00:10:00	5.8872	9.2136
	2010-01-22	00:20:00	5.964	9.444
	2010-01-22	00:30:00	5.9976	9.7008
	2010-01-22	00:40:00	6.3576	9.4008
	2010-01-22	00:50:00	6.036	9.396
	2010-01-22	01:00:00	6.8472	9.2688
	2010-01-22	01:10:00	7.1712	9.4176
	2010-01-22	01:20:00	6.6072	9.6072
	2010-01-22	01:30:00	6.5976	9.6936
	2010-01-22	01:40:00	6.5976	9.7728
	2010-01-22	01:50:00	6.8592	9.7512
	2010-01-22	02:00:00	6.9096	9.6768
	2010-01-22	02:10:00	7.38	9.5904
	2010-01-22	02:20:00	6.3	9.5112
	2010-01-22	02:30:00	6.0936	10.152
	2010-01-22	02:40:00	6.1584	10.0224
	2010-01-22	02:50:00	6.3288	9.9576
	2010-01-22	03:00:00	6.0672	9.456
	2010-01-22	03:10:00	6.3504	9.6024
	2010-01-22	03:20:00	7.428	9.5328
	2010-01-22	03:30:00	6.336	9.5904
	2010-01-22	03:40:00	6.096	10.188
	2010-01-22	03:50:00	6.3552	9.8832
	2010-01-22	04:00:00	6.036	9.8688
	2010-01-22	04:10:00	5.9568	9.8208
	2010-01-22	04:20:00	6.1368	9.5904
	2010-01-22	04:30:00	6.12	9.4992
	2010-01-22	04:40:00	5.9448	9.5352
	2010-01-22	04:50:00	5.8104	9.4872
	2010-01-22	05:00:00	5.7456	9.3768
	2010-01-22	05:10:00	5.9376	9.4008
	2010-01-22	05:20:00	6.012	9.3696
	2010-01-22	05:30:00	5.7264	9.2928
	2010-01-22	05:40:00	5.5464	9.3576
	2010-01-22	05:50:00	5.5296	9.3048
	2010-01-22	06:00:00	5.6352	9.1704
	2010-01-22	06:10:00	5.7816	9.3768
	2010-01-22	06:20:00	5.9376	9.5016
	2010-01-22	06:30:00	6.0144	9.4056
	2010-01-22	06:40:00	5.7	9.3048
	2010-01-22	06:50:00	5.8032	9.3168
	2010-01-22	07:00:00	5.7912	9.3168
	2010-01-22	07:10:00	7.5	9.2808
	2010-01-22	07:20:00	5.7624	9.3408
	2010-01-22	07:30:00	5.7576	9.4224
	2010-01-22	07:40:00	5.772	9.1872
	2010-01-22	07:50:00	5.6136	9.4776
	2010-01-22	08:00:00	5.8416	9.4776
	2010-01-22	08:10:00	6.7752	9.7344
	2010-01-22	08:20:00	6.6096	9.6864
	2010-01-22	08:30:00	6.9984	9.6192
	2010-01-22	08:40:00	6.9696	9.5928
	2010-01-22	08:50:00	6.648	9.6072
	2010-01-22	09:00:00	6.9456	10.6512
	2010-01-22	09:10:00	6.7536	10.7352
	2010-01-22	09:20:00	6.1056	10.4376
	2010-01-22	09:30:00	7.4136	10.1568
	2010-01-22	09:40:00	7.6992	9.7848
	2010-01-22	09:50:00	7.7304	9.432
	2010-01-22	10:00:00	8.4	9.0168
	2010-01-22	10:10:00	8.6352	9.0096
	2010-01-22	10:20:00	8.6928	9.6312
	2010-01-22	10:30:00	8.1984	9.6144
	2010-01-22	10:40:00	8.2824	8.9112
	2010-01-22	10:50:00	9.6672	8.8032
	2010-01-22	11:00:00	8.604	8.5056
	2010-01-22	11:10:00	8.664	9.0528
	2010-01-22	11:20:00	9.1176	8.9136
	2010-01-22	11:30:00	8.1168	9.4632
	2010-01-22	11:40:00	7.9296	9.984
	2010-01-22	11:50:00	8.2704	10.0152
	2010-01-22	12:00:00	7.4736	9.624
	2010-01-22	12:10:00	7.9872	9.5688
	2010-01-22	12:20:00	7.3752	9.4656
	2010-01-22	12:30:00	7.884	9.1008
	2010-01-22	12:40:00	8.5344	9.0648
	2010-01-22	12:50:00	8.5872	9.408
	2010-01-22	13:00:00	8.46	9.8736
	2010-01-22	13:10:00	8.292	10.0104
	2010-01-22	13:20:00	8.6424	9.828
	2010-01-22	13:30:00	8.1216	9.0528
	2010-01-22	13:40:00	8.7816	8.7552
	2010-01-22	13:50:00	9.216	8.8536
	2010-01-22	14:00:00	9.18	9.0864
	2010-01-22	14:10:00	9.012	9.1584
	2010-01-22	14:20:00	9.0744	9.084
	2010-01-22	14:30:00	8.328	9.1056
	2010-01-22	14:40:00	8.2872	9.2088
	2010-01-22	14:50:00	8.5584	9.4392
	2010-01-22	15:00:00	7.5144	9.9168
	2010-01-22	15:10:00	8.3496	9.9408
	2010-01-22	15:20:00	7.4472	9.972
	2010-01-22	15:30:00	9.6216	10.02
	2010-01-22	15:40:00	7.4184	9.3984
	2010-01-22	15:50:00	7.6608	9.3288
	2010-01-22	16:00:00	7.4424	9.2424
	2010-01-22	16:10:00	8.4624	9.1872
	2010-01-22	16:20:00	7.4184	9.4896
	2010-01-22	16:30:00	7.308	9.2616
	2010-01-22	16:40:00	8.2152	9.2232
	2010-01-22	16:50:00	7.548	9.3456
	2010-01-22	17:00:00	8.2512	9.8472
	2010-01-22	17:10:00	7.4712	9.6264
	2010-01-22	17:20:00	8.0136	9.42
	2010-01-22	17:30:00	7.2144	9.2544
	2010-01-22	17:40:00	7.9632	9.3936
	2010-01-22	17:50:00	7.6416	9.4632
	2010-01-22	18:00:00	7.8024	9.3144
	2010-01-22	18:10:00	8.1984	9.1992
	2010-01-22	18:20:00	6.6984	9.2088
	2010-01-22	18:30:00	7.932	9.1896
	2010-01-22	18:40:00	8.532	9.2928
	2010-01-22	18:50:00	8.0016	9.8472
	2010-01-22	19:00:00	8.052	9.7848
	2010-01-22	19:10:00	7.9704	9.7704
	2010-01-22	19:20:00	8.0736	9.7008
	2010-01-22	19:30:00	7.9896	9.7944
	2010-01-22	19:40:00	8.832	9.66
	2010-01-22	19:50:00	7.6944	9.3768
	2010-01-22	20:00:00	8.796	9.1272
	2010-01-22	20:10:00	7.584	9.2136
	2010-01-22	20:20:00	8.6808	8.9904
	2010-01-22	20:30:00	8.5392	9.0744
	2010-01-22	20:40:00	8.6616	8.9784
	2010-01-22	20:50:00	8.2704	8.9952
	2010-01-22	21:00:00	8.2848	9.06
	2010-01-22	21:10:00	8.5344	9.276
	2010-01-22	21:20:00	7.9416	9.3288
	2010-01-22	21:30:00	8.5632	9.5496
	2010-01-22	21:40:00	7.7664	9.7152
	2010-01-22	21:50:00	8.7168	9.5496
	2010-01-22	22:00:00	8.1816	9.3384
	2010-01-22	22:10:00	8.2896	9.264
	2010-01-22	22:20:00	7.572	9.3672
	2010-01-22	22:30:00	8.7288	9.3336
	2010-01-22	22:40:00	8.1264	9.396
	2010-01-22	22:50:00	7.9224	9.3864
	2010-01-22	23:00:00	8.5008	9.4224
	2010-01-22	23:10:00	7.332	9.1992
	2010-01-22	23:20:00	8.2392	9.1536
	2010-01-22	23:30:00	6.5256	9.0456
	2010-01-22	23:40:00	6.6936	9.0888
	2010-01-22	23:50:00	6.0048	9.0696
	2010-01-23	00:00:00	6.6576	9.1824
	2010-01-23	00:10:00	6.612	9.0312
	2010-01-23	00:20:00	6.1272	9.024
	2010-01-23	00:30:00	6.9408	9.0912
	2010-01-23	00:40:00	5.7816	9.0864
	2010-01-23	00:50:00	6.9624	9.1152
	2010-01-23	01:00:00	6.1632	9.084
	2010-01-23	01:10:00	7.9824	9.108
	2010-01-23	01:20:00	7.1256	9.0624
	2010-01-23	01:30:00	6.3312	9.1512
	2010-01-23	01:40:00	6.9288	9.06
	2010-01-23	01:50:00	5.9088	9.1872
	2010-01-23	02:00:00	7.1784	9.0912
	2010-01-23	02:10:00	6.1728	9.2376
	2010-01-23	02:20:00	7.3584	9.1296
	2010-01-23	02:30:00	6.6816	9.2256
	2010-01-23	02:40:00	6.9696	9.1848
	2010-01-23	02:50:00	7.1856	9.2232
	2010-01-23	03:00:00	6.096	9.2544
	2010-01-23	03:10:00	7.2	9.264
	2010-01-23	03:20:00	5.8176	9.2592
	2010-01-23	03:30:00	7.1328	9.3192
	2010-01-23	03:40:00	6.396	9.2952
	2010-01-23	03:50:00	6.7944	9.288
	2010-01-23	04:00:00	6.396	9.3648
	2010-01-23	04:10:00	6.8112	9.3336
	2010-01-23	04:20:00	6.9288	9.3576
	2010-01-23	04:30:00	6.2496	9.324
	2010-01-23	04:40:00	6.7704	9.4272
	2010-01-23	04:50:00	6.0408	9.3216
	2010-01-23	05:00:00	7.5432	9.4032
	2010-01-23	05:10:00	6.4224	9.2784
	2010-01-23	05:20:00	7.5984	9.2736
	2010-01-23	05:30:00	6.3696	9.2784
	2010-01-23	05:40:00	7.8264	9.3096
	2010-01-23	05:50:00	6.6	9.3384
	2010-01-23	06:00:00	6.996	9.2112
	2010-01-23	06:10:00	6.828	9.192
	2010-01-23	06:20:00	6.9144	9.24
	2010-01-23	06:30:00	7.6296	9.5664
	2010-01-23	06:40:00	6.1848	9.5448
	2010-01-23	06:50:00	7.1616	9.4584
	2010-01-23	07:00:00	6.2064	8.9976
	2010-01-23	07:10:00	7.6008	9.0816
	2010-01-23	07:20:00	8.016	9.036
	2010-01-23	07:30:00	7.8312	9.2592
	2010-01-23	07:40:00	8.0184	9.3264
	2010-01-23	07:50:00	7.7664	9.4344
	2010-01-23	08:00:00	8.7456	9.3048
	2010-01-23	08:10:00	7.3272	9.1968
	2010-01-23	08:20:00	8.7264	9.2328
	2010-01-23	08:30:00	6.9648	9.1704
	2010-01-23	08:40:00	7.9104	9.144
	2010-01-23	08:50:00	7.4904	9.36
	2010-01-23	09:00:00	7.9656	9.5112
	2010-01-23	09:10:00	7.5168	9.4104
	2010-01-23	09:20:00	7.1544	9.4512
	2010-01-23	09:30:00	7.8768	10.2768
	2010-01-23	09:40:00	7.1424	10.428
	2010-01-23	09:50:00	7.8312	10.1328
	2010-01-23	10:00:00	7.1688	9.7944
	2010-01-23	10:10:00	8.0256	9.1536
	2010-01-23	10:20:00	7.8216	8.9976
	2010-01-23	10:30:00	8.0064	8.9952
	2010-01-23	10:40:00	7.8792	8.9592
	2010-01-23	10:50:00	7.5456	9.2472
	2010-01-23	11:00:00	7.356	9.492
	2010-01-23	11:10:00	7.2936	9.4128
	2010-01-23	11:20:00	9.0744	9.2112
	2010-01-23	11:30:00	6.7776	8.8632
	2010-01-23	11:40:00	8.2176	9.0216
	2010-01-23	11:50:00	7.6896	8.892
	2010-01-23	12:00:00	9.5664	8.928
	2010-01-23	12:10:00	9.0864	8.9088
	2010-01-23	12:20:00	8.5992	9.0168
	2010-01-23	12:30:00	8.0064	9.1056
	2010-01-23	12:40:00	8.352	9.0528
	2010-01-23	12:50:00	6.8064	9.0792
	2010-01-23	13:00:00	8.4456	9.1896
	2010-01-23	13:10:00	6.588	9.108
	2010-01-23	13:20:00	7.8	9.1824
	2010-01-23	13:30:00	7.0344	9.1176
	2010-01-23	13:40:00	8.328	9.0888
	2010-01-23	13:50:00	7.9152	9.2328
	2010-01-23	14:00:00	7.644	9.1176
	2010-01-23	14:10:00	8.0736	9.1392
	2010-01-23	14:20:00	7.3008	9.252
	2010-01-23	14:30:00	8.3856	9.3336
	2010-01-23	14:40:00	7.236	9.42
	2010-01-23	14:50:00	9.1656	9.4512
	2010-01-23	15:00:00	7.368	9.4464
	2010-01-23	15:10:00	7.476	9.6984
	2010-01-23	15:20:00	7.824	9.4488
	2010-01-23	15:30:00	7.7856	9.1128
	2010-01-23	15:40:00	8.3544	9.0576
	2010-01-23	15:50:00	6.7968	8.988
	2010-01-23	16:00:00	7.5576	8.8608
	2010-01-23	16:10:00	6.5808	8.7576
	2010-01-23	16:20:00	6.8664	8.7
	2010-01-23	16:30:00	7.056	8.5632
	2010-01-23	16:40:00	6.2328	8.6688
	2010-01-23	16:50:00	8.0568	8.5536
	2010-01-23	17:00:00	6.9576	8.772
	2010-01-23	17:10:00	8.0952	8.7672
	2010-01-23	17:20:00	7.5264	8.9208
	2010-01-23	17:30:00	8.1528	9.7512
	2010-01-23	17:40:00	9.4872	9.6072
	2010-01-23	17:50:00	6.804	9.5688
	2010-01-23	18:00:00	7.68	9.4584
	2010-01-23	18:10:00	6.6864	9.0384
	2010-01-23	18:20:00	7.2888	8.9664
	2010-01-23	18:30:00	7.7496	8.892
	2010-01-23	18:40:00	7.7568	8.8968
	2010-01-23	18:50:00	7.9992	8.7624
	2010-01-23	19:00:00	7.5576	8.8488
	2010-01-23	19:10:00	7.824	8.7192
	2010-01-23	19:20:00	6.9096	9.0744
	2010-01-23	19:30:00	7.9656	9.0144
	2010-01-23	19:40:00	6.912	9.0024
	2010-01-23	19:50:00	7.6704	9.024
	2010-01-23	20:00:00	8.0232	9.5136
	2010-01-23	20:10:00	7.7568	10.1136
	2010-01-23	20:20:00	7.836	10.0776
	2010-01-23	20:30:00	7.5552	9.6648
	2010-01-23	20:40:00	7.8912	9.7176
	2010-01-23	20:50:00	7.0272	9.4992
	2010-01-23	21:00:00	8.304	9.2544
	2010-01-23	21:10:00	6.8832	9.1272
	2010-01-23	21:20:00	7.5624	9.2064
	2010-01-23	21:30:00	6.8256	9.0192
	2010-01-23	21:40:00	7.2168	9.1032
	2010-01-23	21:50:00	7.2816	9.1608
	2010-01-23	22:00:00	7.4256	9.0168
	2010-01-23	22:10:00	8.2176	9.0648
	2010-01-23	22:20:00	7.896	9.0288
	2010-01-23	22:30:00	8.832	9.1272
	2010-01-23	22:40:00	7.7208	9.1488
	2010-01-23	22:50:00	9.156	9.1272
	2010-01-23	23:00:00	8.1528	9.1512
	2010-01-23	23:10:00	8.748	9.24
	2010-01-23	23:20:00	8.3184	9.5328
	2010-01-23	23:30:00	8.0064	9.4368
	2010-01-23	23:40:00	7.7616	9.4368
	2010-01-23	23:50:00	8.0136	9.0432
	2010-01-24	00:00:00	8.2584	9.1224
	2010-01-24	00:10:00	7.7256	8.9688
	2010-01-24	00:20:00	8.664	9.012
	2010-01-24	00:30:00	7.6536	9.0408
	2010-01-24	00:40:00	9.324	8.9904
	2010-01-24	00:50:00	7.584	9.036
	2010-01-24	01:00:00	8.5752	8.952
	2010-01-24	01:10:00	7.7328	9.012
	2010-01-24	01:20:00	7.788	8.952
	2010-01-24	01:30:00	8.4168	9.0288
	2010-01-24	01:40:00	8.1408	9.2376
	2010-01-24	01:50:00	7.9872	9.2664
	2010-01-24	02:00:00	8.2152	9.336
	2010-01-24	02:10:00	7.9752	9.3144
	2010-01-24	02:20:00	7.3896	9.2784
	2010-01-24	02:30:00	8.2464	9.2424
	2010-01-24	02:40:00	7.176	9.2904
	2010-01-24	02:50:00	8.3352	9.2592
	2010-01-24	03:00:00	7.3944	9.2784
	2010-01-24	03:10:00	7.5096	9.2328
	2010-01-24	03:20:00	6.876	9.2256
	2010-01-24	03:30:00	7.2528	9.3336
	2010-01-24	03:40:00	7.2936	9.2544
	2010-01-24	03:50:00	6.8208	9.324
	2010-01-24	04:00:00	7.5144	9.2784
	2010-01-24	04:10:00	6.6576	9.336
	2010-01-24	04:20:00	7.8	9.2352
	2010-01-24	04:30:00	6.8904	9.252
	2010-01-24	04:40:00	7.536	9.2664
	2010-01-24	04:50:00	7.452	9.264
	2010-01-24	05:00:00	7.7856	9.3312
	2010-01-24	05:10:00	7.9848	9.2472
	2010-01-24	05:20:00	6.7488	9.2256
	2010-01-24	05:30:00	7.4184	10.1448
	2010-01-24	05:40:00	6.3528	10.4184
	2010-01-24	05:50:00	7.704	10.4592
	2010-01-24	06:00:00	6.672	10.2768
	2010-01-24	06:10:00	7.3368	10.0968
	2010-01-24	06:20:00	7.1352	9.7728
	2010-01-24	06:30:00	7.08	9.3504
	2010-01-24	06:40:00	7.3344	9.3456
	2010-01-24	06:50:00	6.5064	9.3264
	2010-01-24	07:00:00	8.5296	9.3
	2010-01-24	07:10:00	6.5568	9.1656
	2010-01-24	07:20:00	8.0976	9.5832
	2010-01-24	07:30:00	7.2216	9.912
	2010-01-24	07:40:00	7.5696	10.1616
	2010-01-24	07:50:00	7.6584	10.3584
	2010-01-24	08:00:00	7.5792	10.0176
	2010-01-24	08:10:00	8.7792	9.5616
	2010-01-24	08:20:00	7.44	9.1464
	2010-01-24	08:30:00	9.1008	9.2904
	2010-01-24	08:40:00	7.7616	9.1344
	2010-01-24	08:50:00	7.9584	9.1296
	2010-01-24	09:00:00	7.8144	9.0144
	2010-01-24	09:10:00	7.9728	9.0216
	2010-01-24	09:20:00	8.1024	8.9736
	2010-01-24	09:30:00	7.4568	8.9544
	2010-01-24	09:40:00	8.3904	9.036
	2010-01-24	09:50:00	8.1336	9.108
	2010-01-24	10:00:00	10.2408	9.036
	2010-01-24	10:10:00	8.364	8.868
	2010-01-24	10:20:00	8.8632	9.1248
	2010-01-24	10:30:00	8.604	9.012
	2010-01-24	10:40:00	8.6496	9.0072
	2010-01-24	10:50:00	8.9544	8.928
	2010-01-24	11:00:00	8.5608	8.832
	2010-01-24	11:10:00	8.8584	8.952
	2010-01-24	11:20:00	8.4384	8.9376
	2010-01-24	11:30:00	8.6664	8.9832
	2010-01-24	11:40:00	8.4912	8.8104
	2010-01-24	11:50:00	9.6816	8.9112
	2010-01-24	12:00:00	8.4312	8.8248
	2010-01-24	12:10:00	9.4224	8.8008
	2010-01-24	12:20:00	9.192	8.8224
	2010-01-24	12:30:00	8.2512	8.8608
	2010-01-24	12:40:00	8.7744	9.1128
	2010-01-24	12:50:00	7.6608	9.0744
	2010-01-24	13:00:00	9.4344	9.2064
	2010-01-24	13:10:00	8.4792	9.1896
	2010-01-24	13:20:00	8.328	9.2304
	2010-01-24	13:30:00	9.156	9.2904
	2010-01-24	13:40:00	9.8112	9.9792
	2010-01-24	13:50:00	9.3312	9.7488
	2010-01-24	14:00:00	8.448	9.3984
	2010-01-24	14:10:00	8.5512	9.1944
	2010-01-24	14:20:00	7.8432	8.8968
	2010-01-24	14:30:00	9.7512	8.892
	2010-01-24	14:40:00	8.8608	8.8056
	2010-01-24	14:50:00	8.9592	8.8296
	2010-01-24	15:00:00	8.3352	8.8224
	2010-01-24	15:10:00	8.8464	8.9208
	2010-01-24	15:20:00	9.0912	9.0024
	2010-01-24	15:30:00	8.8056	8.964
	2010-01-24	15:40:00	8.3856	9.204
	2010-01-24	15:50:00	7.4184	9.2496
	2010-01-24	16:00:00	7.9104	9.036
	2010-01-24	16:10:00	6.3072	9.2232
	2010-01-24	16:20:00	7.7688	9.3552
	2010-01-24	16:30:00	6.7608	9.0336
	2010-01-24	16:40:00	7.7424	8.7984
	2010-01-24	16:50:00	7.3872	8.9928
	2010-01-24	17:00:00	7.9992	9.012
	2010-01-24	17:10:00	8.0904	9.1392
	2010-01-24	17:20:00	7.716	9.2376
	2010-01-24	17:30:00	8.0184	9.168
	2010-01-24	17:40:00	8.9568	9.552
	2010-01-24	17:50:00	9.9408	9.9984
	2010-01-24	18:00:00	8.0184	9.6864
	2010-01-24	18:10:00	8.7168	9.684
	2010-01-24	18:20:00	7.632	9.5352
	2010-01-24	18:30:00	9.5496	9.0336
	2010-01-24	18:40:00	7.9032	9.0408
	2010-01-24	18:50:00	8.5608	9.096
	2010-01-24	19:00:00	8.9664	9.5712
	2010-01-24	19:10:00	8.6952	9.9216
	2010-01-24	19:20:00	8.6256	9.912
	2010-01-24	19:30:00	7.6464	10.2096
	2010-01-24	19:40:00	8.5752	9.432
	2010-01-24	19:50:00	7.656	9.1944
	2010-01-24	20:00:00	9.2688	9.1488
	2010-01-24	20:10:00	8.2272	9.0288
	2010-01-24	20:20:00	8.892	9.0096
	2010-01-24	20:30:00	8.4696	9.3072
	2010-01-24	20:40:00	8.6376	9.0264
	2010-01-24	20:50:00	9.168	9.1632
	2010-01-24	21:00:00	8.7	9.1944
	2010-01-24	21:10:00	9.3744	9.276
	2010-01-24	21:20:00	8.412	9.2328
	2010-01-24	21:30:00	9.4968	9.168
	2010-01-24	21:40:00	8.3592	9.444
	2010-01-24	21:50:00	9.5328	9.2592
	2010-01-24	22:00:00	8.5176	9.3264
	2010-01-24	22:10:00	10.0464	9.2688
	2010-01-24	22:20:00	9.0936	9.2736
	2010-01-24	22:30:00	9.24	9.3192
	2010-01-24	22:40:00	8.8152	9.2808
	2010-01-24	22:50:00	7.6008	9.3384
	2010-01-24	23:00:00	7.2696	9.252
	2010-01-24	23:10:00	6.9408	9.2712
	2010-01-24	23:20:00	6.912	9.18
	2010-01-24	23:30:00	6.6312	9.2016
	2010-01-24	23:40:00	8.4216	9.3528
	2010-01-24	23:50:00	7.0176	9.2304
	2010-01-25	00:00:00	7.8336	9.2952
	2010-01-25	00:10:00	6.3168	9.4008
	2010-01-25	00:20:00	7.5888	9.9456
	2010-01-25	00:30:00	6.492	10.5168
	2010-01-25	00:40:00	7.4184	10.488
	2010-01-25	00:50:00	6.6624	9.996
	2010-01-25	01:00:00	7.092	10.152
	2010-01-25	01:10:00	7.2216	9.648
	2010-01-25	01:20:00	7.5528	9.528
	2010-01-25	01:30:00	7.9008	9.5496
	2010-01-25	01:40:00	7.7496	9.5496
	2010-01-25	01:50:00	7.824	9.5568
	2010-01-25	02:00:00	8.1648	9.5448
	2010-01-25	02:10:00	7.9032	9.5616
	2010-01-25	02:20:00	6.924	9.6096
	2010-01-25	02:30:00	8.148	9.5952
	2010-01-25	02:40:00	6.8736	9.5664
	2010-01-25	02:50:00	7.8192	9.6192
	2010-01-25	03:00:00	7.1016	9.5928
	2010-01-25	03:10:00	7.9656	9.6096
	2010-01-25	03:20:00	7.6464	9.5928
	2010-01-25	03:30:00	8.8704	9.6144
	2010-01-25	03:40:00	8.388	9.5904
	2010-01-25	03:50:00	8.244	9.5952
	2010-01-25	04:00:00	7.6896	9.78
	2010-01-25	04:10:00	6.564	9.5496
	2010-01-25	04:20:00	8.2152	9.5496
	2010-01-25	04:30:00	6.9144	9.4344
	2010-01-25	04:40:00	7.896	9.1968
	2010-01-25	04:50:00	7.212	9.288
	2010-01-25	05:00:00	7.1616	9.2736
	2010-01-25	05:10:00	7.1568	9.1776
	2010-01-25	05:20:00	6.6456	9.12
	2010-01-25	05:30:00	6.9456	9.2088
	2010-01-25	05:40:00	6.5592	9.3576
	2010-01-25	05:50:00	7.452	9.2832
	2010-01-25	06:00:00	6.4392	9.2472
	2010-01-25	06:10:00	7.6344	9.2016
	2010-01-25	06:20:00	6.7944	9.1824
	2010-01-25	06:30:00	8.2464	9.18
	2010-01-25	06:40:00	6.588	9.3552
	2010-01-25	06:50:00	6.84	9.2136
	2010-01-25	07:00:00	7.056	8.9784
	2010-01-25	07:10:00	6.6816	9.1536
	2010-01-25	07:20:00	7.0128	9.0744
	2010-01-25	07:30:00	6.1536	9.0864
	2010-01-25	07:40:00	7.2096	9.0144
	2010-01-25	07:50:00	6.0096	9.2496
	2010-01-25	08:00:00	7.7808	9.2496
	2010-01-25	08:10:00	6.9624	9.3096
	2010-01-25	08:20:00	7.572	9.4224
	2010-01-25	08:30:00	6.9672	9.2904
	2010-01-25	08:40:00	7.392	9.372
	2010-01-25	08:50:00	8.1912	8.9472
	2010-01-25	09:00:00	8.076	9.4512
	2010-01-25	09:10:00	9.3528	9.288
	2010-01-25	09:20:00	9.0624	9.2232
	2010-01-25	09:30:00	9.06	10.1808
	2010-01-25	09:40:00	7.98	10.1184
	2010-01-25	09:50:00	9.7224	9.7752
	2010-01-25	10:00:00	8.2224	9.6
	2010-01-25	10:10:00	9.2928	9.3312
	2010-01-25	10:20:00	8.3904	9.3312
	2010-01-25	10:30:00	8.5032	9.0864
	2010-01-25	10:40:00	8.5656	9.4344
	2010-01-25	10:50:00	9.6168	9.2832
	2010-01-25	11:00:00	10.092	9.4848
	2010-01-25	11:10:00	8.1048	10.236
	2010-01-25	11:20:00	8.784	10.26
	2010-01-25	11:30:00	7.896	10.0032
	2010-01-25	11:40:00	8.736	9.732
	2010-01-25	11:50:00	8.112	9.5472
	2010-01-25	12:00:00	8.7888	9.6216
	2010-01-25	12:10:00	7.872	9.5352
	2010-01-25	12:20:00	8.8896	9.48
	2010-01-25	12:30:00	7.7064	9.492
	2010-01-25	12:40:00	6.9432	9.2904
	2010-01-25	12:50:00	6.9336	9.396
	2010-01-25	13:00:00	6.3936	9.7128
	2010-01-25	13:10:00	7.8864	9.6192
	2010-01-25	13:20:00	6.6672	9.72
	2010-01-25	13:30:00	8.0736	9.1344
	2010-01-25	13:40:00	8.16	9.2784
	2010-01-25	13:50:00	8.0448	9.4704
	2010-01-25	14:00:00	7.5504	9.4248
	2010-01-25	14:10:00	7.8888	9.1632
	2010-01-25	14:20:00	8.34	9.2616
	2010-01-25	14:30:00	8.6592	9.2352
	2010-01-25	14:40:00	10.3488	9.3288
	2010-01-25	14:50:00	8.208	9.2808
	2010-01-25	15:00:00	7.4808	9.468
	2010-01-25	15:10:00	7.8768	9.492
	2010-01-25	15:20:00	6.7992	9.4296
	2010-01-25	15:30:00	7.6824	9.4608
	2010-01-25	15:40:00	6.9648	9.3336
	2010-01-25	15:50:00	7.3608	9.2568
	2010-01-25	16:00:00	6.9696	9.2928
	2010-01-25	16:10:00	6.7704	9.2688
	2010-01-25	16:20:00	7.9056	9.324
	2010-01-25	16:30:00	7.0272	9.3432
	2010-01-25	16:40:00	7.2504	9.5616
	2010-01-25	16:50:00	6.5928	9.4632
	2010-01-25	17:00:00	6.9624	9.528
	2010-01-25	17:10:00	6.3696	9.756
	2010-01-25	17:20:00	6.6672	9.8232
	2010-01-25	17:30:00	6.78	10.5264
	2010-01-25	17:40:00	6.7416	10.6104
	2010-01-25	17:50:00	8.0376	10.4568
	2010-01-25	18:00:00	6.9288	10.2072
	2010-01-25	18:10:00	6.5616	9.1032
	2010-01-25	18:20:00	6.8568	9.2256
	2010-01-25	18:30:00	7.2552	9.5928
	2010-01-25	18:40:00	6.0408	9.648
	2010-01-25	18:50:00	7.7904	9.6096
	2010-01-25	19:00:00	7.8384	9.5232
	2010-01-25	19:10:00	6.804	9.5496
	2010-01-25	19:20:00	6.8208	9.4608
	2010-01-25	19:30:00	6.696	9.648
	2010-01-25	19:40:00	8.04	9.6288
	2010-01-25	19:50:00	6.9576	9.5568
	2010-01-25	20:00:00	8.1048	9.6288
	2010-01-25	20:10:00	6.5928	9.4104
	2010-01-25	20:20:00	7.4568	9.6504
	2010-01-25	20:30:00	6.3816	9.5568
	2010-01-25	20:40:00	7.6584	9.672
	2010-01-25	20:50:00	7.4712	9.6456
	2010-01-25	21:00:00	7.4544	9.5736
	2010-01-25	21:10:00	7.1112	9.4728
	2010-01-25	21:20:00	7.7424	9.192
	2010-01-25	21:30:00	8.6784	9.3072
	2010-01-25	21:40:00	7.6848	9.3024
	2010-01-25	21:50:00	8.2608	9.3816
	2010-01-25	22:00:00	7.2072	9.4032
	2010-01-25	22:10:00	8.1312	9.4152
	2010-01-25	22:20:00	6.7464	10.224
	2010-01-25	22:30:00	7.9536	10.068
	2010-01-25	22:40:00	6.2712	9.8448
	2010-01-25	22:50:00	7.5984	9.66
	2010-01-25	23:00:00	6.408	9.7032
	2010-01-25	23:10:00	6.5304	9.8832
	2010-01-25	23:20:00	6.4272	9.5952
	2010-01-25	23:30:00	6.6984	9.3216
	2010-01-25	23:40:00	6.8232	9.4512
	2010-01-25	23:50:00	6.4416	9.2376
	2010-01-26	00:00:00	6.576	9.4584
	2010-01-26	00:10:00	5.9424	9.5256
	2010-01-26	00:20:00	7.104	10.5552
	2010-01-26	00:30:00	7.7208	10.524
	2010-01-26	00:40:00	8.7312	10.0632
	2010-01-26	00:50:00	6.708	9.9624
	2010-01-26	01:00:00	7.6416	9.672
	2010-01-26	01:10:00	6.6456	9.7368
	2010-01-26	01:20:00	7.7064	9.5088
	2010-01-26	01:30:00	6.7056	9.4248
	2010-01-26	01:40:00	7.2912	9.4944
	2010-01-26	01:50:00	6.9936	9.5376
	2010-01-26	02:00:00	7.0536	9.492
	2010-01-26	02:10:00	7.044	9.5736
	2010-01-26	02:20:00	6.048	9.5808
	2010-01-26	02:30:00	6.9984	9.8688
	2010-01-26	02:40:00	6.0264	10.0776
	2010-01-26	02:50:00	7.32	10.3056
	2010-01-26	03:00:00	6.504	10.3488
	2010-01-26	03:10:00	8.4336	10.2912
	2010-01-26	03:20:00	7.6944	9.7464
	2010-01-26	03:30:00	8.2104	9.4872
	2010-01-26	03:40:00	7.4952	9.468
	2010-01-26	03:50:00	8.0808	9.4392
	2010-01-26	04:00:00	7.8168	9.492
	2010-01-26	04:10:00	7.7544	9.5616
	2010-01-26	04:20:00	7.992	9.8352
	2010-01-26	04:30:00	8.0808	10.0848
	2010-01-26	04:40:00	8.052	10.02
	2010-01-26	04:50:00	7.1976	10.0536
	2010-01-26	05:00:00	8.0712	10.0368
	2010-01-26	05:10:00	7.2792	9.9408
	2010-01-26	05:20:00	8.0736	9.9192
	2010-01-26	05:30:00	7.0152	9.9
	2010-01-26	05:40:00	7.5936	9.756
	2010-01-26	05:50:00	7.2336	9.7296
	2010-01-26	06:00:00	7.0296	9.744
	2010-01-26	06:10:00	6.8352	9.6384
	2010-01-26	06:20:00	6.5664	9.7872
	2010-01-26	06:30:00	7.1064	9.6744
	2010-01-26	06:40:00	6.1584	9.4872
	2010-01-26	06:50:00	7.1568	9.3864
	2010-01-26	07:00:00	5.8608	9.3
	2010-01-26	07:10:00	7.3536	9.228
	2010-01-26	07:20:00	6.1296	9.2832
	2010-01-26	07:30:00	7.26	9.252
	2010-01-26	07:40:00	7.056	9.3912
	2010-01-26	07:50:00	7.368	9.2808
	2010-01-26	08:00:00	6.7992	9.2664
	2010-01-26	08:10:00	6.8376	9.108
	2010-01-26	08:20:00	7.5984	9.0504
	2010-01-26	08:30:00	8.0376	9.2904
	2010-01-26	08:40:00	8.5824	9.036
	2010-01-26	08:50:00	7.212	9.4968
	2010-01-26	09:00:00	9.3624	9.3912
	2010-01-26	09:10:00	7.8816	9.1872
	2010-01-26	09:20:00	9.4632	8.8512
	2010-01-26	09:30:00	7.4448	8.8152
	2010-01-26	09:40:00	8.2944	8.8152
	2010-01-26	09:50:00	7.44	8.7888
	2010-01-26	10:00:00	8.124	8.7696
	2010-01-26	10:10:00	7.968	8.9232
	2010-01-26	10:20:00	9.0264	8.88
	2010-01-26	10:30:00	7.812	9.3744
	2010-01-26	10:40:00	7.188	9.5208
	2010-01-26	10:50:00	8.4408	9.4032
	2010-01-26	11:00:00	9.0144	9.3936
	2010-01-26	11:10:00	7.9464	9.2712
	2010-01-26	11:20:00	8.1408	8.7648
	2010-01-26	11:30:00	7.0824	8.7624
	2010-01-26	11:40:00	8.664	8.7456
	2010-01-26	11:50:00	6.9096	8.7888
	2010-01-26	12:00:00	8.1336	8.664
	2010-01-26	12:10:00	7.2624	9.2184
	2010-01-26	12:20:00	8.4624	9.3144
	2010-01-26	12:30:00	7.0512	9.2976
	2010-01-26	12:40:00	7.0248	9.396
	2010-01-26	12:50:00	6.3456	9.2208
	2010-01-26	13:00:00	6.3288	8.7936
	2010-01-26	13:10:00	6.8208	8.8944
	2010-01-26	13:20:00	7.4304	8.592
	2010-01-26	13:30:00	8.7864	8.5896
	2010-01-26	13:40:00	7.4712	8.6088
	2010-01-26	13:50:00	7.9824	8.5416
	2010-01-26	14:00:00	8.8728	8.7288
	2010-01-26	14:10:00	9.06	8.64
	2010-01-26	14:20:00	7.2984	8.7048
	2010-01-26	14:30:00	7.1112	8.6496
	2010-01-26	14:40:00	6.8976	8.6616
	2010-01-26	14:50:00	7.3056	8.628
	2010-01-26	15:00:00	7.6968	8.6472

## Sheet: 9-AH1 Stroke Ward
AH1 Stroke Ward
Description:		Intensive Care Ward
Floor area:		572	m2
Electric set up:		Two distribution boards
Measurement equipment:		Donated data
	Date	End Time	Total E (kW)	Total NE (kW)
	2009-01-30	13:30	6.0456	8.0928
	2009-01-30	13:45	6.1488	7.7352
	2009-01-30	14:00	6.1272	7.5552
	2009-01-30	14:15	5.9712	7.4232
	2009-01-30	14:30	6.0384	7.9224
	2009-01-30	14:45	6.2856	7.284
	2009-01-30	15:00	6.1152	7.9032
	2009-01-30	15:15	5.808	8.712
	2009-01-30	15:30	5.3448	8.7144
	2009-01-30	15:45	5.2128	7.9944
	2009-01-30	16:00	5.3664	8.568
	2009-01-30	16:15	5.9784	8.412
	2009-01-30	16:30	5.7696	7.44
	2009-01-30	16:45	5.964	5.6304
	2009-01-30	17:00	6.0432	5.388
	2009-01-30	17:15	5.7984	5.5584
	2009-01-30	17:30	5.7	5.3784
	2009-01-30	17:45	6.2136	8.676
	2009-01-30	18:00	6.1536	5.4264
	2009-01-30	18:15	5.9784	5.328
	2009-01-30	18:30	6.2424	4.908
	2009-01-30	18:45	5.7096	5.0448
	2009-01-30	19:00	5.5728	5.2512
	2009-01-30	19:15	6.2352	5.0784
	2009-01-30	19:30	6.2424	5.2056
	2009-01-30	19:45	5.5536	5.28
	2009-01-30	20:00	6.1008	5.292
	2009-01-30	20:15	5.556	4.8864
	2009-01-30	20:30	6.2352	4.5576
	2009-01-30	20:45	5.628	4.4568
	2009-01-30	21:00	5.9568	4.4376
	2009-01-30	21:15	5.9592	4.5912
	2009-01-30	21:30	6.2328	3.7488
	2009-01-30	21:45	6.1848	3.7968
	2009-01-30	22:00	5.8272	4.0008
	2009-01-30	22:15	5.9712	3.5568
	2009-01-30	22:30	5.4552	3.468
	2009-01-30	22:45	5.5656	3.9456
	2009-01-30	23:00	5.2248	3.312
	2009-01-30	23:15	4.8216	3.2568
	2009-01-30	23:30	5.1024	3.8352
	2009-01-30	23:45	5.0952	3.5112
	2009-01-31	00:00	5.0928	3.5304
	2009-01-31	00:15	4.716	3.5112
	2009-01-31	00:30	5.0856	3.4896
	2009-01-31	00:45	4.464	3.3048
	2009-01-31	01:00	4.9632	3.4872
	2009-01-31	01:15	4.9416	3.4296
	2009-01-31	01:30	4.9488	3.2088
	2009-01-31	01:45	4.5768	3.4752
	2009-01-31	02:00	5.0304	3.6552
	2009-01-31	02:15	4.884	3.5376
	2009-01-31	02:30	4.8048	3.4512
	2009-01-31	02:45	4.644	3.6192
	2009-01-31	03:00	4.4664	3.4272
	2009-01-31	03:15	4.7712	3.6672
	2009-01-31	03:30	4.3152	3.48
	2009-01-31	03:45	4.5696	3.42
	2009-01-31	04:00	4.4352	3.6288
	2009-01-31	04:15	4.5744	3.3864
	2009-01-31	04:30	4.4928	3.3672
	2009-01-31	04:45	4.4712	3.4848
	2009-01-31	05:00	4.3584	3.2832
	2009-01-31	05:15	4.0728	3.4248
	2009-01-31	05:30	4.6104	3.5304
	2009-01-31	05:45	4.0584	3.3384
	2009-01-31	06:00	4.1448	3.3696
	2009-01-31	06:15	4.5984	3.3408
	2009-01-31	06:30	4.9512	3.5592
	2009-01-31	06:45	4.908	3.384
	2009-01-31	07:00	4.9032	3.4896
	2009-01-31	07:15	4.524	3.7968
	2009-01-31	07:30	4.9008	3.9144
	2009-01-31	07:45	5.1504	3.7248
	2009-01-31	08:00	5.1312	3.864
	2009-01-31	08:15	5.148	3.9936
	2009-01-31	08:30	6.4176	4.6968
	2009-01-31	08:45	6.5592	4.1256
	2009-01-31	09:00	6.2376	4.9896
	2009-01-31	09:15	6.4776	4.8768
	2009-01-31	09:30	6.6504	5.3208
	2009-01-31	09:45	6.5208	5.0568
	2009-01-31	10:00	6.84	5.8944
	2009-01-31	10:15	6.876	5.1792
	2009-01-31	10:30	6.4632	5.3232
	2009-01-31	10:45	6.576	5.7792
	2009-01-31	11:00	6.7032	5.2848
	2009-01-31	11:15	6.5328	5.5392
	2009-01-31	11:30	6.3168	5.4432
	2009-01-31	11:45	6.8616	5.5368
	2009-01-31	12:00	6.6576	5.5896
	2009-01-31	12:15	6.6288	9.7896
	2009-01-31	12:30	6.4416	5.4432
	2009-01-31	12:45	6.6864	5.3232
	2009-01-31	13:00	6.396	5.5104
	2009-01-31	13:15	6.2616	5.4096
	2009-01-31	13:30	6.2232	5.2368
	2009-01-31	13:45	6.4032	5.4312
	2009-01-31	14:00	6.384	5.1912
	2009-01-31	14:15	6.3552	5.1768
	2009-01-31	14:30	6.3648	5.58
	2009-01-31	14:45	6.2136	5.1816
	2009-01-31	15:00	6.492	4.7064
	2009-01-31	15:15	6.1824	4.8624
	2009-01-31	15:30	6.2688	5.1312
	2009-01-31	15:45	6.2568	4.9512
	2009-01-31	16:00	6.2208	4.4184
	2009-01-31	16:15	6.4104	4.4088
	2009-01-31	16:30	5.8704	4.4856
	2009-01-31	16:45	5.9928	4.6416
	2009-01-31	17:00	6.108	4.6992
	2009-01-31	17:15	6.2568	5.28
	2009-01-31	17:30	6.0072	5.1144
	2009-01-31	17:45	6.1368	8.34
	2009-01-31	18:00	6.228	7.0584
	2009-01-31	18:15	5.9832	5.6136
	2009-01-31	18:30	5.7576	5.484
	2009-01-31	18:45	6.3912	5.5872
	2009-01-31	19:00	6.2712	5.268
	2009-01-31	19:15	6.3936	5.7432
	2009-01-31	19:30	6.1488	4.9752
	2009-01-31	19:45	6.2568	4.8648
	2009-01-31	20:00	6.1344	4.9032
	2009-01-31	20:15	5.9592	4.9704
	2009-01-31	20:30	6.2544	5.148
	2009-01-31	20:45	6.2592	5.1288
	2009-01-31	21:00	6.2736	5.2704
	2009-01-31	21:15	6.312	5.1576
	2009-01-31	21:30	6.2976	5.22
	2009-01-31	21:45	6.012	4.692
	2009-01-31	22:00	5.7408	5.1
	2009-01-31	22:15	6.9192	4.3224
	2009-01-31	22:30	6.7944	3.8952
	2009-01-31	22:45	6.228	3.4992
	2009-01-31	23:00	6.2496	3.324
	2009-01-31	23:15	6.1224	3.516
	2009-01-31	23:30	6.0648	3.4608
	2009-01-31	23:45	6.3336	3.4512
	2009-02-01	00:00	5.8296	3.516
	2009-02-01	00:15	5.6544	3.372
	2009-02-01	00:30	5.6688	3.5688
	2009-02-01	00:45	5.3736	3.5376
	2009-02-01	01:00	5.5224	3.5112
	2009-02-01	01:15	5.8224	3.5304
	2009-02-01	01:30	5.4144	3.3288
	2009-02-01	01:45	5.2896	3.4104
	2009-02-01	02:00	5.4456	3.3672
	2009-02-01	02:15	5.7288	3.444
	2009-02-01	02:30	5.712	3.3912
	2009-02-01	02:45	5.5368	3.1488
	2009-02-01	03:00	5.5752	2.9304
	2009-02-01	03:15	5.7096	2.9952
	2009-02-01	03:30	5.724	2.9352
	2009-02-01	03:45	5.6568	2.9616
	2009-02-01	04:00	5.556	2.9448
	2009-02-01	04:15	5.892	2.94
	2009-02-01	04:30	5.2224	3.1224
	2009-02-01	04:45	5.484	3.348
	2009-02-01	05:00	5.5248	3.2568
	2009-02-01	05:15	5.6952	3.2904
	2009-02-01	05:30	5.9664	3.3144
	2009-02-01	05:45	5.532	3.3216
	2009-02-01	06:00	5.9256	3.36
	2009-02-01	06:15	5.6976	3.252
	2009-02-01	06:30	6.1104	3.3312
	2009-02-01	06:45	5.9136	3.3792
	2009-02-01	07:00	5.8032	3.3384
	2009-02-01	07:15	6.048	3.4992
	2009-02-01	07:30	6.1368	3.6144
	2009-02-01	07:45	6.6	4.0368
	2009-02-01	08:00	6.5952	4.3272
	2009-02-01	08:15	6.3576	4.5456
	2009-02-01	08:30	6.8208	5.3568
	2009-02-01	08:45	6.7224	5.3712
	2009-02-01	09:00	6.6336	6.3408
	2009-02-01	09:15	6.504	4.9992
	2009-02-01	09:30	6.5136	5.2344
	2009-02-01	09:45	4.8744	4.9176
	2009-02-01	10:00	5.184	5.0928
	2009-02-01	10:15	4.9296	5.0472
	2009-02-01	10:30	4.6848	4.9416
	2009-02-01	10:45	4.8528	4.9992
	2009-02-01	11:00	5.3616	5.2056
	2009-02-01	11:15	6.7128	5.1624
	2009-02-01	11:30	6.6984	5.1456
	2009-02-01	11:45	6.9336	5.3544
	2009-02-01	12:00	6.6408	5.232
	2009-02-01	12:15	6.6552	5.0496
	2009-02-01	12:30	6.3936	10.3296
	2009-02-01	12:45	6.7464	5.3688
	2009-02-01	13:00	6.8736	5.3136
	2009-02-01	13:15	6.5448	5.1528
	2009-02-01	13:30	6.2304	5.7336
	2009-02-01	13:45	6.54	5.2248
	2009-02-01	14:00	6.3888	4.7208
	2009-02-01	14:15	6.2544	4.3176
	2009-02-01	14:30	6.0816	4.3584
	2009-02-01	14:45	6.3	4.188
	2009-02-01	15:00	6.3408	4.3656
	2009-02-01	15:15	6.3384	4.7568
	2009-02-01	15:30	6.2208	4.7112
	2009-02-01	15:45	6.2376	4.5744
	2009-02-01	16:00	6.3696	5.0016
	2009-02-01	16:15	6.36	5.1768
	2009-02-01	16:30	6.396	5.4
	2009-02-01	16:45	6.3888	5.4408
	2009-02-01	17:00	6.3456	5.2896
	2009-02-01	17:15	6.0528	5.304
	2009-02-01	17:30	6.1392	5.0856
	2009-02-01	17:45	6.4416	5.1912
	2009-02-01	18:00	6.5448	7.1136
	2009-02-01	18:15	6.7824	7.2168
	2009-02-01	18:30	6.7632	5.076
	2009-02-01	18:45	6.9792	6.2568
	2009-02-01	19:00	7.3344	5.4144
	2009-02-01	19:15	5.4888	5.4552
	2009-02-01	19:30	5.6256	4.9992
	2009-02-01	19:45	5.2104	5.2008
	2009-02-01	20:00	5.2104	5.064
	2009-02-01	20:15	5.316	5.2344
	2009-02-01	20:30	5.2656	5.2032
	2009-02-01	20:45	5.2704	5.2032
	2009-02-01	21:00	5.4144	4.4712
	2009-02-01	21:15	5.244	3.972
	2009-02-01	21:30	4.8312	3.7368
	2009-02-01	21:45	4.6584	3.6888
	2009-02-01	22:00	4.4304	4.0416
	2009-02-01	22:15	4.008	3.9216
	2009-02-01	22:30	4.128	3.8448
	2009-02-01	22:45	3.9696	3.0936
	2009-02-01	23:00	3.5544	3.7968
	2009-02-01	23:15	3.9672	3.1248
	2009-02-01	23:30	3.9048	3.4704
	2009-02-01	23:45	4.0368	3.0048
	2009-02-02	00:00	4.668	3.2328
	2009-02-02	00:15	4.56	3.0552
	2009-02-02	00:30	4.3176	3.1632
	2009-02-02	00:45	4.4472	3.12
	2009-02-02	01:00	4.0632	3.0336
	2009-02-02	01:15	4.0512	3.072
	2009-02-02	01:30	4.0296	2.7888
	2009-02-02	01:45	3.7392	3.144
	2009-02-02	02:00	3.9144	2.8104
	2009-02-02	02:15	3.7848	2.8872
	2009-02-02	02:30	3.8328	3.0072
	2009-02-02	02:45	3.5016	3.228
	2009-02-02	03:00	4.0512	3.1848
	2009-02-02	03:15	4.0536	3.0624
	2009-02-02	03:30	3.3912	3.4176
	2009-02-02	03:45	3.54	3.1752
	2009-02-02	04:00	3.8544	3.0792
	2009-02-02	04:15	3.5544	3.2496
	2009-02-02	04:30	4.1976	3.1656
	2009-02-02	04:45	3.6912	2.9016
	2009-02-02	05:00	3.756	2.9112
	2009-02-02	05:15	3.7728	3.384
	2009-02-02	05:30	3.9216	3.24
	2009-02-02	05:45	3.7272	3.2544
	2009-02-02	06:00	4.236	3.3144
	2009-02-02	06:15	4.2096	3.3192
	2009-02-02	06:30	3.9936	3.252
	2009-02-02	06:45	4.1376	3.384
	2009-02-02	07:00	4.2216	3.2208
	2009-02-02	07:15	3.8928	3.5976
	2009-02-02	07:30	4.4424	3.4536
	2009-02-02	07:45	4.3704	4.5504
	2009-02-02	08:00	5.6592	4.4712
	2009-02-02	08:15	5.5944	5.1504
	2009-02-02	08:30	5.76	5.3448
	2009-02-02	08:45	5.8224	6.3696
	2009-02-02	09:00	5.5656	6.6384
	2009-02-02	09:15	5.5416	6.9408
	2009-02-02	09:30	5.9256	7.6512
	2009-02-02	09:45	5.9448	7.5552
	2009-02-02	10:00	6.0648	7.5
	2009-02-02	10:15	6.0144	7.5912
	2009-02-02	10:30	5.7096	7.6296
	2009-02-02	10:45	5.7888	7.8888
	2009-02-02	11:00	6.4104	8.0592
	2009-02-02	11:15	6.708	7.6344
	2009-02-02	11:30	6.5208	7.788
	2009-02-02	11:45	7.3056	8.8392
	2009-02-02	12:00	6.3648	7.5552
	2009-02-02	12:15	6.6744	9.5256
	2009-02-02	12:30	6.9744	8.5104
	2009-02-02	12:45	6.6864	6.7416
	2009-02-02	13:00	6.1824	6.3792
	2009-02-02	13:15	5.928	6.4704
	2009-02-02	13:30	5.8032	6.6768
	2009-02-02	13:45	5.9712	5.7936
	2009-02-02	14:00	5.5272	5.8848
	2009-02-02	14:15	5.9184	5.928
	2009-02-02	14:30	6.3264	5.832
	2009-02-02	14:45	5.5512	5.7528
	2009-02-02	15:00	5.388	5.592
	2009-02-02	15:15	5.3328	6.6
	2009-02-02	15:30	5.3208	6.2928
	2009-02-02	15:45	5.4864	6.5448
	2009-02-02	16:00	5.1312	5.9208
	2009-02-02	16:15	5.3808	5.8992
	2009-02-02	16:30	5.6664	5.6112
	2009-02-02	16:45	5.4864	5.7048
	2009-02-02	17:00	5.6112	5.5824
	2009-02-02	17:15	5.9328	5.988
	2009-02-02	17:30	5.7888	5.604
	2009-02-02	17:45	6.0888	8.6208
	2009-02-02	18:00	5.9472	7.5696
	2009-02-02	18:15	5.8464	5.52
	2009-02-02	18:30	5.904	5.6616
	2009-02-02	18:45	5.6496	5.748
	2009-02-02	19:00	5.7504	5.8512
	2009-02-02	19:15	5.6832	5.604
	2009-02-02	19:30	5.6832	5.4144
	2009-02-02	19:45	5.8464	5.5536
	2009-02-02	20:00	6.1824	5.6304
	2009-02-02	20:15	6.0456	5.4264
	2009-02-02	20:30	6.2568	5.3808
	2009-02-02	20:45	6.1632	5.3688
	2009-02-02	21:00	5.724	5.2824
	2009-02-02	21:15	5.9136	5.1744
	2009-02-02	21:30	6.1296	4.7904
	2009-02-02	21:45	7.1928	4.3704
	2009-02-02	22:00	7.644	3.4584
	2009-02-02	22:15	6.984	3.5592
	2009-02-02	22:30	6.7272	3.7224
	2009-02-02	22:45	6.912	3.9888
	2009-02-02	23:00	6.7104	3.684
	2009-02-02	23:15	6.2424	3.5208
	2009-02-02	23:30	6.2136	3.492
	2009-02-02	23:45	6.6192	3.7344
	2009-02-03	00:00	6.3024	3.456
	2009-02-03	00:15	6.5136	3.54
	2009-02-03	00:30	6.6504	3.4776
	2009-02-03	00:45	6.2568	3.6
	2009-02-03	01:00	6.4032	3.4896
	2009-02-03	01:15	6.2592	3.276
	2009-02-03	01:30	6.2424	3.5472
	2009-02-03	01:45	6.1272	3.252
	2009-02-03	02:00	6.5256	3.4416
	2009-02-03	02:15	6.0096	3.1848
	2009-02-03	02:30	6.1704	3.3888
	2009-02-03	02:45	5.6256	3.324
	2009-02-03	03:00	5.748	3.564
	2009-02-03	03:15	6.1536	3.5952
	2009-02-03	03:30	6.204	3.3408
	2009-02-03	03:45	5.6688	3.2064
	2009-02-03	04:00	6.048	3.2976
	2009-02-03	04:15	6.4344	3.192
	2009-02-03	04:30	6.4344	3.6264
	2009-02-03	04:45	6.3192	3.5544
	2009-02-03	05:00	6.7248	3.5904
	2009-02-03	05:15	6.8376	3.468
	2009-02-03	05:30	7.0632	3.288
	2009-02-03	05:45	6.1752	3.5376
	2009-02-03	06:00	6.5808	3.7368
	2009-02-03	06:15	5.9208	3.5376
	2009-02-03	06:30	6.4728	3.4824
	2009-02-03	06:45	6.6336	3.6864
	2009-02-03	07:00	6.6456	4.068
	2009-02-03	07:15	6.6504	3.924
	2009-02-03	07:30	6.8016	4.1112
	2009-02-03	07:45	7.0248	4.0488
	2009-02-03	08:00	6.756	4.644
	2009-02-03	08:15	6.8424	5.7624
	2009-02-03	08:30	7.2552	5.1048
	2009-02-03	08:45	6.9576	6.8328
	2009-02-03	09:00	6.7176	5.712
	2009-02-03	09:15	6.5688	5.6808
	2009-02-03	09:30	6.4344	6.3288
	2009-02-03	09:45	7.3944	7.3032
	2009-02-03	10:00	7.2024	7.4568
	2009-02-03	10:15	7.2096	7.596
	2009-02-03	10:30	7.3152	7.56
	2009-02-03	10:45	6.9192	7.356
	2009-02-03	11:00	7.056	8.0568
	2009-02-03	11:15	7.4472	7.3968
	2009-02-03	11:30	7.2936	7.3704
	2009-02-03	11:45	7.2504	7.2672
	2009-02-03	12:00	6.8904	7.572
	2009-02-03	12:15	7.008	9.9216
	2009-02-03	12:30	7.6704	10.2888
	2009-02-03	12:45	7.6272	7.1976
	2009-02-03	13:00	7.8672	6.9144
	2009-02-03	13:15	8.2464	6.4296
	2009-02-03	13:30	8.1504	7.2504
	2009-02-03	13:45	7.6488	7.6176
	2009-02-03	14:00	8.2608	7.8384
	2009-02-03	14:15	7.5864	7.8264
	2009-02-03	14:30	8.772	7.9416
	2009-02-03	14:45	8.6064	8.0376
	2009-02-03	15:00	8.8752	7.8504
	2009-02-03	15:15	8.9616	8.0904
	2009-02-03	15:30	8.58	8.4192
	2009-02-03	15:45	8.2152	8.0976
	2009-02-03	16:00	8.1144	8.172
	2009-02-03	16:15	8.5584	8.52
	2009-02-03	16:30	8.4216	6.6048
	2009-02-03	16:45	8.652	6.1848
	2009-02-03	17:00	8.5968	5.3016
	2009-02-03	17:15	8.7888	5.0808
	2009-02-03	17:30	8.6904	4.9128
	2009-02-03	17:45	8.7936	4.9896
	2009-02-03	18:00	8.6664	4.98
	2009-02-03	18:15	8.1936	8.3616
	2009-02-03	18:30	8.6016	5.0784
	2009-02-03	18:45	8.8632	4.3536
	2009-02-03	19:00	8.1312	4.4136
	2009-02-03	19:15	9.1056	4.3704
	2009-02-03	19:30	8.5656	4.5912
	2009-02-03	19:45	8.5824	4.5072
	2009-02-03	20:00	9.1248	4.1688
	2009-02-03	20:15	8.7456	4.2528
	2009-02-03	20:30	8.2944	4.332
	2009-02-03	20:45	8.3928	4.4184
	2009-02-03	21:00	7.9728	4.4184
	2009-02-03	21:15	8.1	4.296
	2009-02-03	21:30	8.172	4.284
	2009-02-03	21:45	8.772	4.3176
	2009-02-03	22:00	8.5728	4.2912
	2009-02-03	22:15	8.592	3.9264
	2009-02-03	22:30	8.7288	3.7968
	2009-02-03	22:45	8.9688	3.1296
	2009-02-03	23:00	8.7216	2.9064
	2009-02-03	23:15	8.0016	2.8632
	2009-02-03	23:30	7.8648	3.12
	2009-02-03	23:45	6.7728	2.8056
	2009-02-04	00:00	6.7944	3.3288
	2009-02-04	00:15	7.2312	2.9016
	2009-02-04	00:30	6.6384	2.7984
	2009-02-04	00:45	7.0392	2.8896
	2009-02-04	01:00	6.8472	2.976
	2009-02-04	01:15	6.3984	2.8704
	2009-02-04	01:30	4.8792	2.7936
	2009-02-04	01:45	5.0208	2.8008
	2009-02-04	02:00	4.7112	2.9448
	2009-02-04	02:15	5.1384	2.8344
	2009-02-04	02:30	4.8024	2.952
	2009-02-04	02:45	4.9536	2.856
	2009-02-04	03:00	4.536	2.9784
	2009-02-04	03:15	4.4328	2.6952
	2009-02-04	03:30	4.5888	2.9592
	2009-02-04	03:45	4.4208	3.2232
	2009-02-04	04:00	4.632	2.9952
	2009-02-04	04:15	4.8672	2.9256
	2009-02-04	04:30	4.9848	3.1656
	2009-02-04	04:45	4.6488	3.0792
	2009-02-04	05:00	5.0448	3.0984
	2009-02-04	05:15	5.2872	3.1992
	2009-02-04	05:30	4.9872	3.0336
	2009-02-04	05:45	4.872	3.192
	2009-02-04	06:00	5.4984	3.1344
	2009-02-04	06:15	6.3024	3.6576
	2009-02-04	06:30	6.4632	3.5136
	2009-02-04	06:45	6.3696	3.6336
	2009-02-04	07:00	5.8896	3.9456
	2009-02-04	07:15	6.2808	4.3464
	2009-02-04	07:30	6.0936	4.1064
	2009-02-04	07:45	6.1632	4.464
	2009-02-04	08:00	6.4176	5.004
	2009-02-04	08:15	6.384	6.7536
	2009-02-04	08:30	7.2192	6.6408
	2009-02-04	08:45	6.9336	6.7584
	2009-02-04	09:00	6.6696	7.7304
	2009-02-04	09:15	6.5064	7.7568
	2009-02-04	09:30	6.9192	8.0496
	2009-02-04	09:45	8.052	8.1216
	2009-02-04	10:00	7.2864	8.3208
	2009-02-04	10:15	7.9344	7.92
	2009-02-04	10:30	7.9032	8.4336
	2009-02-04	10:45	7.992	8.496
	2009-02-04	11:00	7.6992	9.2208
	2009-02-04	11:15	7.5816	8.8392
	2009-02-04	11:30	7.4208	8.616
	2009-02-04	11:45	7.3152	9.4776
	2009-02-04	12:00	7.212	8.7552
	2009-02-04	12:15	5.9448	9.06
	2009-02-04	12:30	3.7632	8.3688
	2009-02-04	12:45	3.7776	8.6712
	2009-02-04	13:00	4.0248	9.7488
	2009-02-04	13:15	3.6552	11.6184
	2009-02-04	13:30	5.4336	7.9752
	2009-02-04	13:45	6.9864	8.424
	2009-02-04	14:00	6.8424	7.9152
	2009-02-04	14:15	6.7416	7.5984
	2009-02-04	14:30	7.1976	7.8336
	2009-02-04	14:45	6.7128	7.9272
	2009-02-04	15:00	6.2424	8.2248
	2009-02-04	15:15	6.8664	7.572
	2009-02-04	15:30	7.0056	7.6704
	2009-02-04	15:45	6.7368	7.8888
	2009-02-04	16:00	5.8152	7.416
	2009-02-04	16:15	6.828	7.0416
	2009-02-04	16:30	6.5424	6.6
	2009-02-04	16:45	6.0816	6.8232
	2009-02-04	17:00	6.3	6.1152
	2009-02-04	17:15	6.1008	5.5152
	2009-02-04	17:30	5.7456	5.1648
	2009-02-04	17:45	5.7912	5.0304
	2009-02-04	18:00	5.4624	5.3904
	2009-02-04	18:15	5.5368	7.2
	2009-02-04	18:30	5.808	6.768
	2009-02-04	18:45	5.1888	4.7808
	2009-02-04	19:00	5.7384	4.764
	2009-02-04	19:15	5.5656	4.6656
	2009-02-04	19:30	4.992	4.8072
	2009-02-04	19:45	5.2464	4.7496
	2009-02-04	20:00	5.3712	4.9104
	2009-02-04	20:15	4.9752	4.6896
	2009-02-04	20:30	5.3832	4.5888
	2009-02-04	20:45	4.9608	4.5072
	2009-02-04	21:00	5.22	4.584
	2009-02-04	21:15	5.3832	4.4256
	2009-02-04	21:30	4.7112	4.668
	2009-02-04	21:45	5.3712	4.4976
	2009-02-04	22:00	5.3592	4.4544
	2009-02-04	22:15	5.292	4.104
	2009-02-04	22:30	5.1192	4.1136
	2009-02-04	22:45	4.8888	4.0032
	2009-02-04	23:00	4.9224	3.5352
	2009-02-04	23:15	5.316	3.2664
	2009-02-04	23:30	4.116	3.2568
	2009-02-04	23:45	3.9792	3.4224
	2009-02-05	00:00	3.648	4.0104
	2009-02-05	00:15	3.6792	3.3912
	2009-02-05	00:30	3.5448	3.6096
	2009-02-05	00:45	3.4056	4.0176
	2009-02-05	01:00	3.54	3.7368
	2009-02-05	01:15	3.4008	3.2856
	2009-02-05	01:30	3.2688	3.168
	2009-02-05	01:45	3.672	3.324
	2009-02-05	02:00	3.4032	3.1776
	2009-02-05	02:15	3.6336	3.2352
	2009-02-05	02:30	3.54	3.3984
	2009-02-05	02:45	3.8112	3.312
	2009-02-05	03:00	3.6696	3.4752
	2009-02-05	03:15	3.264	3.444
	2009-02-05	03:30	3.4752	3.5832
	2009-02-05	03:45	3.42	3.4176
	2009-02-05	04:00	3.3288	3.2064
	2009-02-05	04:15	3.0216	3.2904
	2009-02-05	04:30	3.5496	3.5256
	2009-02-05	04:45	3.4224	3.5112
	2009-02-05	05:00	3.4224	3.6792
	2009-02-05	05:15	3.42	3.3192
	2009-02-05	05:30	3.4536	3.5088
	2009-02-05	05:45	3.6792	3.3288
	2009-02-05	06:00	3.3096	3.4464
	2009-02-05	06:15	4.872	3.8376
	2009-02-05	06:30	5.208	3.8808
	2009-02-05	06:45	5.5128	3.708
	2009-02-05	07:00	5.7864	3.8976
	2009-02-05	07:15	5.772	3.9576
	2009-02-05	07:30	5.904	3.8256
	2009-02-05	07:45	5.7888	4.4664
	2009-02-05	08:00	5.3592	4.8576
	2009-02-05	08:15	5.4912	6.0624
	2009-02-05	08:30	5.8752	7.2504
	2009-02-05	08:45	5.3568	7.4232
	2009-02-05	09:00	5.3304	7.2168
	2009-02-05	09:15	6.0048	7.0248
	2009-02-05	09:30	5.6088	8.1528
	2009-02-05	09:45	5.952	7.8168
	2009-02-05	10:00	3.9048	7.4592
	2009-02-05	10:15	3.8088	7.644
	2009-02-05	10:30	3.6696	7.6872
	2009-02-05	10:45	3.816	8.2608
	2009-02-05	11:00	4.0776	7.8792
	2009-02-05	11:15	3.8448	8.6664
	2009-02-05	11:30	3.7128	8.8656
	2009-02-05	11:45	3.9672	8.8608
	2009-02-05	12:00	3.6864	8.7648
	2009-02-05	12:15	4.0992	9.2592
	2009-02-05	12:30	3.72	11.3328
	2009-02-05	12:45	3.1632	8.8896
	2009-02-05	13:00	3.1608	8.5344
	2009-02-05	13:15	3.1776	8.8608
	2009-02-05	13:30	3.144	7.776
	2009-02-05	13:45	3.1368	7.6128
	2009-02-05	14:00	3.1824	7.1664
	2009-02-05	14:15	3.1944	8.604
	2009-02-05	14:30	3.2184	8.1864
	2009-02-05	14:45	3.1992	8.316
	2009-02-05	15:00	3.3048	8.4648
	2009-02-05	15:15	3.2064	8.8344
	2009-02-05	15:30	3.36	9.0192
	2009-02-05	15:45	3.5448	9.3
	2009-02-05	16:00	3.5472	9.6336
	2009-02-05	16:15	3.5208	8.6016
	2009-02-05	16:30	3.4944	8.2032
	2009-02-05	16:45	3.888	7.5096
	2009-02-05	17:00	4.704	6.1104
	2009-02-05	17:15	4.4784	5.796
	2009-02-05	17:30	4.9152	6.0552
	2009-02-05	17:45	4.92	6.0744
	2009-02-05	18:00	5.0376	8.3736
	2009-02-05	18:15	4.404	5.7312
	2009-02-05	18:30	3.5736	5.4816
	2009-02-05	18:45	3.7008	5.4768
	2009-02-05	19:00	3.708	5.1432
	2009-02-05	19:15	3.5952	4.8528
	2009-02-05	19:30	3.8448	5.04
	2009-02-05	19:45	3.3456	5.0208
	2009-02-05	20:00	3.5688	5.112
	2009-02-05	20:15	3.7128	4.9752
	2009-02-05	20:30	4.236	4.932
	2009-02-05	20:45	3.708	5.16
	2009-02-05	21:00	3.8376	5.16
	2009-02-05	21:15	3.972	4.9704
	2009-02-05	21:30	3.6936	4.8888
	2009-02-05	21:45	3.6816	4.8
	2009-02-05	22:00	4.2336	4.5384
	2009-02-05	22:15	3.7512	3.5448
	2009-02-05	22:30	3.276	3.7248
	2009-02-05	22:45	3.2856	3.396
	2009-02-05	23:00	3.4224	4.1352
	2009-02-05	23:15	3.276	3.6
	2009-02-05	23:30	3.552	3.3216
	2009-02-05	23:45	3.2856	3.3312
	2009-02-06	00:00	3.2808	3.2424
	2009-02-06	00:15	3.5424	3.3768
	2009-02-06	00:30	3.12	3.3384
	2009-02-06	00:45	3.096	3.4776
	2009-02-06	01:00	2.9736	3.5904
	2009-02-06	01:15	3.2352	3.3456
	2009-02-06	01:30	2.8248	3.4824
	2009-02-06	01:45	4.4472	3.3216
	2009-02-06	02:00	7.0056	3.4896
	2009-02-06	02:15	7.0176	3.5256
	2009-02-06	02:30	6.756	3.5016
	2009-02-06	02:45	1.6368	3.3768
	2009-02-06	03:00	1.6032	3.3816
	2009-02-06	03:15	1.6032	3.5448
	2009-02-06	03:30	1.6032	3.384
	2009-02-06	03:45	1.4688	3.6048
	2009-02-06	04:00	1.608	3.3144
	2009-02-06	04:15	1.6848	3.1992
	2009-02-06	04:30	1.5456	3.3696
	2009-02-06	04:45	1.884	3.6216
	2009-02-06	05:00	1.7808	3.1584
	2009-02-06	05:15	1.7856	3.3288
	2009-02-06	05:30	1.7832	3.456
	2009-02-06	05:45	3.7872	3.3264
	2009-02-06	06:00	7.0392	3.5664
	2009-02-06	06:15	3.4512	3.792
	2009-02-06	06:30	1.9608	3.6168
	2009-02-06	06:45	1.98	3.6192
	2009-02-06	07:00	2.1024	4.0992
	2009-02-06	07:15	1.812	4.3776
	2009-02-06	07:30	2.0784	3.8712
	2009-02-06	07:45	1.9896	4.2768
	2009-02-06	08:00	2.1552	5.0424
	2009-02-06	08:15	2.0232	5.7624
	2009-02-06	08:30	2.3112	7.1952
	2009-02-06	08:45	2.136	7.1904
	2009-02-06	09:00	3.1392	7.1136
	2009-02-06	09:15	3.1824	8.1432
	2009-02-06	09:30	3.1488	8.6112
	2009-02-06	09:45	3.4488	8.9304
	2009-02-06	10:00	3.3384	10.0512
	2009-02-06	10:15	3.3312	9.7584
	2009-02-06	10:30	3.4248	10.0032
	2009-02-06	10:45	3.396	8.7816
	2009-02-06	11:00	3.3168	9.0912
	2009-02-06	11:15	3.4008	9.3024
	2009-02-06	11:30	3.516	8.5296
	2009-02-06	11:45	3.516	8.7984
	2009-02-06	12:00	3.42	8.6808
	2009-02-06	12:15	3.4008	11.0304
	2009-02-06	12:30	3.36	9.9192
	2009-02-06	12:45	3.5904	8.112
	2009-02-06	13:00	3.4392	8.5128
	2009-02-06	13:15	2.9784	7.7064
	2009-02-06	13:30	2.8296	6.6336
	2009-02-06	13:45	2.8008	6.3984
	2009-02-06	14:00	2.9328	6.6672
	2009-02-06	14:15	2.7864	6.7968
	2009-02-06	14:30	2.6736	7.14
	2009-02-06	14:45	2.8128	7.2048
	2009-02-06	15:00	4.4496	7.9248
	2009-02-06	15:15	4.3368	7.9656
	2009-02-06	15:30	4.3416	7.128
	2009-02-06	15:45	4.4592	6.4464
	2009-02-06	16:00	4.1904	6.2928
	2009-02-06	16:15	4.3152	6.66
	2009-02-06	16:30	4.4856	6.8952
	2009-02-06	16:45	4.176	5.9376
	2009-02-06	17:00	4.3464	5.6472
	2009-02-06	17:15	4.4664	5.6136
	2009-02-06	17:30	4.1544	5.5296
	2009-02-06	17:45	4.1328	5.4648
	2009-02-06	18:00	4.2672	5.3568
	2009-02-06	18:15	4.0032	5.2416
	2009-02-06	18:30	4.1472	7.128
	2009-02-06	18:45	3.8736	7.8192
	2009-02-06	19:00	4.152	5.376
	2009-02-06	19:15	4.14	5.2032
	2009-02-06	19:30	3.9984	5.2656
	2009-02-06	19:45	4.272	5.4336
	2009-02-06	20:00	3.8736	5.1072
	2009-02-06	20:15	4.008	5.0448
	2009-02-06	20:30	4.2912	5.2032
	2009-02-06	20:45	4.1592	5.2296
	2009-02-06	21:00	4.164	5.352
	2009-02-06	21:15	2.4168	5.148
	2009-02-06	21:30	2.0064	4.944
	2009-02-06	21:45	1.86	4.7352
	2009-02-06	22:00	1.8504	4.7232
	2009-02-06	22:15	1.8432	4.3344
	2009-02-06	22:30	1.848	4.0464
	2009-02-06	22:45	1.6992	3.6672
	2009-02-06	23:00	1.8384	3.3696
	2009-02-06	23:15	1.6488	3.4152
	2009-02-06	23:30	1.6368	3.3912
	2009-02-06	23:45	1.464	3.5712
	2009-02-07	00:00	1.404	3.4128
	2009-02-07	00:15	1.4544	3.264
	2009-02-07	00:30	1.3248	3.7824
	2009-02-07	00:45	1.4544	3.4176
	2009-02-07	01:00	1.4688	3.516
	2009-02-07	01:15	1.3152	3.6696
	2009-02-07	01:30	1.4544	3.456
	2009-02-07	01:45	1.4544	3.6528
	2009-02-07	02:00	1.3128	3.5592
	2009-02-07	02:15	1.4592	3.4584
	2009-02-07	02:30	1.4496	3.8832
	2009-02-07	02:45	1.4496	3.456
	2009-02-07	03:00	1.4496	3.2664
	2009-02-07	03:15	1.5888	3.3936
	2009-02-07	03:30	1.5912	3.4128
	2009-02-07	03:45	1.452	3.6648
	2009-02-07	04:00	1.5048	2.9232
	2009-02-07	04:15	1.908	2.928
	2009-02-07	04:30	1.6488	2.988
	2009-02-07	04:45	1.5024	2.9016
	2009-02-07	05:00	1.6392	3.0576
	2009-02-07	05:15	1.6416	2.8848
	2009-02-07	05:30	1.5024	3.072
	2009-02-07	05:45	1.3848	2.9448
	2009-02-07	06:00	1.6536	3.5544
	2009-02-07	06:15	1.524	3.2088
	2009-02-07	06:30	1.6584	3.1968
	2009-02-07	06:45	2.016	3.48
	2009-02-07	07:00	2.0016	3.516
	2009-02-07	07:15	1.7184	3.8376
	2009-02-07	07:30	1.7352	4.3704
	2009-02-07	07:45	1.8744	4.5312
	2009-02-07	08:00	1.8768	4.6632
	2009-02-07	08:15	1.86	5.904
	2009-02-07	08:30	2.4432	6.2832
	2009-02-07	08:45	2.6664	5.3568
	2009-02-07	09:00	2.8992	5.4552
	2009-02-07	09:15	4.0584	5.256
	2009-02-07	09:30	4.6824	5.1384
	2009-02-07	09:45	4.5576	5.2944
	2009-02-07	10:00	4.872	5.3112
	2009-02-07	10:15	5.1576	5.3808
	2009-02-07	10:30	4.8792	5.2344
	2009-02-07	10:45	5.0184	5.2248
	2009-02-07	11:00	4.8312	5.1816
	2009-02-07	11:15	4.6992	5.412
	2009-02-07	11:30	4.8312	5.2488
	2009-02-07	11:45	4.8408	5.2248
	2009-02-07	12:00	4.8432	5.5728
	2009-02-07	12:15	4.824	7.416
	2009-02-07	12:30	4.6944	6.9288
	2009-02-07	12:45	4.6896	5.5704
	2009-02-07	13:00	4.6944	5.652
	2009-02-07	13:15	4.692	4.3992
	2009-02-07	13:30	5.0136	4.0632
	2009-02-07	13:45	4.4808	4.2264
	2009-02-07	14:00	4.4784	4.4904
	2009-02-07	14:15	4.4736	4.5936
	2009-02-07	14:30	4.4952	4.5024
	2009-02-07	14:45	4.4904	4.608
	2009-02-07	15:00	3.1224	4.752
	2009-02-07	15:15	2.4792	5.1192
	2009-02-07	15:30	2.4576	5.6304
	2009-02-07	15:45	2.436	5.6448
	2009-02-07	16:00	2.4384	5.1768
	2009-02-07	16:15	2.4528	5.2632
	2009-02-07	16:30	2.4144	5.28
	2009-02-07	16:45	2.4192	5.3112
	2009-02-07	17:00	2.4312	5.3232
	2009-02-07	17:15	2.4336	5.2248
	2009-02-07	17:30	2.4336	5.1
	2009-02-07	17:45	2.4336	4.992
	2009-02-07	18:00	2.4312	5.1528
	2009-02-07	18:15	2.4432	7.9056
	2009-02-07	18:30	2.4336	5.2608
	2009-02-07	18:45	2.4288	5.0688
	2009-02-07	19:00	4.1328	5.232
	2009-02-07	19:15	4.3056	4.9632
	2009-02-07	19:30	2.8464	4.8672
	2009-02-07	19:45	1.596	4.6728
	2009-02-07	20:00	1.5384	4.7808
	2009-02-07	20:15	1.5048	4.6176
	2009-02-07	20:30	1.44	4.6704
	2009-02-07	20:45	1.4304	4.7832
	2009-02-07	21:00	1.4424	4.8792
	2009-02-07	21:15	1.4376	4.1616
	2009-02-07	21:30	1.44	4.0752
	2009-02-07	21:45	1.4472	4.212
	2009-02-07	22:00	1.4472	4.3368
	2009-02-07	22:15	1.4232	4.4808
	2009-02-07	22:30	1.4136	4.7232
	2009-02-07	22:45	1.416	4.1328
	2009-02-07	23:00	1.4232	3.7008
	2009-02-07	23:15	1.4184	3.852
	2009-02-07	23:30	1.4184	3.8496
	2009-02-07	23:45	1.404	3.7512
	2009-02-08	00:00	1.4112	3.4704
	2009-02-08	00:15	1.4088	3.732
	2009-02-08	00:30	1.3848	3.852
	2009-02-08	00:45	1.2144	3.6528
	2009-02-08	01:00	1.2072	3.5904
	2009-02-08	01:15	1.212	3.744
	2009-02-08	01:30	1.212	3.708
	2009-02-08	01:45	1.212	3.5304
	2009-02-08	02:00	1.212	3.6912
	2009-02-08	02:15	1.2096	3.8664
	2009-02-08	02:30	1.212	3.648
	2009-02-08	02:45	1.2096	3.7224
	2009-02-08	03:00	1.2216	3.7632
	2009-02-08	03:15	1.3128	3.6336
	2009-02-08	03:30	1.3464	3.8832
	2009-02-08	03:45	1.3368	3.8976
	2009-02-08	04:00	1.3416	3.6048
	2009-02-08	04:15	1.332	3.8472
	2009-02-08	04:30	1.332	3.768
	2009-02-08	04:45	1.3368	3.6456
	2009-02-08	05:00	1.344	3.8352
	2009-02-08	05:15	1.3488	3.7128
	2009-02-08	05:30	1.3416	3.7272
	2009-02-08	05:45	1.3464	3.7512
	2009-02-08	06:00	1.3368	3.7368
	2009-02-08	06:15	1.5528	4.2816
	2009-02-08	06:30	1.6128	4.0344
	2009-02-08	06:45	1.8168	4.0344
	2009-02-08	07:00	1.92	4.3896
	2009-02-08	07:15	2.1048	4.296
	2009-02-08	07:30	2.1456	4.7208
	2009-02-08	07:45	2.1312	4.6368
	2009-02-08	08:00	2.1384	5.1048
	2009-02-08	08:15	2.1384	5.1024
	2009-02-08	08:30	5.6568	5.616
	2009-02-08	08:45	6.1752	4.8144
	2009-02-08	09:00	6.1608	4.5072
	2009-02-08	09:15	6.1752	5.052
	2009-02-08	09:30	6.1584	4.4208
	2009-02-08	09:45	6.036	4.596
	2009-02-08	10:00	6.036	4.704
	2009-02-08	10:15	5.9928	4.56
	2009-02-08	10:30	5.9664	4.476
	2009-02-08	10:45	5.9712	4.4712
	2009-02-08	11:00	5.9664	4.86
	2009-02-08	11:15	5.9568	4.6656
	2009-02-08	11:30	5.8416	4.6944
	2009-02-08	11:45	5.8008	4.6968
	2009-02-08	12:00	5.8128	4.8024
	2009-02-08	12:15	5.8152	5.8272
	2009-02-08	12:30	5.832	7.9128
	2009-02-08	12:45	2.2416	4.5816
	2009-02-08	13:00	1.836	5.1168
	2009-02-08	13:15	1.8408	5.1168
	2009-02-08	13:30	1.8456	5.0904
	2009-02-08	13:45	1.8456	4.1736
	2009-02-08	14:00	1.86	3.9552
	2009-02-08	14:15	1.8384	3.9168
	2009-02-08	14:30	1.8336	3.8184
	2009-02-08	14:45	1.836	3.7512
	2009-02-08	15:00	2.5128	4.0968
	2009-02-08	15:15	3.8304	3.84
	2009-02-08	15:30	3.8304	3.6192
	2009-02-08	15:45	3.8304	3.7968
	2009-02-08	16:00	3.8232	3.8904
	2009-02-08	16:15	3.8232	4.2504
	2009-02-08	16:30	3.8472	4.1304
	2009-02-08	16:45	3.8544	4.2432
	2009-02-08	17:00	3.8784	4.1136
	2009-02-08	17:15	3.8856	4.1688
	2009-02-08	17:30	4.0008	4.104
	2009-02-08	17:45	3.9984	5.7528
	2009-02-08	18:00	3.996	6
	2009-02-08	18:15	4.0056	4.3224
	2009-02-08	18:30	3.9768	4.368
	2009-02-08	18:45	3.9432	4.3992
	2009-02-08	19:00	3.9552	4.668
	2009-02-08	19:15	3.948	4.3344
	2009-02-08	19:30	3.9528	4.0632
	2009-02-08	19:45	2.6112	4.4952
	2009-02-08	20:00	1.944	4.5528
	2009-02-08	20:15	3.0384	4.2912
	2009-02-08	20:30	5.0352	4.2264
	2009-02-08	20:45	5.0424	4.2984
	2009-02-08	21:00	5.1864	4.3248
	2009-02-08	21:15	5.6016	3.7704
	2009-02-08	21:30	5.196	3.9792
	2009-02-08	21:45	5.1984	3.768
	2009-02-08	22:00	5.1648	3.7512
	2009-02-08	22:15	5.2416	3.8088
	2009-02-08	22:30	5.2056	3.5544
	2009-02-08	22:45	5.2968	3.1608
	2009-02-08	23:00	5.1408	3.2064
	2009-02-08	23:15	4.6056	3.1704
	2009-02-08	23:30	4.8792	3.2328
	2009-02-08	23:45	4.6176	3.204
	2009-02-09	00:00	4.752	3.1056
	2009-02-09	00:15	4.4928	3.2496
	2009-02-09	00:30	4.4472	3.5328
	2009-02-09	00:45	4.5456	3.0768
	2009-02-09	01:00	4.212	3.1848
	2009-02-09	01:15	4.2864	3.0624
	2009-02-09	01:30	4.4256	2.9904
	2009-02-09	01:45	4.2888	2.9616
	2009-02-09	02:00	4.4328	3.0312
	2009-02-09	02:15	4.1352	2.9232
	2009-02-09	02:30	4.6848	2.8824
	2009-02-09	02:45	4.272	2.9496
	2009-02-09	03:00	4.1352	3.0912
	2009-02-09	03:15	4.2744	3.1632
	2009-02-09	03:30	4.7424	2.9616
	2009-02-09	03:45	4.968	3.1224
	2009-02-09	04:00	4.1904	3.2304
	2009-02-09	04:15	4.3248	3.6024
	2009-02-09	04:30	4.344	3.4872
	2009-02-09	04:45	4.3128	3.5064
	2009-02-09	05:00	4.5816	3.7344
	2009-02-09	05:15	4.1712	3.5088
	2009-02-09	05:30	4.3152	3.4248
	2009-02-09	05:45	4.6968	3.0312
	2009-02-09	06:00	4.4184	3.1656
	2009-02-09	06:15	4.3248	3.3384
	2009-02-09	06:30	4.4472	3.2976
	2009-02-09	06:45	4.6296	3.288
	2009-02-09	07:00	4.7568	3.612
	2009-02-09	07:15	5.3496	4.2528
	2009-02-09	07:30	5.0688	4.4496
	2009-02-09	07:45	5.3016	4.8456
	2009-02-09	08:00	5.4888	5.6832
	2009-02-09	08:15	5.292	7.1424
	2009-02-09	08:30	5.6976	6.7368
	2009-02-09	08:45	6.0456	7.3872
	2009-02-09	09:00	5.6712	8.7792
	2009-02-09	09:15	5.64	8.6136
	2009-02-09	09:30	6.0264	8.4768
	2009-02-09	09:45	6.2568	8.8392
	2009-02-09	10:00	6.0216	8.9352
	2009-02-09	10:15	6.3984	8.8944
	2009-02-09	10:30	6.1392	9.6648
	2009-02-09	10:45	5.892	8.6424
	2009-02-09	11:00	7.5024	9.1536
	2009-02-09	11:15	8.0424	9.2736
	2009-02-09	11:30	7.4016	9.1992
	2009-02-09	11:45	5.592	9.36
	2009-02-09	12:00	5.712	9.1224
	2009-02-09	12:15	5.832	8.9208
	2009-02-09	12:30	5.5752	14.0304
	2009-02-09	12:45	5.6808	9.3072
	2009-02-09	13:00	6.1464	8.7936
	2009-02-09	13:15	5.472	8.9856
	2009-02-09	13:30	5.4816	7.6272
	2009-02-09	13:45	5.3448	8.4336
	2009-02-09	14:00	5.4768	8.268
	2009-02-09	14:15	5.472	8.5368
	2009-02-09	14:30	5.5224	8.2464
	2009-02-09	14:45	5.6136	8.9304
	2009-02-09	15:00	5.904	9.4272
	2009-02-09	15:15	5.9112	10.2432
	2009-02-09	15:30	5.7216	9.2232
	2009-02-09	15:45	5.868	9.6096
	2009-02-09	16:00	6	8.784
	2009-02-09	16:15	5.8656	7.9464
	2009-02-09	16:30	5.4792	7.9224
	2009-02-09	16:45	4.968	7.0464
	2009-02-09	17:00	5.388	6.1056
	2009-02-09	17:15	4.8768	6.0456
	2009-02-09	17:30	4.8744	5.7408
	2009-02-09	17:45	4.8696	5.7456
	2009-02-09	18:00	5.0088	6.8928
	2009-02-09	18:15	4.6104	8.8056
	2009-02-09	18:30	5.0256	6.5664
	2009-02-09	18:45	4.404	6.984
	2009-02-09	19:00	2.28	7.4232
	2009-02-09	19:15	1.6152	6.5568
	2009-02-09	19:30	3.3552	5.7192
	2009-02-09	19:45	3.6048	5.52
	2009-02-09	20:00	3.6024	5.8944
	2009-02-09	20:15	3.5904	5.7552
	2009-02-09	20:30	3.6408	5.28
	2009-02-09	20:45	3.696	5.3544
	2009-02-09	21:00	3.7128	5.3304
	2009-02-09	21:15	3.72	5.5488
	2009-02-09	21:30	3.7296	5.2488
	2009-02-09	21:45	3.5904	5.2344
	2009-02-09	22:00	1.6944	4.4712
	2009-02-09	22:15	1.4808	4.0584
	2009-02-09	22:30	1.44	3.6792
	2009-02-09	22:45	1.4424	3.732
	2009-02-09	23:00	3.156	3.6456
	2009-02-09	23:15	3.7008	3.708
	2009-02-09	23:30	3.5472	3.6696
	2009-02-09	23:45	3.6912	3.5664
	2009-02-10	00:00	3.5472	3.6504
	2009-02-10	00:15	4.008	3.756
	2009-02-10	00:30	4.056	3.5472
	2009-02-10	00:45	3.996	3.6576
	2009-02-10	01:00	3.6624	3.4992
	2009-02-10	01:15	3.7896	4.6464
	2009-02-10	01:30	3.7944	3.6576
	2009-02-10	01:45	3.5496	3.6528
	2009-02-10	02:00	3.4704	3.7584
	2009-02-10	02:15	3.7416	3.6768
	2009-02-10	02:30	3.7536	3.768
	2009-02-10	02:45	3.4632	3.552
	2009-02-10	03:00	3.3048	3.8208
	2009-02-10	03:15	3.3144	3.6816
	2009-02-10	03:30	3.5904	3.5688
	2009-02-10	03:45	3.1776	3.4608
	2009-02-10	04:00	3.4656	3.6624
	2009-02-10	04:15	3.324	3.3576
	2009-02-10	04:30	3.6096	3.7272
	2009-02-10	04:45	3.3168	3.468
	2009-02-10	05:00	3.4584	3.4656
	2009-02-10	05:15	3.4632	3.5928
	2009-02-10	05:30	3.3336	3.6552
	2009-02-10	05:45	3.432	3.804
	2009-02-10	06:00	3.5952	4.368
	2009-02-10	06:15	3.5952	3.5616
	2009-02-10	06:30	3.4608	3.9624
	2009-02-10	06:45	3.6816	4.1448
	2009-02-10	07:00	3.7752	4.0632
	2009-02-10	07:15	3.4896	4.0632
	2009-02-10	07:30	3.7584	4.1592
	2009-02-10	07:45	3.972	4.1112
	2009-02-10	08:00	3.8208	6.1512
	2009-02-10	08:15	3.696	5.6904
	2009-02-10	08:30	3.7416	5.94
	2009-02-10	08:45	4.0272	7.0704
	2009-02-10	09:00	4.212	8.4048
	2009-02-10	09:15	4.2456	8.7
	2009-02-10	09:30	4.272	8.9808
	2009-02-10	09:45	4.5312	9.3216
	2009-02-10	10:00	4.404	10.4304
	2009-02-10	10:15	4.3944	9.3648
	2009-02-10	10:30	4.3728	9.3144
	2009-02-10	10:45	4.2024	9.552
	2009-02-10	11:00	4.2072	10.248
	2009-02-10	11:15	4.1976	9.7896
	2009-02-10	11:30	4.3608	9.936
	2009-02-10	11:45	4.464	10.1112
	2009-02-10	12:00	4.3272	10.0104
	2009-02-10	12:15	2.3328	9.9768
	2009-02-10	12:30	2.3448	13.7664
	2009-02-10	12:45	2.3256	9.0096
	2009-02-10	13:00	2.4456	9.6456
	2009-02-10	13:15	2.1696	9.2112
	2009-02-10	13:30	2.4528	8.1984
	2009-02-10	13:45	2.484	8.6736
	2009-02-10	14:00	2.3136	8.172
	2009-02-10	14:15	1.9632	8.1216
	2009-02-10	14:30	1.6536	7.9584
	2009-02-10	14:45	1.7808	8.0064
	2009-02-10	15:00	1.9488	8.9448
	2009-02-10	15:15	2.052	8.7504
	2009-02-10	15:30	1.8288	8.2248
	2009-02-10	15:45	1.92	8.892
	2009-02-10	16:00	2.0352	8.3784
	2009-02-10	16:15	1.7904	9.24
	2009-02-10	16:30	2.0544	8.5656
	2009-02-10	16:45	2.0568	7.7616
	2009-02-10	17:00	1.7136	6.7176
	2009-02-10	17:15	1.764	5.9184
	2009-02-10	17:30	1.7064	5.9328
	2009-02-10	17:45	1.8	5.8656
	2009-02-10	18:00	1.8552	9.1992
	2009-02-10	18:15	1.5288	5.6496
	2009-02-10	18:30	1.668	5.6808
	2009-02-10	18:45	1.812	5.424
	2009-02-10	19:00	1.8888	5.5104
	2009-02-10	19:15	1.8696	5.604
	2009-02-10	19:30	1.7664	5.7528
	2009-02-10	19:45	1.896	5.7768
	2009-02-10	20:00	1.8936	5.6664
	2009-02-10	20:15	1.764	5.748
	2009-02-10	20:30	1.8216	5.5776
	2009-02-10	20:45	1.9512	5.652
	2009-02-10	21:00	1.8168	5.616
	2009-02-10	21:15	1.9512	5.9184
	2009-02-10	21:30	1.956	4.8984
	2009-02-10	21:45	1.8024	4.776
	2009-02-10	22:00	1.6176	4.0152
	2009-02-10	22:15	1.5144	3.6624
	2009-02-10	22:30	1.5072	3.6072
	2009-02-10	22:45	1.6392	3.4152
	2009-02-10	23:00	1.6392	3.4728
	2009-02-10	23:15	1.356	3.4944
	2009-02-10	23:30	1.6272	3.4632
	2009-02-10	23:45	1.4904	3.2232
	2009-02-11	00:00	1.5888	3.2928
	2009-02-11	00:15	1.5888	3.576
	2009-02-11	00:30	1.5792	3.2376
	2009-02-11	00:45	1.572	3.2184
	2009-02-11	01:00	1.4592	3.2088
	2009-02-11	01:15	1.1712	3.2328
	2009-02-11	01:30	1.44	3.1704
	2009-02-11	01:45	1.5168	3.3744
	2009-02-11	02:00	1.4496	3.2376
	2009-02-11	02:15	1.164	3.3216
	2009-02-11	02:30	1.44	3.252
	2009-02-11	02:45	1.3032	3.324
	2009-02-11	03:00	1.428	3.3216
	2009-02-11	03:15	1.2912	3.4728
	2009-02-11	03:30	1.4184	3.36
	2009-02-11	03:45	1.2744	3.6096
	2009-02-11	04:00	1.2312	3.4824
	2009-02-11	04:15	1.2312	3.3696
	2009-02-11	04:30	1.368	3.4728
	2009-02-11	04:45	1.3752	3.2088
	2009-02-11	05:00	1.3728	2.844
	2009-02-11	05:15	1.2384	2.7912
	2009-02-11	05:30	1.2432	2.7672
	2009-02-11	05:45	1.2264	2.8128
	2009-02-11	06:00	1.6248	3.0264
	2009-02-11	06:15	1.6512	3.0744
	2009-02-11	06:30	1.3728	3.0624
	2009-02-11	06:45	1.2192	3.1848
	2009-02-11	07:00	1.488	4.2864
	2009-02-11	07:15	1.6416	4.0176
	2009-02-11	07:30	1.6584	4.3848
	2009-02-11	07:45	1.7544	4.8912
	2009-02-11	08:00	1.4688	5.1
[truncated: 205 more rows]

## Sheet: 10-AH2 Trauma Ward
AH2 Trauma Ward
[truncated: 725 more rows]

[truncated: 17 more sheets: 11-AH2 23 Hour Surgical Ward, 12-AH2 Theatres, 13-BH X-ray department, 14-AH2 Radiotherapy, 15-BH Offices, 16-AH1 Critical Care Unit, 17 - KCH Ward, 18 - KCH Day Clinic, 19 - KCH Lab, 20 - RLH Eldery Care Ward, 21 - RLH Main Theatres, 22 - RLH Day Clinic, 23 - RLH Day Theatres, 24 - NUH Main Theatres, 25 - NUH Lab, 26 - NUH Radiology, 27 - NUH Ward]
